# Supplementary material for: Redetermination of the crystal structure of di­methyl­bis­[2,4-penta­nedionato(1−)-κ2 O 2,O 4]tin(IV)
Source: Acta Crystallogr E Crystallogr Commun. 2017 Mar 3;73(Pt 4):472–5. doi: 10.1107/S2056989017003206 (PMC5382601; doi:10.1107/S2056989017003206)
Supplement: Supplementary file 1 [file e-73-00472-sup1.cif]

##############################################################################
#                                                                            #
# This CIF contains the data in a paper accepted for publication in          #
# Acta Crystallographica Section E. It conforms to the requirements of       #
# Notes for Authors for Acta Crystallographica Section E, and has been       #
# peer reviewed under the auspices of the IUCr Commission on Journals.       #
#                                                                            #
# Full details of the Crystallographic Information File format               #
# are given in the paper "The Crystallographic Information File (CIF):       #
# a New Standard Archive File for Crystallography" by S. R. Hall, F. H.      #
# Allen and I. D. Brown [Acta Cryst. (1991), A47, 655-685].                  #
#                                                                            #
# The current version of the core CIF dictionary is obtainable from          #
# ftp://ftp.iucr.org/pub/cif_core.dic.                                       #
#                                                                            #
# Software is freely available for graphical display of the structure(s)     #
# in this CIF. For information consult the CIF software page                 #
# http://www.iucr.org/resources/cif/software.                                #
#                                                                            #
# This file may be used for bona fide research purposes within the           #
# scientific community so long as proper attribution is given to the journal # 
# article from which it was obtained.                                        #
#                                                                            #
##############################################################################
data_I
_database_code_depnum_ccdc_archive 'CCDC 1534819'
_audit_creation_method     'SHELXL-2014/7'
_chemical_name_systematic
;
Dimethylbis[2,4-pentanedionato(1-)-\k^2^<i>O</i>^2^,<i>O</i>^4^]tin(IV)
;
_chemical_name_common     ?
_chemical_formula_moiety     'C12 H20 O4 Sn'
_chemical_formula_sum     'C12 H20 O4 Sn'
_chemical_formula_iupac     '[Sn (C H3)2 (C5 H7 O2)2]'
_chemical_formula_weight     346.97
_chemical_melting_point     ?
_shelx_space_group_comment
;
The symmetry employed for this shelxl refinement is uniquely defined
by the following loop, which should always be used as a source of
symmetry information in preference to the above space-group names.
They are only intended as comments.
;
_space_group_crystal_system     monoclinic
_space_group_name_H-M_alt     'P 21/n'
_space_group_name_Hall     '-P 2yn'
loop_
    _space_group_symop_operation_xyz
    'x, y, z'
    '-x+1/2, y+1/2, -z+1/2'
    '-x, -y, -z'
    'x-1/2, -y-1/2, z-1/2'
_cell_length_a     6.7693(4)
_cell_length_b     13.8357(7)
_cell_length_c     7.6661(4)
_cell_angle_alpha     90
_cell_angle_beta     104.709(2)
_cell_angle_gamma     90
_cell_volume     694.46(7)
_cell_formula_units_Z     2
_cell_measurement_reflns_used     9878
_cell_measurement_theta_min     2.94
_cell_measurement_theta_max     28.54
_cell_measurement_temperature     100(2)
_exptl_crystal_description     prism
_exptl_crystal_colour     colourless
_exptl_crystal_size_max     0.292
_exptl_crystal_size_mid     0.234
_exptl_crystal_size_min     0.158
_exptl_crystal_density_diffrn     1.659
_exptl_crystal_density_meas     ?
_exptl_crystal_density_method     ?
_exptl_crystal_F_000     348
_exptl_absorpt_coefficient_mu     1.840
_exptl_absorpt_correction_type     multi-scan
_exptl_absorpt_process_details
;
(<i>SADABS</i>; Bruker, 2009)
;
_shelx_estimated_absorpt_T_min     0.616
_shelx_estimated_absorpt_T_max     0.760
_exptl_absorpt_correction_T_min     0.616
_exptl_absorpt_correction_T_max     0.760
_diffrn_ambient_temperature     100(2)
_diffrn_radiation_type     MoK\a
_diffrn_radiation_wavelength     0.71073
_diffrn_measurement_device_type     'Bruker APEXII CCD'
_diffrn_measurement_method     '\f and \w scans'
_diffrn_detector_area_resol_mean     ?
_diffrn_reflns_number     21644
_diffrn_reflns_av_R_equivalents     0.0241
_diffrn_reflns_theta_min     2.945
_diffrn_reflns_theta_max     27.993
_diffrn_reflns_theta_full     25.242
_diffrn_measured_fraction_theta_max     1.000
_diffrn_measured_fraction_theta_full     1.000
_diffrn_reflns_limit_h_min     -8
_diffrn_reflns_limit_h_max     8
_diffrn_reflns_limit_k_min     -18
_diffrn_reflns_limit_k_max     18
_diffrn_reflns_limit_l_min     -10
_diffrn_reflns_limit_l_max     10
_refine_special_details     ?
_reflns_number_total     1672
_reflns_number_gt     1456
_reflns_threshold_expression     'I > 2\s(I)'
_refine_ls_structure_factor_coef     Fsqd
_refine_ls_matrix_type     full
_refine_ls_R_factor_all     0.0162
_refine_ls_R_factor_gt     0.0129
_refine_ls_wR_factor_gt     0.0320
_refine_ls_wR_factor_ref     0.0336
_refine_ls_goodness_of_fit_ref     1.110
_refine_ls_restrained_S_all     1.110
_refine_ls_number_reflns     1672
_refine_ls_number_parameters     84
_refine_ls_number_restraints     0
_refine_ls_hydrogen_treatment     ?
_refine_ls_weighting_scheme     calc
_refine_ls_weighting_details
              'w=1/[\s^2^(Fo^2^)+(0.0135P)^2^+0.3830P] where P=(Fo^2^+2Fc^2^)/3'
_atom_sites_solution_hydrogens     geom
_atom_sites_solution_primary     ?
_atom_sites_solution_secondary     ?
_refine_ls_shift/su_max     0.001
_refine_ls_shift/su_mean     0.000
_refine_diff_density_max     0.374
_refine_diff_density_min     -0.274
_refine_ls_extinction_method     none
_refine_ls_extinction_coef     .
loop_
    _atom_type_symbol
    _atom_type_description
    _atom_type_scat_dispersion_real
    _atom_type_scat_dispersion_imag
    _atom_type_scat_source
    'C' 'C' 0.0033 0.0016
                         'International Tables Vol C Tables 4.2.6.8 and 6.1.1.4'
    'H' 'H' 0.0000 0.0000
                         'International Tables Vol C Tables 4.2.6.8 and 6.1.1.4'
    'O' 'O' 0.0106 0.0060
                         'International Tables Vol C Tables 4.2.6.8 and 6.1.1.4'
    'Sn' 'Sn' -0.6537 1.4246
                         'International Tables Vol C Tables 4.2.6.8 and 6.1.1.4'
_computing_data_collection
;
APEX2 (Bruker, 2009)
;
_computing_cell_refinement
;
SAINT (Bruker, 2009)
;
_computing_data_reduction
;
SAINT (Bruker, 2009)
;
_computing_structure_solution
;
SHELXS97 (Sheldrick 2008)
;
_computing_structure_refinement
;
SHELXL2014 (Sheldrick, 2015)
;
_computing_molecular_graphics
;
DIAMOND (Brandenburg, 2006) and Mercury (Macrae <i>et al.</i>,
2008)
;
_computing_publication_material
;
SHELXTL (Sheldrick, 2008)
;
loop_
    _atom_site_type_symbol
    _atom_site_label
    _atom_site_fract_x
    _atom_site_fract_y
    _atom_site_fract_z
    _atom_site_U_iso_or_equiv
    _atom_site_adp_type
    _atom_site_calc_flag
    _atom_site_occupancy
    _atom_site_disorder_assembly
    _atom_site_disorder_group
    Sn Sn1 0.5000 0.5000 0.0000 0.01302(5) Uani d 1 . .
    O O1 0.64915(18) 0.48470(8) 0.28616(14) 0.0219(2) Uani d 1 . .
    C C1 0.7415(2) 0.40942(11) 0.36115(18) 0.0190(3) Uani d 1 . .
    C C2 0.7883(2) 0.32773(11) 0.2732(2) 0.0209(3) Uani d 1 . .
    H H2 0.8493 0.2758 0.3489 0.055(3) Uiso calc 1 . .
    C C3 0.7571(2) 0.31231(10) 0.0877(2) 0.0166(3) Uani d 1 . .
    O O2 0.66423(16) 0.36896(7) -0.03729(13) 0.0183(2) Uani d 1 . .
    C C4 0.8070(3) 0.41338(14) 0.5638(2) 0.0314(4) Uani d 1 . .
    H H41 0.8498 0.3489 0.6114 0.055(3) Uiso calc 1 . .
    H H42 0.6924 0.4353 0.6102 0.055(3) Uiso calc 1 . .
    H H43 0.9214 0.4585 0.6018 0.055(3) Uiso calc 1 . .
    C C5 0.8410(3) 0.22215(11) 0.0252(2) 0.0272(3) Uani d 1 . .
    H H51 0.9046 0.1820 0.1298 0.055(3) Uiso calc 1 . .
    H H52 0.9435 0.2394 -0.0397 0.055(3) Uiso calc 1 . .
    H H53 0.7300 0.1860 -0.0553 0.055(3) Uiso calc 1 . .
    C C6 0.7456(2) 0.58584(11) -0.0348(2) 0.0236(3) Uani d 1 . .
    H H61 0.8232 0.6103 0.0825 0.053(4) Uiso calc 1 . .
    H H62 0.6921 0.6403 -0.1145 0.053(4) Uiso calc 1 . .
    H H63 0.8353 0.5466 -0.0887 0.053(4) Uiso calc 1 . .
loop_
    _atom_site_aniso_label
    _atom_site_aniso_U_11
    _atom_site_aniso_U_22
    _atom_site_aniso_U_33
    _atom_site_aniso_U_12
    _atom_site_aniso_U_13
    _atom_site_aniso_U_23
    Sn1 0.01680(7) 0.01050(7) 0.01066(7) 0.00215(5) 0.00147(5) -0.00056(5)
    O1 0.0300(6) 0.0211(6) 0.0130(5) -0.0013(4) 0.0026(4) -0.0031(4)
    C1 0.0147(6) 0.0287(8) 0.0123(6) -0.0080(6) 0.0010(5) 0.0042(6)
    C2 0.0182(7) 0.0235(8) 0.0200(7) 0.0039(6) 0.0031(6) 0.0110(6)
    C3 0.0139(6) 0.0134(6) 0.0236(7) 0.0007(5) 0.0067(5) 0.0038(6)
    O2 0.0252(5) 0.0144(5) 0.0148(5) 0.0057(4) 0.0039(4) 0.0001(4)
    C4 0.0312(8) 0.0485(11) 0.0116(7) -0.0168(8) 0.0001(6) 0.0044(7)
    C5 0.0273(8) 0.0173(7) 0.0403(10) 0.0081(6) 0.0143(7) 0.0045(7)
    C6 0.0228(7) 0.0191(7) 0.0284(8) -0.0012(6) 0.0058(6) 0.0009(6)
_geom_special_details
;
 All esds (except the esd in the dihedral angle between two l.s. planes)
 are estimated using the full covariance matrix.  The cell esds are taken
 into account individually in the estimation of esds in distances, angles
 and torsion angles; correlations between esds in cell parameters are only
 used when they are defined by crystal symmetry.  An approximate (isotropic)
 treatment of cell esds is used for estimating esds involving l.s. planes.
;
loop_
    _geom_bond_atom_site_label_1
    _geom_bond_atom_site_label_2
    _geom_bond_site_symmetry_2
    _geom_bond_distance
    _geom_bond_publ_flag
    Sn1 C6 . 2.115(2) yes
    Sn1 C6 3_665 2.115(2) yes
    Sn1 O1 . 2.1800(10)
                      yes
    Sn1 O1 3_665 2.1800(10)
                          yes
    Sn1 O2 . 2.1830(10)
                      yes
    Sn1 O2 3_665 2.1830(10)
                          yes
    O1 C1 . 1.274(2) yes
    O2 C3 . 1.273(2) yes
    C1 C2 . 1.393(2) yes
    C2 C3 . 1.400(2) yes
    C2 H2 . 0.9500 ?
    C3 C5 . 1.499(2) yes
    C1 C4 . 1.505(2) yes
    C4 H41 . 0.9800 ?
    C4 H42 . 0.9800 ?
    C4 H43 . 0.9800 ?
    C5 H51 . 0.9800 ?
    C5 H52 . 0.9800 ?
    C5 H53 . 0.9800 ?
    C6 H61 . 0.9800 ?
    C6 H62 . 0.9800 ?
    C6 H63 . 0.9800 ?
loop_
    _geom_angle_atom_site_label_1
    _geom_angle_atom_site_label_2
    _geom_angle_atom_site_label_3
    _geom_angle_site_symmetry_1
    _geom_angle_site_symmetry_3
    _geom_angle
    _geom_angle_publ_flag
    C6 Sn1 C6 3_665 . 180.0 yes
    C6 Sn1 O1 3_665 3_665 90.20(5) ?
    C6 Sn1 O1 . 3_665 89.80(5) ?
    C6 Sn1 O1 3_665 . 89.80(5) ?
    C6 Sn1 O1 . . 90.20(5) yes
    O1 Sn1 O1 3_665 . 180.0 ?
    C6 Sn1 O2 3_665 . 89.59(5) ?
    C6 Sn1 O2 . . 90.41(5) yes
    O1 Sn1 O2 3_665 . 94.01(4) ?
    O1 Sn1 O2 . . 85.99(4) yes
    C6 Sn1 O2 3_665 3_665 90.41(5) ?
    C6 Sn1 O2 . 3_665 89.59(5) ?
    O1 Sn1 O2 3_665 3_665 85.99(4) ?
    O1 Sn1 O2 . 3_665 94.01(4) ?
    O2 Sn1 O2 . 3_665 180.0 ?
    C1 O1 Sn1 . . 125.61(9) yes
    O1 C1 C2 . . 126.20(10)
                          yes
    O1 C1 C4 . . 114.7(2) ?
    C2 C1 C4 . . 119.10(10)
                          ?
    C1 C2 C3 . . 128.40(10)
                          yes
    C1 C2 H2 . . 115.8 ?
    C3 C2 H2 . . 115.8 ?
    O2 C3 C2 . . 126.07(13) ?
    O2 C3 C5 . . 115.27(13) ?
    C2 C3 C5 . . 118.66(13) ?
    C3 O2 Sn1 . . 125.68(9) yes
    C1 C4 H41 . . 109.5 ?
    C1 C4 H42 . . 109.5 ?
    H41 C4 H42 . . 109.5 ?
    C1 C4 H43 . . 109.5 ?
    H41 C4 H43 . . 109.5 ?
    H42 C4 H43 . . 109.5 ?
    C3 C5 H51 . . 109.5 ?
    C3 C5 H52 . . 109.5 ?
    H51 C5 H52 . . 109.5 ?
    C3 C5 H53 . . 109.5 ?
    H51 C5 H53 . . 109.5 ?
    H52 C5 H53 . . 109.5 ?
    Sn1 C6 H61 . . 109.5 ?
    Sn1 C6 H62 . . 109.5 ?
    H61 C6 H62 . . 109.5 ?
    Sn1 C6 H63 . . 109.5 ?
    H61 C6 H63 . . 109.5 ?
    H62 C6 H63 . . 109.5 ?
_shelx_hkl_file
;
   1   0   0    0.01    0.06
   1   0   0    0.02    0.06
   1   0   0   -0.06    0.05
   1   0   0   -0.05    0.05
   1   0   0   -0.02    0.06
  -1   0   0    1.10    0.16
  -1   0   0    0.21    0.08
  -1   0   0    0.24    0.09
  -1   0   0   -0.01    0.05
  -1   0   0    0.00    0.06
  -2   0   0   39.52    1.15
   2   0   0   41.97    1.25
   2   0   0   38.26    1.13
   2   0   0   39.22    1.14
   2   0   0   38.39    1.07
  -2   0   0   40.42    1.24
  -2   0   0   41.45    1.15
   2   0   0   38.73    1.14
   2   0   0   41.21    1.24
  -2   0   0   38.80    1.14
  -2   0   0   40.07    1.14
  -2   0   0   41.19    1.17
   3   0   0    0.03    0.20
  -3   0   0    0.29    0.20
  -3   0   0   -0.26    0.15
  -3   0   0   -0.09    0.16
  -3   0   0   -0.01    0.16
  -3   0   0   -0.02    0.18
  -3   0   0    0.02    0.16
   3   0   0    0.09    0.14
  -4   0   0  218.34    5.07
  -4   0   0  211.63    5.01
  -4   0   0  207.19    4.98
  -4   0   0  215.16    4.99
  -4   0   0  207.76    5.20
   4   0   0  210.48    4.83
   4   0   0  202.18    5.18
  -4   0   0  215.02    5.01
  -5   0   0    0.04    0.23
  -5   0   0    0.09    0.29
   5   0   0   -0.18    0.22
  -5   0   0    0.39    0.26
  -5   0   0    0.04    0.23
  -5   0   0   -0.07    0.19
   5   0   0   -0.20    0.14
  -5   0   0    0.04    0.22
   5   0   0    0.06    0.18
   6   0   0   88.09    3.09
  -6   0   0   90.44    2.83
  -6   0   0   89.12    3.11
  -6   0   0   92.43    2.90
  -6   0   0   85.42    2.87
  -6   0   0   87.45    2.86
  -6   0   0   85.73    2.82
   6   0   0   92.38    2.66
  -7   0   0    0.17    0.38
  -7   0   0   -0.13    0.29
   7   0   0   -0.30    0.22
  -7   0   0   -0.34    0.28
  -7   0   0   -0.11    0.28
   7   0   0   -0.15    0.30
  -7   0   0    0.21    0.37
   7   0   0    0.15    0.37
  -7   0   0    0.55    0.40
  -8   0   0   52.85    2.29
  -8   0   0   53.01    2.60
  -8   0   0   51.73    2.31
  -8   0   0   55.78    2.41
  -8   0   0   51.50    2.30
   8   0   0   52.16    2.07
   8   0   0   51.29    2.40
  -8   0   0   51.09    2.38
   0  -1   0   -0.01    0.01
   0  -1   0   -0.01    0.01
   0  -1   0   -0.01    0.01
   1  -1   0  564.86   11.88
   1  -1   0  537.16   11.41
  -1  -1   0  552.63   11.56
   1  -1   0  559.13   11.53
  -1  -1   0  565.61   11.46
   1  -1   0  546.24   11.59
   1  -1   0  562.19   11.33
  -1  -1   0  563.51   11.31
   1  -1   0  557.26   11.43
  -1  -1   0  557.40   11.71
  -1  -1   0  548.87   11.38
  -1  -1   0  560.21   11.51
   1  -1   0  549.35   11.76
  -1   1   0  550.89   11.51
   1   1   0  550.28   11.72
   1   1   0  557.83   11.55
  -1   1   0  558.85   11.55
   1   1   0  550.32   11.31
  -1   1   0  554.95   11.56
   1   1   0  544.01   11.29
  -2  -1   0   14.10    0.58
  -2  -1   0   13.92    0.60
  -2  -1   0   13.38    0.54
   2  -1   0   14.08    0.58
  -2  -1   0   13.36    0.60
   2  -1   0   13.72    0.64
   2  -1   0   13.39    0.54
   2  -1   0   13.19    0.57
   2  -1   0   13.69    0.58
  -2  -1   0   12.31    0.51
  -2  -1   0   13.95    0.62
   2  -1   0   15.49    0.67
  -2  -1   0   13.40    0.58
   2   1   0   12.90    0.57
  -2   1   0   13.20    0.58
  -2   1   0   13.52    0.55
   2   1   0   13.59    0.62
  -2   1   0   13.19    0.57
  -2   1   0   13.07    0.58
  -2   1   0   12.72    0.58
   2   1   0   14.01    0.62
   2   1   0   12.84    0.47
  -2   1   0   12.45    0.62
  -2   1   0   13.24    0.61
   2   1   0   13.11    0.56
  -3  -1   0  117.71    2.95
  -3  -1   0  118.44    3.03
   3  -1   0  115.93    3.06
  -3  -1   0  114.68    2.85
  -3  -1   0  115.61    2.91
  -3  -1   0  119.24    2.85
   3  -1   0  119.39    2.98
   3  -1   0  115.17    2.84
  -3  -1   0  114.83    2.91
  -3   1   0  118.07    2.94
  -3   1   0  114.35    3.07
  -3   1   0  115.74    2.92
   3   1   0  115.09    2.72
  -3   1   0  113.58    2.93
  -3   1   0  118.83    2.87
   3   1   0  116.94    3.04
  -3   1   0  117.42    2.92
  -4  -1   0    2.93    0.49
  -4  -1   0    2.37    0.39
  -4  -1   0    3.06    0.45
   4  -1   0    2.32    0.46
   4  -1   0    2.57    0.40
  -4  -1   0    2.26    0.38
  -4  -1   0    2.96    0.43
  -4  -1   0    2.58    0.41
   4  -1   0    2.35    0.37
  -4   1   0    2.68    0.48
  -4   1   0    2.66    0.42
   4   1   0    2.79    0.34
  -4   1   0    2.29    0.39
  -4   1   0    2.48    0.41
  -4   1   0    2.87    0.46
  -4   1   0    2.69    0.44
   4   1   0    1.90    0.40
  -5  -1   0  105.27    3.05
  -5  -1   0  100.37    2.90
  -5  -1   0  102.05    3.01
   5  -1   0   99.05    3.20
  -5  -1   0  107.03    3.02
  -5  -1   0  102.78    3.18
   5  -1   0  106.32    2.89
  -5  -1   0  106.59    2.96
  -5   1   0  104.48    3.04
   5   1   0  102.04    3.19
   5   1   0  103.13    2.74
  -5   1   0  107.76    3.05
  -5   1   0  108.08    3.10
  -5   1   0  104.33    3.01
  -5   1   0  103.99    2.97
   5   1   0   95.58    2.73
  -5   1   0  109.52    3.27
  -6  -1   0    1.43    0.45
   6  -1   0    2.52    0.50
  -6  -1   0    2.34    0.55
  -6  -1   0    3.26    0.67
  -6  -1   0    2.53    0.50
  -6  -1   0    2.39    0.52
   6  -1   0    2.37    0.63
  -6  -1   0    2.61    0.52
   6   1   0    3.01    0.66
  -6   1   0    2.84    0.56
  -6   1   0    2.63    0.55
  -6   1   0    2.57    0.54
   6   1   0    1.74    0.39
  -6   1   0    2.04    0.56
  -6   1   0    1.44    0.42
  -6   1   0    2.03    0.49
   6   1   0    2.08    0.50
   7  -1   0   82.19    3.20
   7  -1   0   83.55    2.73
  -7  -1   0   80.21    2.94
  -7  -1   0   84.40    2.86
  -7  -1   0   84.19    2.96
  -7  -1   0   84.01    3.18
  -7  -1   0   84.28    2.84
  -7  -1   0   85.30    2.94
  -7   1   0   80.76    2.91
  -7   1   0   81.49    2.85
  -7   1   0   81.07    3.19
  -7   1   0   81.61    2.89
  -7   1   0   89.36    3.00
   7   1   0   88.98    3.00
  -7   1   0   81.71    2.98
   7   1   0   81.69    2.57
  -8  -1   0   -0.14    0.40
  -8  -1   0    0.75    0.57
  -8  -1   0    0.82    0.49
   8  -1   0    0.45    0.41
  -8  -1   0    0.75    0.43
  -8  -1   0    0.69    0.44
  -8  -1   0    0.69    0.47
   8  -1   0    1.07    0.56
  -8   1   0    0.97    0.52
  -8   1   0    0.91    0.47
  -8   1   0    0.49    0.46
   8   1   0    1.12    0.51
  -8   1   0    1.45    0.57
  -8   1   0    1.24    0.54
  -8   1   0    0.23    0.45
   0  -2   0  437.18    9.36
   0  -2   0  428.60    9.12
   0  -2   0  431.55    9.07
   0  -2   0  435.16    9.02
   0  -2   0  439.50    9.25
   0  -2   0  436.97    9.03
   0   2   0  470.94   10.48
   0   2   0  457.81    9.25
   0   2   0  438.64    9.14
   1  -2   0  193.45    4.14
   1  -2   0  197.72    4.22
  -1  -2   0  195.31    4.08
  -1  -2   0  193.39    4.13
   1  -2   0  199.64    4.19
  -1  -2   0  195.95    4.18
  -1  -2   0  199.83    4.14
  -1  -2   0  195.18    4.16
   1  -2   0  197.72    4.22
   1  -2   0  196.33    4.24
   1  -2   0  195.04    4.63
  -1  -2   0  191.99    4.17
   1  -2   0  195.97    4.21
  -1  -2   0  197.26    4.00
  -1  -2   0  198.96    4.19
   1  -2   0  195.69    4.24
  -1  -2   0  193.48    4.06
  -1   2   0  204.04    4.65
  -1   2   0  191.27    4.17
   1   2   0  192.95    4.18
   1   2   0  199.19    4.19
  -1   2   0  193.71    4.22
   1   2   0  193.99    4.06
  -1   2   0  199.91    4.15
  -1   2   0  197.63    4.24
  -1   2   0  203.30    4.25
   1   2   0  197.04    4.00
  -1   2   0  195.95    4.20
   1   2   0  195.87    4.13
   1   2   0  212.52    4.73
  -2  -2   0  290.21    6.07
  -2  -2   0  290.16    6.03
   2  -2   0  289.95    6.23
   2  -2   0  284.18    6.14
  -2  -2   0  285.67    5.88
  -2  -2   0  256.52    6.15
  -2  -2   0  288.98    6.16
   2  -2   0  273.90    6.16
  -2  -2   0  281.14    6.11
   2  -2   0  273.52    6.45
   2  -2   0  291.56    6.48
  -2  -2   0  291.12    6.13
   2  -2   0  281.87    6.05
  -2  -2   0  290.40    6.16
   2   2   0  286.76    6.17
  -2   2   0  283.82    6.19
  -2   2   0  286.36    6.15
  -2   2   0  293.31    6.07
  -2   2   0  296.26    6.16
  -2   2   0  282.04    6.25
   2   2   0  285.68    6.01
   2   2   0  285.44    6.10
   2   2   0  298.30    6.60
   2   2   0  278.97    5.87
  -2   2   0  278.19    6.16
   2   2   0  287.59    6.15
  -2   2   0  290.15    6.19
  -3  -2   0   16.24    0.74
  -3  -2   0   12.83    0.63
   3  -2   0   13.74    0.83
  -3  -2   0   15.03    0.75
  -3  -2   0   15.22    0.78
   3  -2   0   13.22    0.79
  -3  -2   0   14.82    0.67
   3  -2   0   14.37    0.75
  -3  -2   0   14.98    0.77
   3  -2   0   12.90    0.69
  -3   2   0   14.79    0.70
  -3   2   0   14.21    0.74
  -3   2   0   13.28    0.72
   3   2   0   11.70    0.81
  -3   2   0   14.47    0.75
  -3   2   0   14.71    0.83
   3   2   0   14.76    0.57
  -3   2   0   16.90    0.80
  -4  -2   0  131.84    3.28
   4  -2   0  120.21    3.54
  -4  -2   0  134.02    3.32
   4  -2   0  134.58    3.37
  -4  -2   0  132.08    3.48
  -4  -2   0  127.00    3.39
   4  -2   0  133.15    3.56
  -4  -2   0  134.29    3.40
  -4  -2   0  128.43    3.52
   4   2   0  143.84    3.68
  -4   2   0  130.84    3.62
  -4   2   0  135.67    3.48
  -4   2   0  132.18    3.46
  -4   2   0  126.15    3.44
   4   2   0  130.49    3.09
  -4   2   0  130.70    3.32
   4   2   0  128.36    3.53
  -4   2   0  127.86    3.41
  -5  -2   0    0.62    0.32
   5  -2   0    0.37    0.23
  -5  -2   0    0.24    0.23
  -5  -2   0    0.20    0.25
   5  -2   0    0.12    0.23
   5  -2   0    0.61    0.35
  -5  -2   0    0.85    0.29
  -5  -2   0    0.16    0.26
  -5  -2   0    0.52    0.32
   5   2   0    0.53    0.26
  -5   2   0    0.33    0.27
  -5   2   0    0.39    0.28
  -5   2   0    0.46    0.28
   5   2   0    0.38    0.28
   5   2   0    0.24    0.29
  -5   2   0    0.44    0.27
  -5   2   0    0.03    0.24
   5   2   0    0.15    0.19
  -5   2   0    0.54    0.31
  -6  -2   0   81.45    2.89
  -6  -2   0   81.13    2.75
   6  -2   0   83.76    3.00
  -6  -2   0   84.36    2.75
  -6  -2   0   78.68    2.67
   6  -2   0   78.39    2.57
  -6  -2   0   80.17    2.57
  -6  -2   0   81.43    2.61
   6   2   0   82.62    2.35
  -6   2   0   82.72    2.99
  -6   2   0   84.71    2.76
  -6   2   0   77.75    2.72
  -6   2   0   79.29    2.73
   6   2   0   79.11    2.64
  -6   2   0   84.29    2.77
  -6   2   0   81.81    2.63
  -7  -2   0    0.09    0.32
   7  -2   0    0.77    0.48
   7  -2   0    0.35    0.30
  -7  -2   0    0.31    0.41
  -7  -2   0    0.28    0.34
  -7  -2   0    0.01    0.33
  -7  -2   0   -0.13    0.31
  -7  -2   0    0.37    0.33
  -7   2   0    0.31    0.36
  -7   2   0   -0.19    0.33
   7   2   0    0.24    0.37
  -7   2   0    0.24    0.43
  -7   2   0    0.22    0.35
  -7   2   0    0.47    0.38
   7   2   0    0.11    0.24
  -7   2   0    0.15    0.33
  -8  -2   0   37.96    2.01
  -8  -2   0   39.53    2.06
   8  -2   0   35.23    1.77
   8  -2   0   38.80    2.12
  -8  -2   0   39.51    1.90
  -8  -2   0   34.97    1.91
  -8  -2   0   39.96    2.21
  -8  -2   0   38.68    1.85
  -8   2   0   38.85    2.24
  -8   2   0   39.46    1.95
  -8   2   0   43.52    2.13
   8   2   0   36.51    1.94
  -8   2   0   36.90    2.00
  -8   2   0   38.31    2.00
  -8   2   0   38.65    2.00
   0  -3   0    0.19    0.10
   0  -3   0    0.17    0.09
   0  -3   0    0.06    0.07
   0  -3   0   -0.04    0.05
   0  -3   0    0.05    0.06
   0  -3   0    0.01    0.06
   0  -3   0    0.30    0.23
   0  -3   0   -0.02    0.05
   0  -3   0    0.06    0.06
   0   3   0    0.11    0.08
   0   3   0    0.08    0.09
   0   3   0    0.00    0.07
   0   3   0    0.00    0.07
   0   3   0    0.05    0.18
   0   3   0    0.09    0.07
   1  -3   0  375.92    7.78
   1  -3   0  358.70    7.87
  -1  -3   0  405.69    8.69
  -1  -3   0  373.49    7.68
   1  -3   0  370.73    7.85
   1  -3   0  368.47    7.77
   1  -3   0  390.08    8.60
  -1  -3   0  375.52    7.69
   1  -3   0  375.10    7.85
  -1  -3   0  372.39    7.70
   1  -3   0  377.27    7.82
  -1  -3   0  366.22    7.81
  -1  -3   0  384.52    7.84
  -1  -3   0  382.20    7.64
  -1  -3   0  369.26    7.80
  -1  -3   0  382.16    7.64
  -1  -3   0  390.88    7.81
   1   3   0  368.45    7.81
  -1   3   0  378.02    7.85
  -1   3   0  371.95    8.53
  -1   3   0  368.71    7.86
  -1   3   0  374.26    7.76
  -1   3   0  378.31    7.83
   1   3   0  376.71    7.68
   1   3   0  375.84    7.82
  -1   3   0  392.06    7.80
   1   3   0  392.76    8.67
   1   3   0  371.59    7.83
  -1   3   0  379.19    7.76
  -1   3   0  371.07    7.89
  -1   3   0  365.09    7.80
   1   3   0  375.81    7.67
   1   3   0  368.57    7.79
   2  -3   0   33.70    1.14
  -2  -3   0   34.78    1.01
   2  -3   0   33.90    1.11
  -2  -3   0   35.12    1.01
   2  -3   0   33.92    1.14
   2  -3   0   35.37    1.50
  -2  -3   0   33.04    1.07
  -2  -3   0   33.16    1.05
  -2  -3   0   35.93    1.10
  -2  -3   0   33.18    1.10
  -2  -3   0   33.66    1.09
   2  -3   0   35.36    1.03
  -2  -3   0   34.78    1.16
  -2  -3   0   35.55    0.85
   2   3   0   37.11    1.10
  -2   3   0   32.93    1.13
  -2   3   0   34.17    1.17
   2   3   0   32.97    1.50
  -2   3   0   34.29    1.03
  -2   3   0   33.55    1.45
   2   3   0   35.28    0.95
  -2   3   0   33.96    1.12
  -2   3   0   34.85    1.10
  -2   3   0   36.70    1.16
   2   3   0   34.35    0.84
   2   3   0   37.91    1.09
  -3  -3   0  173.73    4.02
  -3  -3   0  173.41    4.12
  -3  -3   0  169.17    3.88
   3  -3   0  175.02    4.59
   3  -3   0  172.21    4.23
  -3  -3   0  180.58    4.21
  -3  -3   0  173.02    3.94
  -3  -3   0  173.48    4.08
  -3   3   0  164.67    4.23
  -3   3   0  176.72    4.00
   3   3   0  177.93    4.66
  -3   3   0  168.31    4.11
  -3   3   0  175.35    4.18
   3   3   0  161.69    3.90
  -3   3   0  172.48    4.16
  -3   3   0  173.31    4.11
   3   3   0  172.15    3.72
  -4  -3   0    4.94    0.60
   4  -3   0    5.30    0.67
  -4  -3   0    5.59    0.54
  -4  -3   0    5.71    0.58
  -4  -3   0    3.65    0.50
   4  -3   0    5.21    0.60
  -4  -3   0    4.99    0.61
   4  -3   0    3.86    0.62
  -4   3   0    5.40    0.62
  -4   3   0    5.45    0.61
   4   3   0    3.48    0.60
  -4   3   0    4.46    0.57
  -4   3   0    5.38    0.65
   4   3   0    5.59    0.37
  -4   3   0    5.03    0.68
   4   3   0    5.21    0.54
  -4   3   0    4.97    0.54
  -5  -3   0  127.98    3.64
  -5  -3   0  128.50    3.34
   5  -3   0  132.76    3.53
  -5  -3   0  128.93    3.66
  -5  -3   0  124.56    3.36
  -5  -3   0  127.36    3.51
   5  -3   0  129.94    3.80
  -5  -3   0  131.41    3.57
   5   3   0  127.12    3.70
  -5   3   0  120.61    3.55
  -5   3   0  126.54    3.61
   5   3   0  124.71    3.08
  -5   3   0  128.82    3.44
   5   3   0  131.02    3.43
  -5   3   0  125.49    3.79
  -5   3   0  126.38    3.60
  -5   3   0  123.59    3.55
  -6  -3   0    1.46    0.49
   6  -3   0    0.57    0.36
  -6  -3   0    0.97    0.35
  -6  -3   0    0.61    0.33
  -6  -3   0    1.09    0.42
  -6  -3   0    0.73    0.38
   6  -3   0    1.08    0.50
  -6  -3   0    1.03    0.39
  -6   3   0    1.52    0.44
  -6   3   0    1.16    0.46
  -6   3   0    1.19    0.47
  -6   3   0    0.31    0.36
   6   3   0    0.94    0.39
  -6   3   0    0.63    0.36
  -6   3   0    0.78    0.40
   6   3   0    0.76    0.26
   7  -3   0   38.94    2.11
  -7  -3   0   37.26    1.68
  -7  -3   0   39.39    1.87
  -7  -3   0   37.70    1.72
   7  -3   0   39.78    1.80
  -7  -3   0   38.81    2.01
  -7  -3   0   39.16    1.92
  -7  -3   0   37.84    1.85
  -7   3   0   38.30    1.90
  -7   3   0   40.02    1.92
  -7   3   0   36.23    2.05
  -7   3   0   39.47    1.80
  -7   3   0   39.68    1.93
   7   3   0   40.67    1.83
  -7   3   0   39.92    1.94
  -8  -3   0    0.05    0.39
  -8  -3   0    0.71    0.43
   8  -3   0    1.09    0.63
  -8  -3   0    0.33    0.42
  -8  -3   0    0.67    0.44
   8  -3   0    0.81    0.49
  -8  -3   0    0.35    0.47
  -8  -3   0    0.97    0.59
  -8   3   0    0.12    0.40
  -8   3   0    0.30    0.58
   8   3   0   -0.28    0.39
  -8   3   0    0.48    0.46
  -8   3   0    0.53    0.44
  -8   3   0   -0.11    0.39
  -8   3   0    0.86    0.54
   0  -4   0  165.62    3.42
   0  -4   0  162.28    3.52
   0  -4   0  160.29    3.57
   0  -4   0  162.47    3.54
   0  -4   0  162.79    3.61
   0  -4   0  172.67    3.72
   0  -4   0  161.99    3.47
   0  -4   0  164.77    3.57
   0  -4   0  173.48    4.63
   0   4   0  165.11    3.59
   0   4   0  159.12    3.54
   0   4   0  171.26    4.62
   0   4   0  165.28    3.58
   0   4   0  166.17    3.62
   0   4   0  166.27    3.72
   1  -4   0    1.81    0.45
  -1  -4   0    1.14    0.20
   1  -4   0    1.18    0.21
  -1  -4   0    1.56    0.22
   1  -4   0    1.73    0.24
   1  -4   0    1.54    0.19
  -1  -4   0    1.51    0.18
  -1  -4   0    2.07    0.18
   1  -4   0    1.73    0.21
  -1  -4   0    1.70    0.15
   1  -4   0    1.49    0.22
   1  -4   0    1.69    0.22
  -1  -4   0    1.85    0.14
  -1  -4   0    1.57    0.14
  -1  -4   0    1.48    0.21
   1  -4   0    1.47    0.21
  -1  -4   0    1.13    0.18
  -1  -4   0    1.44    0.42
   1   4   0    1.16    0.38
  -1   4   0    1.35    0.20
  -1   4   0    1.02    0.20
  -1   4   0    1.47    0.44
  -1   4   0    1.27    0.20
  -1   4   0    1.12    0.17
  -1   4   0    1.08    0.20
  -1   4   0    1.62    0.26
   1   4   0    1.31    0.21
  -1   4   0    1.51    0.19
   1   4   0    1.48    0.14
   1   4   0    1.67    0.24
  -1   4   0    1.53    0.20
   1   4   0    1.01    0.18
  -1   4   0    1.31    0.20
   1   4   0    1.24    0.13
  -2  -4   0  506.74   10.79
  -2  -4   0  503.51   10.48
  -2  -4   0  504.97   10.55
  -2  -4   0  513.45   10.62
   2  -4   0  498.77   11.59
  -2  -4   0  514.54   10.57
   2  -4   0  515.24   10.73
   2  -4   0  494.46   10.56
  -2  -4   0  494.67   10.67
  -2  -4   0  520.50   10.68
  -2  -4   0  512.89   10.27
  -2   4   0  506.34   10.70
  -2   4   0  532.73   11.63
  -2   4   0  510.26   10.59
  -2   4   0  513.18   10.64
   2   4   0  502.05   10.53
  -2   4   0  506.69   10.79
   2   4   0  500.43   11.67
   2   4   0  510.73   10.39
   2   4   0  505.29   10.27
   2   4   0  513.10   10.68
   2   4   0  500.04   10.66
  -2   4   0  503.01   10.29
  -2   4   0  513.65   10.78
  -2   4   0  518.90   10.59
  -2   4   0  515.01   10.77
  -3  -4   0    9.95    0.69
  -3  -4   0   10.45    0.58
  -3  -4   0    9.46    0.60
  -3  -4   0   10.99    0.56
   3  -4   0   10.91    0.72
  -3  -4   0    9.31    0.62
   3  -4   0    9.91    1.02
  -3   4   0    9.90    0.58
  -3   4   0   10.27    0.63
  -3   4   0   10.36    0.68
   3   4   0    9.64    0.51
  -3   4   0    9.43    0.66
   3   4   0   10.60    0.40
   3   4   0    8.44    0.87
  -3   4   0   10.23    0.70
   4  -4   0   69.69    2.19
  -4  -4   0   66.64    2.24
   4  -4   0   73.19    2.35
  -4  -4   0   69.97    2.19
  -4  -4   0   69.22    2.00
  -4  -4   0   71.57    2.10
  -4  -4   0   69.27    2.14
  -4  -4   0   67.71    1.93
  -4   4   0   67.36    2.24
   4   4   0   70.74    1.74
   4   4   0   73.90    2.00
   4   4   0   69.55    2.67
  -4   4   0   71.99    2.23
  -4   4   0   69.85    2.25
  -4   4   0   69.38    2.19
  -4   4   0   67.20    2.33
  -4   4   0   68.89    2.06
  -5  -4   0    8.04    0.62
  -5  -4   0    7.20    0.81
  -5  -4   0    7.42    0.84
  -5  -4   0    8.56    0.81
  -5  -4   0    8.36    0.65
   5  -4   0    8.21    0.81
   5  -4   0    9.06    1.01
  -5  -4   0    9.11    0.88
  -5   4   0    6.75    0.86
  -5   4   0    8.12    0.89
  -5   4   0    7.23    0.79
   5   4   0    9.63    0.52
  -5   4   0    8.04    0.88
  -5   4   0    7.99    0.89
  -5   4   0    7.75    0.76
   5   4   0    8.57    0.66
   6  -4   0   88.89    2.91
  -6  -4   0   91.86    3.07
   6  -4   0   92.50    3.27
  -6  -4   0   91.26    2.71
  -6  -4   0   93.43    2.94
  -6  -4   0   93.82    2.80
  -6  -4   0   89.16    2.95
  -6  -4   0   87.53    3.03
  -6   4   0   90.62    3.26
  -6   4   0   89.84    3.07
   6   4   0   93.45    2.43
   6   4   0   94.79    2.82
  -6   4   0   91.82    3.03
  -6   4   0   89.71    3.01
  -6   4   0   88.93    3.02
  -6   4   0   95.55    2.87
  -7  -4   0    2.57    0.64
  -7  -4   0    2.81    0.63
  -7  -4   0    2.35    0.55
   7  -4   0    2.25    0.70
  -7  -4   0    1.58    0.53
  -7  -4   0    1.96    0.48
   7  -4   0    2.64    0.62
  -7  -4   0    2.40    0.64
  -7   4   0    1.74    0.55
  -7   4   0    2.26    0.69
  -7   4   0    2.61    0.64
  -7   4   0    2.66    0.64
   7   4   0    1.66    0.51
  -7   4   0    2.43    0.58
  -7   4   0    2.26    0.65
  -8  -4   0   32.08    1.82
   8  -4   0   36.37    1.88
  -8  -4   0   34.68    2.01
  -8  -4   0   30.77    1.83
   8  -4   0   37.32    2.22
  -8  -4   0   32.86    1.94
  -8   4   0   36.26    1.98
  -8   4   0   36.20    2.00
   8   4   0   36.15    1.81
  -8   4   0   33.67    1.79
  -8   4   0   36.67    2.20
  -8   4   0   34.91    1.97
   0  -5   0    0.07    0.11
   0  -5   0   -0.01    0.07
   0  -5   0   -0.03    0.07
   0  -5   0   -0.04    0.06
   0  -5   0   -0.06    0.07
   0  -5   0    0.02    0.07
   0  -5   0    0.09    0.06
   0   5   0    0.15    0.25
   0   5   0    0.07    0.09
   0   5   0    0.12    0.11
   0   5   0    0.05    0.09
   0   5   0    0.20    0.13
   0   5   0    0.08    0.10
  -1  -5   0  385.82    7.89
  -1  -5   0  381.71    8.13
   1  -5   0  371.80    8.24
  -1  -5   0  380.74    8.14
   1  -5   0  390.72    8.08
   1  -5   0  388.67    8.13
  -1  -5   0  388.72    8.22
  -1  -5   0  402.59    8.24
   1  -5   0  383.32    8.14
  -1  -5   0  388.22    7.86
   1  -5   0  399.39    8.16
  -1  -5   0  383.99    7.94
  -1  -5   0  380.01    8.06
   1  -5   0  382.34    8.09
  -1   5   0  390.89    7.97
   1   5   0  393.62    8.16
  -1   5   0  400.88    8.28
   1   5   0  383.85    8.21
   1   5   0  388.81    9.52
  -1   5   0  394.81    9.47
  -1   5   0  388.93    8.36
  -1   5   0  379.04    8.14
   1   5   0  378.89    7.89
  -1   5   0  386.06    8.20
  -1   5   0  393.14    8.12
  -1   5   0  388.65    8.08
   1   5   0  388.30    8.15
  -1   5   0  387.45    8.09
   1   5   0  379.50    7.93
  -2  -5   0    4.33    0.31
  -2  -5   0    3.86    0.26
   2  -5   0    4.30    0.41
  -2  -5   0    4.24    0.37
   2  -5   0    3.47    0.41
  -2  -5   0    4.03    0.21
  -2  -5   0    5.13    0.38
  -2  -5   0    4.92    0.49
  -2   5   0    4.21    0.42
  -2   5   0    4.36    0.45
  -2   5   0    4.67    0.51
  -2   5   0    4.48    0.51
  -2   5   0    4.84    0.42
  -2   5   0    4.37    0.77
  -2   5   0    4.45    0.50
   2   5   0    3.41    0.39
   2   5   0    4.04    0.76
  -2   5   0    4.15    0.46
  -2   5   0    3.86    0.40
   2   5   0    4.15    0.25
   2   5   0    3.96    0.31
   3  -5   0  136.95    3.55
  -3  -5   0  133.17    3.33
  -3  -5   0  134.13    3.26
  -3  -5   0  137.22    2.93
  -3  -5   0  135.89    3.58
  -3  -5   0  135.95    3.44
   3   5   0  137.49    2.93
  -3   5   0  139.22    3.43
  -3   5   0  135.43    3.59
  -3   5   0  135.93    3.02
  -3   5   0  140.49    4.31
  -3   5   0  129.41    3.54
   3   5   0  147.35    4.52
   3   5   0  137.71    3.13
  -3   5   0  137.88    3.54
  -3   5   0  138.25    3.34
  -4  -5   0    0.29    0.25
  -4  -5   0    0.13    0.15
   4  -5   0    0.31    0.26
  -4  -5   0    0.08    0.19
  -4  -5   0   -0.01    0.22
   4  -5   0    0.20    0.23
  -4  -5   0    0.31    0.20
  -4  -5   0   -0.23    0.15
  -4   5   0    0.01    0.17
   4   5   0    0.17    0.11
  -4   5   0   -0.21    0.20
   4   5   0    0.16    0.29
  -4   5   0    0.39    0.25
  -4   5   0    0.15    0.25
  -4   5   0    0.13    0.20
   4   5   0   -0.07    0.14
  -5  -5   0   82.47    2.63
  -5  -5   0   83.85    2.78
  -5  -5   0   86.89    2.57
  -5  -5   0   79.92    2.31
   5  -5   0   81.57    2.84
  -5  -5   0   81.89    2.63
   5  -5   0   79.76    2.63
  -5  -5   0   82.50    2.41
   5   5   0   81.40    2.04
  -5   5   0   82.77    2.77
   5   5   0   82.07    2.38
  -5   5   0   80.90    2.86
  -5   5   0   78.58    2.46
  -5   5   0   85.87    2.67
  -5   5   0   88.49    2.78
  -6  -5   0   -0.05    0.29
  -6  -5   0    0.13    0.31
  -6  -5   0    0.67    0.31
  -6  -5   0    0.17    0.28
   6  -5   0    0.53    0.34
   6  -5   0    0.59    0.39
  -6  -5   0    0.77    0.41
  -6  -5   0    0.86    0.32
  -6   5   0    0.31    0.31
  -6   5   0    0.06    0.29
  -6   5   0   -0.05    0.33
   6   5   0    0.28    0.30
  -6   5   0    0.41    0.40
  -6   5   0    0.08    0.26
  -7  -5   0   74.21    2.77
  -7  -5   0   76.11    2.47
   7  -5   0   78.20    3.14
  -7  -5   0   76.96    2.95
  -7  -5   0   70.58    2.70
   7  -5   0   78.09    2.83
  -7  -5   0   73.46    2.53
  -7  -5   0   80.07    2.96
  -7   5   0   69.47    2.76
   7   5   0   75.77    2.59
  -7   5   0   73.81    2.88
  -7   5   0   77.70    2.68
  -7   5   0   77.82    2.98
  -7   5   0   75.23    3.10
   8  -5   0    1.05    0.56
   8  -5   0    2.23    0.76
  -8  -5   0    1.22    0.61
  -8  -5   0    2.67    0.64
  -8  -5   0    2.16    0.71
  -8  -5   0    0.94    0.52
  -8   5   0    2.51    0.71
  -8   5   0    2.82    0.73
  -8   5   0    3.15    0.76
  -8   5   0    1.22    0.68
  -8   5   0    2.64    0.75
   0  -6   0  271.47    5.88
   0  -6   0  265.94    5.94
   0  -6   0  269.19    5.64
   0  -6   0  269.51    5.72
   0  -6   0  274.00    5.80
   0  -6   0  268.83    5.84
   0  -6   0  273.09    5.87
   0   6   0  280.44    5.92
   0   6   0  272.12    5.84
   0   6   0  277.79    7.49
   0   6   0  274.60    6.11
   0   6   0  281.01    5.90
   0   6   0  282.93    5.98
   1  -6   0    4.19    0.37
  -1  -6   0    3.91    0.26
   1  -6   0    3.75    0.40
   1  -6   0    3.87    0.36
  -1  -6   0    3.40    0.22
   1  -6   0    4.35    0.34
   1  -6   0    4.26    0.41
  -1  -6   0    4.66    0.44
  -1  -6   0    3.80    0.40
  -1  -6   0    4.44    0.40
  -1   6   0    3.98    0.48
  -1   6   0    4.27    0.41
   1   6   0    3.25    0.37
  -1   6   0    3.85    0.30
  -1   6   0    4.64    0.45
   1   6   0    3.41    0.26
  -1   6   0    3.45    0.42
  -1   6   0    3.70    0.80
   1   6   0    3.94    0.43
  -1   6   0    3.94    0.38
   1   6   0    2.36    0.32
   1   6   0    4.20    0.83
  -2  -6   0  251.83    5.69
  -2  -6   0  260.83    5.36
  -2  -6   0  255.86    5.20
  -2  -6   0  246.38    5.26
  -2  -6   0  247.88    5.49
  -2  -6   0  249.71    5.29
  -2  -6   0  250.96    5.37
   2  -6   0  254.06    5.66
  -2   6   0  243.25    5.78
   2   6   0  252.24    5.67
  -2   6   0  251.54    5.70
  -2   6   0  251.71    5.75
  -2   6   0  251.53    5.58
  -2   6   0  262.00    5.52
   2   6   0  250.07    5.61
   2   6   0  254.44    7.13
  -2   6   0  251.18    5.55
   2   6   0  251.78    5.34
  -2   6   0  251.79    6.97
   2   6   0  246.76    5.65
  -2   6   0  249.41    5.67
  -2   6   0  255.78    5.88
   2   6   0  251.04    5.25
  -3  -6   0    2.23    0.44
  -3  -6   0    2.20    0.33
  -3  -6   0    2.09    0.37
   3  -6   0    2.58    0.46
  -3  -6   0    2.27    0.17
  -3  -6   0    2.11    0.32
   3   6   0    2.36    0.67
  -3   6   0    2.05    0.35
  -3   6   0    2.28    0.43
  -3   6   0    2.93    0.69
  -3   6   0    2.29    0.42
   3   6   0    1.80    0.25
  -3   6   0    1.95    0.33
  -3   6   0    1.83    0.38
  -3   6   0    1.81    0.32
  -3   6   0    2.85    0.45
  -4  -6   0   77.02    2.18
  -4  -6   0   77.24    2.31
  -4  -6   0   82.11    2.29
  -4  -6   0   78.98    2.59
  -4  -6   0   79.93    2.44
  -4  -6   0   76.34    2.05
   4  -6   0   79.54    2.57
  -4   6   0   76.95    2.52
  -4   6   0   78.90    2.39
  -4   6   0   77.78    2.31
  -4   6   0   80.53    2.59
  -4   6   0   75.72    1.93
  -4   6   0   78.48    2.60
  -4   6   0   76.55    1.94
  -4   6   0   83.73    2.34
   4   6   0   81.49    2.10
   4   6   0   75.61    1.79
   4   6   0   81.09    3.34
  -5  -6   0    5.95    0.69
  -5  -6   0    4.80    0.53
  -5  -6   0    5.83    0.80
  -5  -6   0    3.80    0.61
   5  -6   0    4.90    0.72
   5  -6   0    5.69    0.82
  -5  -6   0    5.19    0.67
  -5  -6   0    5.51    0.61
   5   6   0    5.90    0.60
  -5   6   0    5.31    0.72
   5   6   0    4.81    0.33
  -5   6   0    4.96    0.51
  -5   6   0    4.19    0.57
  -5   6   0    3.67    0.66
  -5   6   0    5.06    0.82
  -5   6   0    4.87    0.72
   5   6   0    4.94    0.95
   6  -6   0   82.68    3.12
  -6  -6   0   93.56    2.88
  -6  -6   0   86.59    2.91
  -6  -6   0   85.52    3.05
  -6  -6   0   85.98    2.92
  -6  -6   0   83.78    2.60
   6  -6   0   84.16    2.95
  -6  -6   0   85.97    2.52
  -6   6   0   85.87    3.07
   6   6   0   88.10    2.59
  -6   6   0   86.85    3.20
  -6   6   0   82.74    2.89
  -6   6   0   88.86    3.06
  -6   6   0   87.06    2.73
  -7  -6   0    4.87    0.82
  -7  -6   0    3.89    0.74
  -7  -6   0    3.65    0.77
  -7  -6   0    2.87    0.72
   7  -6   0    3.52    0.73
   7  -6   0    4.06    0.83
  -7   6   0    3.59    0.87
  -7   6   0    3.84    0.79
  -7   6   0    3.95    0.65
  -7   6   0    4.45    0.86
  -7   6   0    4.53    0.84
  -8  -6   0   25.95    1.77
  -8  -6   0   22.62    1.55
   8  -6   0   25.58    1.86
  -8  -6   0   24.91    1.63
  -8  -6   0   28.64    1.78
   8  -6   0   25.48    1.64
  -8   6   0   26.76    1.69
  -8   6   0   25.59    1.74
  -8   6   0   31.20    2.06
  -8   6   0   28.85    1.83
   0  -7   0    0.05    0.12
   0  -7   0    0.03    0.08
   0  -7   0   -0.05    0.10
   0  -7   0    0.04    0.10
   0   7   0    0.12    0.15
   0   7   0   -0.01    0.13
   0   7   0   -0.20    0.14
   0   7   0   -0.19    0.29
   0   7   0    0.05    0.12
   0   7   0   -0.03    0.16
  -1  -7   0  301.21    6.54
  -1  -7   0  306.60    6.70
  -1  -7   0  296.28    6.35
  -1  -7   0  296.38    6.27
  -1  -7   0  295.58    6.70
   1  -7   0  296.60    6.48
   1  -7   0  303.85    6.47
   1  -7   0  309.21    6.90
   1  -7   0  301.04    6.18
   1   7   0  307.18    6.60
  -1   7   0  299.74    6.85
  -1   7   0  303.76    6.60
   1   7   0  305.32    6.73
   1   7   0  295.91    6.35
  -1   7   0  303.06    6.74
  -1   7   0  309.46    6.54
  -1   7   0  294.40    6.43
   1   7   0  305.03    6.61
   1   7   0  306.46    8.41
  -1   7   0  301.93    6.63
  -1   7   0  300.52    8.31
  -2  -7   0    0.46    0.17
  -2  -7   0    0.70    0.14
  -2  -7   0    0.88    0.27
   2  -7   0    0.43    0.19
  -2  -7   0    0.43    0.14
  -2  -7   0    0.70    0.13
  -2  -7   0    0.62    0.13
  -2  -7   0    0.46    0.14
  -2  -7   0    0.60    0.18
   2   7   0    0.19    0.17
   2   7   0    1.01    0.28
   2   7   0    0.32    0.19
  -2   7   0    0.46    0.43
   2   7   0    0.65    0.14
  -2   7   0    0.72    0.20
  -2   7   0    0.39    0.23
  -2   7   0    0.54    0.19
  -2   7   0    0.25    0.20
  -2   7   0    0.91    0.29
   2   7   0    0.45    0.14
  -2   7   0    0.72    0.24
   2   7   0    0.72    0.47
  -2   7   0    0.74    0.25
  -3  -7   0   87.86    2.25
  -3  -7   0   89.03    2.09
  -3  -7   0   90.20    2.55
  -3  -7   0   88.58    2.70
  -3  -7   0   88.76    2.28
   3  -7   0   85.11    2.55
   3   7   0   91.80    3.74
  -3   7   0   85.58    2.38
   3   7   0   87.91    2.07
  -3   7   0   81.40    2.61
  -3   7   0   86.03    2.61
  -3   7   0   85.33    2.41
  -3   7   0   91.09    3.64
  -3   7   0   84.76    2.53
  -3   7   0   86.84    2.60
  -3   7   0   88.15    2.41
  -4  -7   0    0.01    0.15
  -4  -7   0    0.27    0.27
  -4  -7   0    0.18    0.21
  -4  -7   0   -0.08    0.21
  -4  -7   0    0.14    0.18
   4  -7   0    0.08    0.23
  -4  -7   0    0.24    0.20
  -4   7   0   -0.06    0.22
   4   7   0    0.06    0.36
  -4   7   0   -0.03    0.25
  -4   7   0   -0.03    0.18
   4   7   0    0.50    0.18
  -4   7   0    0.68    0.32
  -4   7   0    0.21    0.21
  -4   7   0    0.33    0.24
  -4   7   0    0.29    0.26
  -5  -7   0   91.96    2.89
  -5  -7   0   90.86    2.58
   5  -7   0   94.56    3.11
  -5  -7   0   91.79    2.79
  -5  -7   0   88.67    2.71
  -5  -7   0   88.40    2.42
   5  -7   0   93.57    3.00
  -5  -7   0   93.12    3.10
  -5   7   0   87.37    2.34
  -5   7   0   87.44    2.98
   5   7   0   91.51    2.46
  -5   7   0   92.26    2.86
  -5   7   0   91.06    3.06
  -5   7   0   94.32    2.74
  -5   7   0   87.74    2.73
  -5   7   0   95.30    3.16
   5   7   0   91.49    3.82
  -6  -7   0    2.23    0.55
   6  -7   0    4.29    0.75
  -6  -7   0    2.81    0.60
  -6  -7   0    2.59    0.63
  -6  -7   0    2.84    0.68
   6  -7   0    3.03    0.74
  -6  -7   0    3.49    0.55
  -6   7   0    2.47    0.63
  -6   7   0    4.42    0.68
  -6   7   0    4.07    0.78
  -6   7   0    5.15    0.75
   6   7   0    3.52    0.53
  -6   7   0    2.95    0.66
  -6   7   0    2.57    0.70
   7  -7   0   50.10    2.30
  -7  -7   0   54.99    2.30
  -7  -7   0   48.65    2.39
   7  -7   0   55.71    2.59
  -7  -7   0   48.02    2.14
  -7  -7   0   53.89    2.34
  -7   7   0   52.34    2.41
  -7   7   0   52.04    2.56
  -7   7   0   53.16    2.19
  -7   7   0   52.17    2.45
  -7   7   0   54.11    2.30
  -7   7   0   50.72    2.09
  -8  -7   0    0.24    0.48
   8  -7   0   -0.01    0.50
  -8  -7   0    0.67    0.53
  -8  -7   0    1.03    0.58
  -8  -7   0    1.24    0.52
   8  -7   0    0.37    0.48
  -8   7   0    0.56    0.46
  -8   7   0    0.18    0.43
  -8   7   0    0.17    0.50
  -8   7   0    1.51    0.63
   0  -8   0  214.73    4.77
   0  -8   0  217.16    4.66
   0  -8   0  216.66    4.54
   0   8   0  213.33    4.83
   0   8   0  220.23    5.00
   0   8   0  222.69    6.86
   0   8   0  211.31    4.90
   0   8   0  220.24    5.19
   0   8   0  216.69    4.90
  -1  -8   0   13.16    0.51
   1  -8   0   14.25    0.63
  -1  -8   0   13.94    0.54
   1  -8   0   13.93    0.47
  -1  -8   0   13.85    0.57
   1  -8   0   14.91    0.64
  -1  -8   0   13.72    0.77
  -1   8   0   15.06    0.81
   1   8   0   14.42    0.59
  -1   8   0   14.92    0.70
   1   8   0   13.89    0.78
   1   8   0   16.09    1.57
  -1   8   0   13.76    1.44
  -1   8   0   13.41    0.70
   1   8   0   13.50    0.70
  -1   8   0   14.11    0.61
  -1   8   0   15.00    0.87
  -1   8   0   13.56    0.73
   1   8   0   14.93    0.73
  -2  -8   0  237.25    5.06
  -2  -8   0  234.60    4.97
  -2  -8   0  231.49    4.97
  -2  -8   0  231.18    5.21
  -2  -8   0  232.88    5.55
   2  -8   0  236.77    5.42
  -2  -8   0  241.23    5.06
  -2  -8   0  237.54    4.99
   2   8   0  237.38    7.34
   2   8   0  239.49    5.49
  -2   8   0  238.86    5.36
   2   8   0  238.82    5.51
  -2   8   0  238.24    5.77
   2   8   0  235.17    4.97
  -2   8   0  234.61    5.66
  -2   8   0  239.55    7.25
  -2   8   0  234.32    5.48
  -2   8   0  239.31    5.15
  -2   8   0  237.87    5.57
   2   8   0  243.51    5.50
  -3  -8   0    0.49    0.19
  -3  -8   0    0.31    0.14
  -3  -8   0    0.16    0.25
   3  -8   0    0.14    0.21
  -3  -8   0    0.42    0.23
  -3  -8   0    0.29    0.16
  -3   8   0    0.23    0.22
  -3   8   0    0.23    0.26
  -3   8   0    0.36    0.23
   3   8   0    0.68    0.20
  -3   8   0    0.63    0.27
   3   8   0    0.02    0.37
  -3   8   0   -0.06    0.20
  -3   8   0    0.62    0.51
   3   8   0    0.04    0.20
   3   8   0    0.35    0.13
  -3   8   0    0.21    0.21
  -3   8   0    0.05    0.17
  -3   8   0    0.40    0.22
  -4  -8   0   27.19    1.31
  -4  -8   0   28.54    1.15
  -4  -8   0   24.68    1.39
  -4  -8   0   28.34    1.15
   4  -8   0   26.93    1.36
  -4   8   0   31.78    1.49
  -4   8   0   26.85    1.20
  -4   8   0   29.48    1.48
  -4   8   0   27.33    1.34
  -4   8   0   26.87    1.39
   4   8   0   27.11    2.10
  -4   8   0   26.31    1.20
  -4   8   0   28.70    1.25
   4   8   0   27.55    0.93
  -4   8   0   25.13    1.38
   5  -8   0    4.26    0.70
   5  -8   0    4.31    0.75
  -5  -8   0    5.87    0.85
  -5  -8   0    5.38    0.68
  -5  -8   0    4.28    0.47
  -5  -8   0    4.16    0.67
  -5  -8   0    5.36    0.60
  -5  -8   0    5.16    0.67
   5   8   0    4.82    1.11
  -5   8   0    5.06    0.65
  -5   8   0    5.27    0.83
  -5   8   0    5.44    0.69
  -5   8   0    4.82    0.67
  -5   8   0    4.29    0.79
  -5   8   0    5.59    0.78
   5   8   0    4.78    0.49
  -5   8   0    4.02    0.71
  -6  -8   0  118.53    3.52
  -6  -8   0  117.39    3.88
   6  -8   0  118.42    3.91
  -6  -8   0  112.23    3.42
  -6  -8   0  115.70    3.63
   6  -8   0  110.57    3.69
  -6   8   0  114.90    3.81
  -6   8   0  117.65    3.60
  -6   8   0  120.65    3.98
  -6   8   0  115.04    3.42
  -6   8   0  115.39    3.48
  -6   8   0  118.89    3.89
  -6   8   0  114.77    3.77
   7  -8   0    0.56    0.45
   7  -8   0   -0.17    0.42
  -7  -8   0   -0.19    0.38
  -7  -8   0    0.54    0.46
  -7  -8   0    0.01    0.32
  -7  -8   0   -0.18    0.34
  -7   8   0    0.60    0.48
  -7   8   0    0.34    0.43
  -7   8   0    0.05    0.33
  -7   8   0    0.42    0.39
  -7   8   0    0.01    0.34
  -7   8   0    0.83    0.56
   0  -9   0    0.03    0.11
   0  -9   0    0.09    0.10
   0  -9   0    0.05    0.08
   0   9   0    0.20    0.17
   0   9   0   -0.05    0.17
   0   9   0    0.13    0.18
   0   9   0   -0.06    0.16
   0   9   0   -0.07    0.13
   0   9   0   -0.26    0.30
   1  -9   0  243.89    5.42
  -1  -9   0  237.46    5.25
  -1  -9   0  248.92    5.26
  -1  -9   0  236.41    5.76
   1  -9   0  245.49    5.42
   1  -9   0  239.99    5.16
   1   9   0  256.35    5.86
   1   9   0  250.37    5.62
  -1   9   0  243.19    5.39
  -1   9   0  245.90    5.56
  -1   9   0  248.81    5.63
  -1   9   0  243.08    5.64
  -1   9   0  247.46    5.97
   1   9   0  253.18    7.86
  -1   9   0  246.13    5.78
   1   9   0  243.08    5.35
  -1   9   0  254.70    7.77
   1   9   0  247.83    5.64
  -2  -9   0   17.78    0.57
  -2  -9   0   17.22    0.61
  -2  -9   0   17.30    0.65
   2  -9   0   18.53    0.87
  -2  -9   0   17.16    0.72
  -2  -9   0   18.57    0.97
   2   9   0   17.09    0.88
  -2   9   0   17.48    1.06
   2   9   0   15.88    0.88
  -2   9   0   17.52    0.65
   2   9   0   16.68    0.92
  -2   9   0   15.08    0.95
  -2   9   0   19.07    0.93
   2   9   0   15.38    1.68
  -2   9   0   17.71    0.84
  -2   9   0   19.30    1.79
  -2   9   0   17.98    0.96
  -3  -9   0   55.36    1.91
   3  -9   0   53.85    1.85
  -3  -9   0   50.24    1.36
  -3  -9   0   52.68    1.51
  -3  -9   0   52.12    2.01
  -3  -9   0   50.09    1.43
  -3   9   0   53.28    1.72
   3   9   0   53.56    3.13
  -3   9   0   50.87    2.96
   3   9   0   49.87    1.41
   3   9   0   49.80    1.28
  -3   9   0   50.99    1.59
  -3   9   0   50.29    2.02
  -3   9   0   58.67    2.00
   3   9   0   49.15    1.82
  -3   9   0   52.33    1.98
  -3   9   0   50.42    1.84
  -4  -9   0   12.18    0.91
   4  -9   0    9.86    1.00
  -4  -9   0   10.65    0.70
  -4  -9   0   11.79    0.69
  -4  -9   0   11.66    1.15
  -4   9   0   12.08    1.12
  -4   9   0   13.61    1.05
   4   9   0   12.09    1.53
  -4   9   0   12.10    0.80
  -4   9   0   10.99    0.90
   4   9   0   11.13    0.52
  -4   9   0   10.52    0.85
  -4   9   0    9.95    1.04
  -4   9   0   12.73    0.82
  -4   9   0   12.44    0.80
  -5  -9   0  101.47    3.15
  -5  -9   0   92.00    2.78
  -5  -9   0   93.05    2.80
  -5  -9   0   95.77    2.70
   5  -9   0   96.17    3.24
   5  -9   0   92.89    3.18
  -5  -9   0   94.89    3.32
  -5   9   0   95.04    3.16
   5   9   0   96.25    4.36
  -5   9   0  103.43    3.35
  -5   9   0  101.38    2.96
  -5   9   0   95.90    3.32
  -5   9   0   93.56    2.91
  -5   9   0  102.99    3.31
  -5   9   0   96.65    2.92
  -5   9   0   95.21    3.28
  -6  -9   0    0.22    0.30
  -6  -9   0   -0.33    0.30
   6  -9   0   -0.02    0.33
  -6  -9   0   -0.13    0.32
   6  -9   0    0.27    0.41
  -6  -9   0   -0.40    0.23
  -6   9   0    0.01    0.31
  -6   9   0    0.35    0.31
  -6   9   0   -0.39    0.29
  -6   9   0    0.08    0.37
  -6   9   0    0.26    0.34
  -6   9   0    0.12    0.34
  -6   9   0    0.00    0.32
   7  -9   0   36.94    2.13
  -7  -9   0   34.59    1.76
  -7  -9   0   38.06    1.99
  -7  -9   0   38.24    2.13
   7  -9   0   36.91    2.02
  -7   9   0   35.98    2.04
  -7   9   0   33.73    1.97
  -7   9   0   34.02    1.80
  -7   9   0   35.12    2.02
  -7   9   0   38.67    1.83
  -7   9   0   40.58    2.19
   0 -10   0  264.35    5.80
   0 -10   0  286.39    6.91
   0  10   0  263.73    6.47
   0  10   0  275.83    6.15
   0  10   0  272.59    6.07
   0  10   0  265.28    8.57
   0  10   0  274.22    6.17
   0  10   0  271.13    6.25
  -1 -10   0    0.27    0.14
   1 -10   0    0.67    0.24
   1 -10   0    0.68    0.15
  -1 -10   0    0.50    0.26
   1 -10   0    0.71    0.15
  -1 -10   0    0.48    0.15
   1 -10   0    0.84    0.22
  -1  10   0    0.71    0.21
  -1  10   0    0.26    0.19
  -1  10   0    0.56    0.29
   1  10   0    0.38    0.26
  -1  10   0    0.66    0.62
   1  10   0    0.84    0.27
   1  10   0    0.34    0.22
  -1  10   0    0.95    0.29
   1  10   0    1.66    0.74
  -1  10   0    0.58    0.28
  -1  10   0    0.40    0.22
   1  10   0    0.57    0.19
  -2 -10   0   60.25    2.11
  -2 -10   0   62.43    1.70
  -2 -10   0   59.59    1.50
  -2 -10   0   60.29    1.71
  -2 -10   0   61.24    1.60
   2 -10   0   60.04    1.89
  -2  10   0   64.20    1.93
   2  10   0   65.54    2.12
  -2  10   0   63.47    2.10
   2  10   0   62.20    2.03
  -2  10   0   65.11    2.31
  -2  10   0   60.08    2.16
  -2  10   0   67.88    3.59
   2  10   0   69.49    3.71
  -2  10   0   63.54    2.02
   2  10   0   66.65    2.04
  -3 -10   0    4.00    0.45
  -3 -10   0    4.55    0.71
  -3 -10   0    3.90    0.30
   3 -10   0    4.14    0.59
  -3 -10   0    3.88    0.60
   3  10   0    3.76    1.11
   3  10   0    4.32    0.59
  -3  10   0    2.89    0.55
  -3  10   0    4.53    0.66
  -3  10   0    4.33    1.11
  -3  10   0    3.72    0.57
  -3  10   0    4.02    0.45
  -3  10   0    3.14    0.50
  -3  10   0    4.36    0.74
   4 -10   0  121.31    3.62
  -4 -10   0  120.23    3.08
  -4 -10   0  127.89    3.65
  -4 -10   0  124.58    3.86
  -4 -10   0  124.19    3.21
  -4  10   0  126.20    3.75
  -4  10   0  123.67    3.63
  -4  10   0  126.08    3.83
  -4  10   0  123.83    3.89
  -4  10   0  123.99    3.40
   4  10   0  119.06    5.23
  -4  10   0  129.61    3.33
   5 -10   0    5.56    0.85
  -5 -10   0    7.05    0.99
   5 -10   0    6.21    0.88
  -5 -10   0    5.81    0.83
  -5 -10   0    5.83    0.69
  -5  10   0    5.59    0.88
  -5  10   0    5.57    0.82
  -5  10   0    5.44    0.71
   5  10   0    5.16    1.31
  -5  10   0    5.83    0.72
  -5  10   0    5.49    0.93
  -5  10   0    5.00    0.68
  -5  10   0    5.55    0.88
   6 -10   0   26.97    1.67
  -6 -10   0   30.54    1.85
   6 -10   0   32.05    1.83
  -6 -10   0   31.05    1.69
  -6  10   0   30.29    1.88
  -6  10   0   32.40    1.86
  -6  10   0   25.74    1.45
  -6  10   0   28.97    1.49
  -6  10   0   30.64    1.80
  -6  10   0   28.15    1.71
  -6  10   0   28.56    1.69
  -7 -10   0   -0.07    0.38
   7 -10   0    0.15    0.44
   7 -10   0   -0.13    0.39
  -7 -10   0   -0.19    0.44
  -7  10   0    0.00    0.42
  -7  10   0    0.61    0.46
  -7  10   0   -0.44    0.35
  -7  10   0    0.09    0.36
  -7  10   0    0.02    0.39
  -7  10   0    0.21    0.35
   0 -11   0    0.05    0.12
   0  11   0   -0.18    0.45
   0  11   0    0.07    0.24
   0  11   0    0.00    0.18
   0  11   0   -0.01    0.19
   0  11   0    0.00    0.17
   0  11   0   -0.06    0.20
   1 -11   0   88.67    2.14
  -1 -11   0   89.74    2.19
   1 -11   0   87.74    2.35
  -1 -11   0   95.60    2.56
  -1 -11   0   90.95    2.80
   1  11   0   92.91    2.37
   1  11   0   90.59    4.55
  -1  11   0   89.36    2.75
  -1  11   0   90.55    4.46
   1  11   0   93.43    2.63
  -1  11   0   95.57    2.64
  -1  11   0   89.08    2.60
  -1  11   0   92.16    2.56
   1  11   0   92.84    2.61
  -1  11   0   91.06    2.97
   1  11   0   94.42    2.86
  -2 -11   0    3.19    0.57
   2 -11   0    2.84    0.44
  -2 -11   0    3.07    0.35
  -2  11   0    3.83    0.51
   2  11   0    3.39    1.14
  -2  11   0    2.81    0.47
  -2  11   0    3.54    0.66
   2  11   0    3.13    0.54
   2  11   0    3.31    0.51
  -2  11   0    3.27    0.62
   2  11   0    3.14    0.52
  -2  11   0    1.74    0.79
  -2  11   0    3.56    0.54
  -3 -11   0  160.48    4.32
   3 -11   0  156.18    4.14
  -3 -11   0  158.98    3.71
  -3  11   0  153.37    4.43
  -3  11   0  158.56    4.23
   3  11   0  162.82    6.44
  -3  11   0  160.68    6.29
   3  11   0  159.14    4.24
  -3  11   0  154.94    4.56
  -3  11   0  156.32    4.03
  -3  11   0  156.76    4.32
  -3  11   0  157.25    3.65
  -4 -11   0    2.68    0.67
   4 -11   0    2.58    0.57
   4 -11   0    2.46    0.61
  -4 -11   0    2.01    0.52
  -4  11   0    2.42    0.54
  -4  11   0    2.73    0.63
   4  11   0    2.97    1.07
  -4  11   0    3.68    0.50
  -4  11   0    2.57    0.61
  -4  11   0    2.94    1.05
  -4  11   0    2.77    0.49
  -4  11   0    1.66    0.55
   5 -11   0   33.51    1.80
   5 -11   0   35.27    1.80
  -5 -11   0   34.95    1.93
  -5 -11   0   33.88    1.71
  -5  11   0   31.87    1.46
  -5  11   0   34.89    1.75
  -5  11   0   33.32    1.86
  -5  11   0   36.78    1.93
  -5  11   0   34.42    1.56
  -5  11   0   33.38    1.80
   5  11   0   36.56    2.88
   6 -11   0    0.88    0.48
  -6 -11   0    0.19    0.41
  -6 -11   0   -0.05    0.38
   6 -11   0   -0.12    0.37
  -6  11   0    0.01    0.35
  -6  11   0   -0.05    0.29
  -6  11   0   -0.16    0.33
  -6  11   0    0.36    0.42
  -6  11   0    0.14    0.31
  -6  11   0   -0.79    0.27
  -7 -11   0   28.12    1.95
  -7 -11   0   30.56    1.83
   7 -11   0   29.23    1.92
   7 -11   0   31.29    1.94
  -7  11   0   30.88    1.99
  -7  11   0   27.98    1.61
  -7  11   0   32.56    2.05
  -7  11   0   28.75    1.63
  -7  11   0   32.82    1.96
  -7  11   0   29.46    1.93
   0 -12   0  157.35    3.64
   0  12   0  157.20    4.16
   0  12   0  160.05    4.07
   0  12   0  167.87    4.11
   0  12   0  160.48    6.56
   0  12   0  162.50    4.49
   0  12   0  163.03    3.98
   1 -12   0   11.98    0.65
  -1 -12   0   11.71    0.89
  -1 -12   0   11.21    0.52
   1 -12   0   11.38    0.51
   1  12   0   12.57    2.10
  -1  12   0   12.52    0.80
  -1  12   0   13.74    0.84
  -1  12   0   11.16    1.93
   1  12   0   10.54    0.77
   1  12   0   11.43    0.65
  -1  12   0   11.57    0.87
   1  12   0   11.14    0.89
  -1  12   0   12.35    0.78
  -1  12   0   12.64    1.01
   1  12   0   12.64    0.81
  -2 -12   0   54.57    1.54
   2 -12   0   53.05    1.77
  -2 -12   0   56.58    2.13
  -2  12   0   54.64    2.27
  -2  12   0   53.83    2.12
   2  12   0   55.89    2.08
   2  12   0   56.37    3.73
  -2  12   0   54.72    3.57
  -2  12   0   55.04    1.94
  -2  12   0   54.33    2.01
   2  12   0   57.71    1.96
  -2  12   0   56.54    1.88
   2  12   0   51.86    1.93
  -3 -12   0    1.32    0.43
   3 -12   0    2.57    0.49
  -3  12   0    2.60    0.51
   3  12   0    1.88    0.97
  -3  12   0    3.04    0.60
  -3  12   0    2.06    0.93
  -3  12   0    1.85    0.56
   3  12   0    1.75    0.47
  -3  12   0    2.43    0.45
  -3  12   0    2.69    0.61
  -4 -12   0  117.11    3.82
   4 -12   0  110.82    3.42
   4 -12   0  112.74    3.65
  -4 -12   0  112.00    3.52
  -4  12   0  110.11    2.91
  -4  12   0  109.02    3.78
  -4  12   0  118.83    3.28
  -4  12   0  116.79    3.77
   4  12   0  106.95    5.37
  -4  12   0  110.87    3.59
  -4  12   0  106.96    5.23
  -4  12   0  114.72    3.50
  -5 -12   0    0.22    0.42
  -5 -12   0    0.07    0.33
   5 -12   0   -0.12    0.34
   5 -12   0   -0.06    0.33
  -5  12   0    0.12    0.30
  -5  12   0    0.02    0.32
  -5  12   0    0.19    0.41
  -5  12   0    0.38    0.44
  -5  12   0    0.23    0.27
   5  12   0    0.13    0.69
  -5  12   0   -0.07    0.34
  -6 -12   0   16.99    1.51
   6 -12   0   21.28    1.56
   6 -12   0   15.65    1.54
  -6 -12   0   18.34    1.78
  -6  12   0   15.97    1.14
  -6  12   0   19.32    1.55
  -6  12   0   18.13    1.39
  -6  12   0   20.22    1.60
  -6  12   0   19.04    1.75
  -6  12   0   17.78    1.16
   0  13   0    0.28    0.24
   0  13   0   -0.05    0.19
   0  13   0    0.14    0.65
   0  13   0    0.20    0.22
   0  13   0    0.27    0.33
   0  13   0   -0.19    0.22
  -1 -13   0  102.92    3.22
   1 -13   0  103.89    2.92
  -1  13   0  103.42    2.98
   1  13   0  101.48    2.94
   1  13   0  101.54    2.98
  -1  13   0  106.38    2.94
  -1  13   0   99.34    3.14
  -1  13   0  108.48    3.00
   1  13   0  104.47    2.69
   1  13   0   98.22    3.23
  -1  13   0   98.98    3.35
   1  13   0   98.54    5.19
  -1  13   0  100.85    5.18
  -2 -13   0    0.46    0.34
   2 -13   0    0.40    0.25
   2  13   0    0.51    0.29
   2  13   0    1.40    0.95
  -2  13   0    0.70    0.35
  -2  13   0    0.19    0.27
   2  13   0    0.30    0.31
  -2  13   0    0.56    0.38
  -2  13   0    0.14    0.25
  -2  13   0   -0.12    0.29
   2  13   0    0.08    0.26
  -2  13   0    0.27    0.66
  -3 -13   0   57.52    2.30
   3 -13   0   60.08    2.10
   3  13   0   58.33    2.22
   3  13   0   59.96    4.00
  -3  13   0   60.29    3.91
  -3  13   0   56.77    2.39
  -3  13   0   60.84    2.57
  -3  13   0   62.06    2.10
  -3  13   0   58.52    2.29
  -3  13   0   60.98    2.20
   4 -13   0    0.57    0.37
  -4 -13   0   -0.04    0.34
  -4 -13   0    0.22    0.38
   4 -13   0    1.05    0.49
  -4  13   0   -0.11    0.53
  -4  13   0    0.20    0.34
  -4  13   0    1.03    0.47
  -4  13   0    0.00    0.34
   4  13   0    0.81    0.84
  -4  13   0    0.03    0.30
  -4  13   0    0.24    0.30
  -5 -13   0   39.42    2.20
   5 -13   0   42.11    2.01
  -5 -13   0   40.37    2.00
   5 -13   0   40.13    2.10
   5  13   0   35.53    3.10
  -5  13   0   41.87    2.19
  -5  13   0   41.59    2.23
  -5  13   0   45.48    2.06
  -5  13   0   40.71    2.09
  -5  13   0   39.89    1.77
   6 -13   0    3.70    0.85
  -6 -13   0    3.13    0.76
  -6 -13   0    3.31    0.85
   6 -13   0    2.81    0.72
  -6  13   0    3.02    0.84
  -6  13   0    3.01    0.81
  -6  13   0    1.46    0.56
  -6  13   0    1.36    0.67
  -6  13   0    4.06    0.91
   0  14   0   91.12    3.16
   0  14   0   89.83    2.86
   0  14   0   88.66    2.73
   0  14   0   94.92    2.78
   0  14   0   93.53    2.65
   0  14   0   87.69    5.06
  -1 -14   0    0.19    0.30
  -1  14   0    0.57    0.33
  -1  14   0    0.48    0.72
  -1  14   0    0.66    0.40
   1  14   0    1.16    0.43
   1  14   0    0.18    0.28
  -1  14   0    0.43    0.32
  -1  14   0    0.44    0.36
  -1  14   0    1.00    0.35
   1  14   0    0.40    0.73
   1  14   0    0.72    0.33
  -2 -14   0   78.04    2.80
   2  14   0   77.12    2.75
   2  14   0   77.96    2.54
  -2  14   0   74.45    4.60
   2  14   0   80.06    2.60
  -2  14   0   75.04    2.76
   2  14   0   76.02    4.67
  -2  14   0   76.77    2.61
  -2  14   0   73.13    2.93
  -2  14   0   77.00    2.54
  -2  14   0   78.59    2.47
  -3 -14   0    0.07    0.35
  -3 -14   0    0.03    0.30
  -3  14   0    0.42    0.43
  -3  14   0   -0.10    0.31
  -3  14   0    0.13    0.28
  -3  14   0    0.42    0.30
   3  14   0   -0.31    0.70
  -3  14   0    0.12    0.33
  -3  14   0    0.09    0.57
   3  14   0   -0.27    0.26
  -4 -14   0   32.83    1.91
   4 -14   0   28.48    1.70
  -4 -14   0   30.75    1.70
   4  14   0   29.48    2.93
  -4  14   0   27.83    1.67
  -4  14   0   29.22    2.86
  -4  14   0   30.02    1.87
  -4  14   0   25.86    1.70
  -4  14   0   28.28    1.41
  -4  14   0   31.02    1.61
  -5 -14   0    1.18    0.57
   5 -14   0    0.20    0.40
  -5 -14   0    1.19    0.49
  -5  14   0    0.47    0.47
   5  14   0    0.18    0.78
  -5  14   0    0.53    0.44
  -5  14   0    0.69    0.43
  -5  14   0   -0.55    0.39
  -5  14   0    0.05    0.42
   0  15   0   -0.20    0.30
   0  15   0    0.31    0.27
   0  15   0   -0.15    0.22
   0  15   0    0.29    0.28
   0  15   0   -0.22    0.66
  -1 -15   0   79.33    2.85
  -1  15   0   81.82    2.55
  -1  15   0   77.06    2.76
   1  15   0   73.70    4.78
  -1  15   0   73.88    2.96
   1  15   0   75.34    2.57
   1  15   0   74.66    2.87
  -1  15   0   81.96    2.58
  -1  15   0   77.74    2.54
   1  15   0   79.35    2.55
  -1  15   0   74.96    4.80
  -2 -15   0    0.08    0.30
  -2  15   0   -0.04    0.29
   2  15   0    0.02    0.29
  -2  15   0    0.44    0.42
  -2  15   0   -0.09    0.27
  -2  15   0   -0.09    0.31
   2  15   0   -0.46    0.59
   2  15   0   -0.17    0.29
   2  15   0   -0.34    0.25
  -2  15   0   -0.12    0.25
  -2  15   0   -0.05    0.60
  -3 -15   0   30.04    1.71
   3 -15   0   35.81    1.87
  -3 -15   0   36.73    2.00
  -3  15   0   34.73    1.89
  -3  15   0   36.48    1.59
  -3  15   0   35.85    1.68
  -3  15   0   31.41    3.05
   3  15   0   33.44    3.26
  -3  15   0   34.14    1.75
  -3  15   0   31.03    1.93
   3  15   0   33.28    1.67
   4 -15   0   -0.56    0.31
  -4 -15   0    0.58    0.48
  -4 -15   0    0.11    0.36
   4  15   0    0.00    0.83
  -4  15   0    0.51    0.39
  -4  15   0   -0.18    0.34
  -4  15   0    0.20    0.39
  -4  15   0   -0.21    0.37
  -5 -15   0   45.49    2.26
   5 -15   0   48.38    2.41
  -5 -15   0   44.07    2.47
  -5  15   0   48.69    2.50
  -5  15   0   43.34    2.39
   5  15   0   43.56    3.73
  -5  15   0   44.64    2.48
  -5  15   0   48.72    2.38
   0 -16   0   60.77    2.48
   0  16   0   50.81    2.40
   0  16   0   58.06    2.12
   0  16   0   48.28    4.00
  -1 -16   0    0.53    0.37
   1  16   0    0.59    0.35
  -1  16   0    0.67    0.44
  -1  16   0    1.00    0.42
   1  16   0    0.69    0.43
  -1  16   0    0.43    0.36
  -1  16   0    0.87    0.87
  -1  16   0    0.13    0.29
   1  16   0    0.46    0.86
  -2 -16   0   58.48    2.43
   2 -16   0   49.71    2.22
  -2  16   0   55.87    2.08
  -2  16   0   57.38    2.22
   2  16   0   48.40    4.10
   2  16   0   55.60    2.39
  -2  16   0   50.07    4.07
  -2  16   0   50.48    2.51
  -2  16   0   57.84    2.43
   2  16   0   52.94    2.16
   3 -16   0    0.64    0.45
  -3 -16   0    0.72    0.46
  -3 -16   0    1.46    0.57
   3  16   0    1.11    1.00
  -3  16   0    1.67    0.58
   3  16   0    0.92    0.47
  -3  16   0    1.75    0.55
  -3  16   0    0.94    0.88
  -3  16   0    0.64    0.47
  -4 -16   0   40.37    2.09
   4 -16   0   38.88    2.12
  -4 -16   0   44.22    2.38
   4  16   0   35.30    3.51
  -4  16   0   38.80    2.06
  -4  16   0   38.92    2.31
  -4  16   0   40.33    2.20
   0 -17   0    0.46    0.35
   0  17   0    0.16    0.39
   0  17   0    0.15    0.69
   0  17   0   -0.15    0.28
   1 -17   0   49.12    2.08
  -1 -17   0   48.51    2.30
   1  17   0   48.90    2.04
   1  17   0   49.25    2.35
   1  17   0   46.92    4.12
  -1  17   0   53.49    2.27
  -1  17   0   47.51    2.43
  -1  17   0   45.06    3.96
  -2 -17   0    4.20    0.81
   2 -17   0    5.02    0.85
   2  17   0    5.81    0.94
  -2  17   0    5.28    0.81
   2  17   0    4.16    0.73
  -2  17   0    2.93    1.39
   2  17   0    4.30    1.58
  -2  17   0    6.93    1.01
  -2  17   0    5.30    1.01
  -3 -17   0   43.66    2.18
  -3 -17   0   41.69    2.31
   3 -17   0   41.27    2.15
   3  17   0   42.68    3.95
  -3  17   0   34.24    3.48
  -3  17   0   44.88    2.11
  -3  17   0   44.92    2.30
  -3  17   0   42.15    2.37
   0 -18   0   31.08    1.86
   0  18   0   26.63    1.82
   0  18   0   29.89    3.43
  -1 -18   0    3.66    0.81
  -1  18   0    3.92    1.58
  -1  18   0    3.90    0.86
   1  18   0    2.47    1.30
   1  18   0    4.82    0.92
  -2 -18   0   54.43    2.54
   2 -18   0   55.39    2.43
   2  18   0   52.35    2.28
  -2  18   0   56.91    2.55
   2  18   0   55.81    2.58
  -2  18   0   52.11    4.45
   2  18   0   54.76    4.65
  -2  18   0   59.74    2.86
  -8   0   1    0.25    0.40
  -8   0   1   -0.17    0.35
   8   0  -1    0.36    0.33
  -8   0   1   -0.10    0.42
   8   0  -1   -0.29    0.32
  -8   0   1    0.05    0.38
  -8   0   1   -0.13    0.34
  -8   0   1    0.25    0.39
  -7   0   1   35.39    1.76
  -7   0   1   37.19    1.69
  -7   0   1   35.28    1.92
  -7   0   1   35.02    1.70
  -7   0   1   36.73    1.71
   7   0  -1   35.07    1.79
   7   0  -1   36.45    1.53
  -7   0   1   35.65    1.79
   6   0  -1    0.22    0.24
  -6   0   1    0.42    0.37
   6   0  -1    0.00    0.27
  -6   0   1    0.11    0.26
  -6   0   1   -0.45    0.21
  -6   0   1    0.05    0.26
  -6   0   1   -0.05    0.30
  -6   0   1    0.31    0.27
   5   0  -1  170.21    4.35
  -5   0   1  162.58    4.16
  -5   0   1  162.62    4.48
  -5   0   1  158.79    4.22
  -5   0   1  163.77    4.29
  -5   0   1  167.66    4.18
   5   0  -1  166.62    4.02
  -5   0   1  172.37    4.37
  -4   0   1   -0.11    0.18
  -4   0   1   -0.06    0.17
  -4   0   1   -0.03    0.18
  -4   0   1    0.19    0.19
   4   0  -1   -0.05    0.19
  -4   0   1    0.10    0.22
  -4   0   1   -0.10    0.15
  -3   0   1   98.47    2.45
   3   0  -1   92.22    2.42
  -3   0   1  102.78    2.59
   3   0  -1   97.58    2.44
  -3   0   1  101.54    2.47
  -3   0   1   99.35    2.68
   3   0  -1  103.39    2.60
   2   0  -1    0.24    0.13
  -2   0   1    0.05    0.11
  -2   0   1   -0.02    0.08
  -2   0   1    0.30    0.14
   2   0  -1    0.53    0.12
   2   0  -1    0.02    0.10
   2   0  -1    0.00    0.08
  -2   0   1    0.32    0.14
  -2   0   1   -0.01    0.08
   2   0  -1    0.04    0.11
  -1   0   1  960.10   19.92
   1   0  -1  951.86   19.67
  -1   0   1  982.16   20.10
  -1   0   1  987.50   20.09
   1   0  -1  913.06   20.05
   1   0  -1  986.38   20.17
  -1   0   1  996.58   20.20
  -1   0   1 1000.00   20.17
   1   0  -1  984.86   20.10
   1   0  -1  946.87   19.92
   0   0  -1    0.07    0.04
   0   0   1    0.09    0.05
   0   0   1    0.23    0.05
   0   0  -1    0.21    0.06
   0   0  -1    0.17    0.06
   0   0   1    0.12    0.05
   0   0   1    0.22    0.05
   0   0   1    0.10    0.05
   0   0  -1    0.18    0.05
   0   0   1    0.07    0.06
   0   0  -1    0.18    0.06
   0   0   1    0.18    0.07
   0   0  -1    0.14    0.05
   0   0  -1    0.20    0.06
   0   0  -1    0.13    0.06
   1   0   1  100.97    2.33
  -1   0  -1   99.93    2.32
   1   0   1  102.12    2.32
   1   0   1  102.93    2.30
  -1   0  -1  103.15    2.29
  -1   0  -1  102.10    2.15
   1   0   1  101.15    2.27
  -1   0  -1  101.16    2.27
  -1   0  -1  101.68    2.35
   1   0   1  104.20    2.37
  -1   0  -1  101.29    2.36
  -1   0  -1  101.73    2.26
  -1   0  -1  103.14    2.35
  -1   0  -1  101.19    2.34
   1   0   1  100.85    2.36
   1   0   1  101.03    2.36
  -2   0  -1    0.11    0.14
  -2   0  -1    0.01    0.13
   2   0   1   -0.05    0.10
  -2   0  -1    0.16    0.11
  -2   0  -1    0.09    0.10
  -2   0  -1   -0.04    0.09
   2   0   1    1.29    0.27
   2   0   1    0.35    0.14
  -2   0  -1    0.01    0.13
   2   0   1    0.12    0.11
  -2   0  -1    0.36    0.16
  -2   0  -1   -0.18    0.08
  -2   0  -1    0.03    0.10
   2   0   1    0.01    0.11
  -2   0  -1    0.09    0.11
   3   0   1  216.84    4.89
  -3   0  -1  219.68    4.91
   3   0   1  221.35    5.16
  -3   0  -1  217.44    5.17
  -3   0  -1  204.83    5.01
  -3   0  -1  228.61    5.07
  -3   0  -1  215.16    5.05
  -3   0  -1  214.06    4.92
  -4   0  -1    0.16    0.19
  -4   0  -1   -0.02    0.18
   4   0   1    0.11    0.17
   4   0   1    0.22    0.22
  -4   0  -1    0.38    0.23
  -4   0  -1    0.02    0.17
  -4   0  -1   -0.04    0.19
  -4   0  -1    0.26    0.25
  -5   0  -1  129.26    3.79
  -5   0  -1  121.58    3.55
   5   0   1  128.13    3.38
  -5   0  -1  126.08    3.46
  -5   0  -1  127.36    3.44
  -5   0  -1  128.53    3.61
   5   0   1  121.30    3.74
  -5   0  -1  129.90    3.61
  -6   0  -1    0.24    0.36
  -6   0  -1    0.86    0.38
   6   0   1    0.49    0.41
  -6   0  -1   -0.30    0.28
  -6   0  -1   -0.35    0.21
  -6   0  -1    0.17    0.26
  -6   0  -1    0.34    0.33
   6   0   1   -0.03    0.25
   7   0   1   62.57    2.73
  -7   0  -1   56.67    2.41
  -7   0  -1   58.71    2.31
  -7   0  -1   58.31    2.42
  -7   0  -1   59.61    2.33
   7   0   1   58.78    2.18
  -7   0  -1   63.49    2.51
  -7   0  -1   57.17    2.62
  -8   0  -1   -0.19    0.36
  -8   0  -1   -0.15    0.34
  -8   0  -1    0.18    0.36
   8   0   1    0.08    0.45
   8   0   1   -0.39    0.37
  -8   0  -1   -0.04    0.32
  -8   0  -1    0.27    0.43
   8   0   1   -0.08    0.32
  -8  -1   1   54.35    2.29
   8  -1  -1   55.87    2.13
  -8  -1   1   54.30    2.24
  -8  -1   1   48.91    2.50
  -8  -1   1   55.72    2.42
  -8  -1   1   49.69    2.36
   8  -1  -1   56.24    2.51
  -8  -1   1   54.94    2.31
   8   1  -1   56.56    2.43
  -8   1   1   53.71    2.32
  -8   1   1   52.28    2.36
  -8   1   1   51.63    2.32
  -8   1   1   49.13    2.29
  -8   1   1   54.30    2.33
  -8   1   1   52.56    2.60
   7  -1  -1   -0.01    0.32
  -7  -1   1   -0.26    0.31
  -7  -1   1   -0.39    0.27
  -7  -1   1    0.10    0.33
  -7  -1   1    0.11    0.31
  -7  -1   1    0.18    0.30
   7  -1  -1   -0.29    0.25
  -7  -1   1    0.02    0.33
  -7   1   1    0.01    0.25
  -7   1   1    0.19    0.31
  -7   1   1   -0.23    0.26
  -7   1   1   -0.43    0.29
  -7   1   1   -0.21    0.30
   7   1  -1    0.35    0.29
   7   1  -1   -0.22    0.34
  -7   1   1   -0.15    0.28
  -6  -1   1   62.61    2.13
  -6  -1   1   59.82    2.24
   6  -1  -1   59.35    2.01
  -6  -1   1   58.54    2.12
   6  -1  -1   59.08    2.27
  -6  -1   1   57.18    2.32
  -6  -1   1   60.83    2.21
  -6  -1   1   59.22    2.05
  -6   1   1   56.33    2.14
   6   1  -1   58.41    2.18
  -6   1   1   58.98    2.11
  -6   1   1   56.43    2.10
  -6   1   1   57.25    2.19
  -6   1   1   58.95    2.40
   6   1  -1   59.00    1.88
  -6   1   1   58.24    2.17
  -5  -1   1    1.27    0.32
   5  -1  -1    1.65    0.47
  -5  -1   1    0.74    0.32
  -5  -1   1    0.59    0.35
   5  -1  -1    1.06    0.30
  -5  -1   1    1.39    0.37
  -5  -1   1    1.03    0.34
   5  -1  -1    0.97    0.35
  -5  -1   1    1.35    0.36
  -5   1   1    1.05    0.34
  -5   1   1    1.70    0.47
   5   1  -1    1.25    0.29
  -5   1   1    1.57    0.38
  -5   1   1    0.75    0.30
  -5   1   1    1.54    0.40
   5   1  -1    1.44    0.39
  -5   1   1    1.54    0.38
  -4  -1   1  149.97    3.72
  -4  -1   1  154.84    3.95
  -4  -1   1  155.14    4.06
   4  -1  -1  160.81    4.10
  -4  -1   1  154.96    3.84
  -4  -1   1  155.91    3.87
  -4  -1   1  158.67    3.79
   4   1  -1  157.72    3.91
  -4   1   1  157.32    4.09
   4   1  -1  155.56    3.61
  -4   1   1  158.30    3.93
  -4   1   1  162.22    3.88
  -4   1   1  150.39    3.89
  -4   1   1  157.15    3.92
  -4   1   1  158.07    3.83
  -3  -1   1    0.13    0.18
   3  -1  -1    0.10    0.21
   3  -1  -1    0.29    0.17
  -3  -1   1    0.14    0.21
  -3  -1   1    0.32    0.16
  -3  -1   1    0.13    0.16
   3  -1  -1    0.18    0.16
  -3   1   1    1.83    0.33
  -3   1   1    0.23    0.17
   3   1  -1    0.35    0.20
  -3   1   1    0.51    0.21
   3   1  -1    0.41    0.17
   3   1  -1    0.21    0.15
  -3   1   1    2.40    0.41
  -3   1   1    0.28    0.21
  -2  -1   1  427.12    9.00
   2  -1  -1  434.80    9.23
   2  -1  -1  432.19    9.13
  -2  -1   1  441.54    9.25
   2  -1  -1  426.64    9.26
  -2  -1   1  429.23    9.11
   2  -1  -1  431.07    9.18
  -2  -1   1  432.32    9.04
  -2  -1   1  452.62    9.24
   2  -1  -1  439.47    9.09
  -2  -1   1  433.21    9.15
  -2   1   1  450.57    9.17
   2   1  -1  439.99    9.23
  -2   1   1  452.82    9.30
   2   1  -1  444.40    9.17
  -2   1   1  438.17    9.20
  -2   1   1  453.25    9.10
  -2   1   1  419.89    9.21
  -2   1   1  507.39    9.49
   2   1  -1  424.58    8.99
   2   1  -1  437.74    9.04
   2   1  -1  420.73    9.20
  -2   1   1  440.61    9.15
  -1  -1   1   27.78    0.64
  -1  -1   1   27.48    0.80
  -1  -1   1   27.96    0.83
  -1  -1   1   27.36    0.64
  -1  -1   1   28.23    0.67
   1  -1  -1   27.56    0.79
   1  -1  -1   28.60    0.81
  -1  -1   1   27.27    0.79
   1  -1  -1   28.22    0.77
   1  -1  -1   27.31    0.77
   1  -1  -1   27.72    0.80
  -1  -1   1   28.29    0.78
  -1   1   1   27.17    0.77
  -1   1   1   27.31    0.78
  -1   1   1   27.78    0.77
   1   1  -1   27.36    0.64
   1   1  -1   26.93    0.63
  -1   1   1   27.99    0.80
   1   1  -1   27.71    0.78
   1   1  -1   28.55    0.80
  -1   1   1   27.63    0.81
   1   1  -1   27.16    0.79
   1   1  -1   29.69    0.69
   0  -1   1  429.43    8.77
   0  -1  -1  409.00    8.78
   0  -1   1  429.22    8.72
   0  -1   1  436.88    8.58
   0  -1   1  426.88    8.70
   0  -1  -1  430.89    8.73
   0  -1  -1  421.02    8.97
   0  -1  -1  435.62    8.67
   0  -1   1  430.51    8.87
   0  -1  -1  425.89    8.77
   0  -1   1  445.71    8.91
   0  -1  -1  431.14    8.82
   0  -1   1  438.40    8.87
   0  -1   1  367.43    8.69
   0  -1  -1  424.07    8.78
   0  -1   1  432.83    8.70
   0   1   1  427.37    8.87
   0   1   1  441.11    8.99
   0   1  -1  417.13    8.69
   0   1  -1  431.63    8.93
   0   1   1  421.79    8.77
   0   1  -1  436.28    8.87
   0   1   1  423.10    8.68
   0   1  -1  432.01    8.68
   0   1  -1  401.27    8.97
   0   1   1  422.89    8.87
   0   1  -1  436.81    8.81
   1  -1   1    5.76    0.31
  -1  -1  -1    5.66    0.34
  -1  -1  -1    5.05    0.24
  -1  -1  -1    4.93    0.27
  -1  -1  -1    5.27    0.30
   1  -1   1    5.96    0.36
   1  -1   1    5.36    0.32
   1  -1   1    5.39    0.30
   1  -1   1    5.25    0.33
  -1  -1  -1    5.42    0.31
   1  -1   1    5.21    0.30
  -1  -1  -1    4.96    0.33
   1  -1   1    4.74    0.32
  -1  -1  -1    5.58    0.33
  -1  -1  -1    5.47    0.29
   1   1   1    5.09    0.29
  -1   1  -1    5.25    0.33
  -1   1  -1    4.90    0.31
   1   1   1    4.93    0.29
  -1   1  -1    5.31    0.21
  -1   1  -1    5.00    0.26
   1   1   1    5.21    0.24
   1   1   1    5.16    0.31
  -1   1  -1    6.38    0.32
   1   1   1    5.02    0.33
   1   1   1    4.43    0.29
   1   1   1    4.72    0.30
   1   1   1    5.00    0.29
  -1   1  -1    5.13    0.30
  -1   1  -1    5.14    0.30
  -2  -1  -1  132.54    3.11
   2  -1   1  132.69    2.97
  -2  -1  -1  137.40    3.09
  -2  -1  -1  130.40    3.08
  -2  -1  -1  131.16    3.14
  -2  -1  -1  131.99    3.15
   2  -1   1  128.38    3.16
  -2  -1  -1  133.81    3.00
  -2  -1  -1  132.75    3.16
  -2  -1  -1  131.82    3.19
   2  -1   1  133.92    3.23
  -2  -1  -1  131.36    3.18
   2  -1   1  135.12    3.22
   2  -1   1  131.03    3.09
  -2  -1  -1  132.37    3.00
   2   1   1  132.93    2.99
  -2   1  -1  138.29    3.20
  -2   1  -1  132.66    3.13
   2   1   1  126.35    3.12
  -2   1  -1  130.84    3.11
  -2   1  -1  129.79    2.96
   2   1   1  131.22    3.01
   2   1   1  135.73    3.18
   2   1   1  132.28    3.09
  -2   1  -1  129.91    3.09
   2   1   1  135.12    3.33
  -2   1  -1  132.00    3.20
  -2   1  -1  138.39    3.17
  -2   1  -1  136.88    3.26
   3  -1   1    9.46    0.58
  -3  -1  -1    9.72    0.66
   3  -1   1    8.20    0.50
  -3  -1  -1    8.90    0.63
  -3  -1  -1    9.67    0.55
  -3  -1  -1    9.01    0.59
   3  -1   1    9.14    0.67
  -3  -1  -1    9.05    0.62
  -3  -1  -1    8.86    0.60
  -3   1  -1    9.98    0.61
  -3   1  -1    9.04    0.63
   3   1   1    9.42    0.66
  -3   1  -1    7.96    0.64
  -3   1  -1    8.76    0.62
  -3   1  -1    9.52    0.54
  -3   1  -1    8.50    0.60
   3   1   1    9.56    0.53
  -4  -1  -1  185.09    4.72
  -4  -1  -1  180.67    4.56
  -4  -1  -1  181.29    4.54
  -4  -1  -1  184.52    4.61
  -4  -1  -1  185.98    4.42
  -4  -1  -1  189.87    4.51
   4  -1   1  186.50    4.45
   4  -1   1  174.18    4.69
  -4   1  -1  188.98    4.61
   4   1   1  189.12    4.74
  -4   1  -1  181.57    4.51
  -4   1  -1  186.66    4.60
  -4   1  -1  188.43    4.40
   4   1   1  184.78    4.32
  -4   1  -1  180.99    4.75
  -4   1  -1  179.65    4.59
  -5  -1  -1    8.69    0.81
  -5  -1  -1    8.30    0.91
  -5  -1  -1    9.25    0.93
  -5  -1  -1    7.85    0.81
  -5  -1  -1    9.45    0.88
   5  -1   1    9.60    0.85
  -5  -1  -1    9.69    0.91
   5  -1   1    7.45    0.91
  -5   1  -1   10.96    0.76
  -5   1  -1    9.67    1.04
  -5   1  -1    8.99    0.87
  -5   1  -1    9.10    0.92
  -5   1  -1    8.78    0.90
   5   1   1    7.77    0.71
   5   1   1    9.65    1.01
  -5   1  -1   11.56    0.87
  -6  -1  -1   79.84    2.95
   6  -1   1   82.83    3.04
  -6  -1  -1   80.47    2.79
  -6  -1  -1   79.25    2.60
   6  -1   1   77.80    2.58
  -6  -1  -1   83.12    2.79
  -6  -1  -1   80.00    2.69
  -6  -1  -1   77.78    2.76
  -6   1  -1   86.84    3.08
  -6   1  -1   84.91    2.85
  -6   1  -1   81.66    2.72
   6   1   1   74.93    2.90
  -6   1  -1   86.81    2.69
  -6   1  -1   84.77    2.85
  -6   1  -1   83.50    2.83
   6   1   1   81.11    2.50
  -7  -1  -1    1.49    0.56
  -7  -1  -1    0.66    0.39
   7  -1   1    1.72    0.63
  -7  -1  -1    1.75    0.54
   7  -1   1    1.00    0.45
  -7  -1  -1    1.95    0.53
  -7  -1  -1    1.99    0.58
  -7  -1  -1    1.08    0.47
  -7   1  -1    1.39    0.53
   7   1   1    0.97    0.36
  -7   1  -1    1.61    0.51
  -7   1  -1    1.57    0.52
   7   1   1    0.76    0.55
  -7   1  -1    1.51    0.60
  -7   1  -1    0.80    0.39
  -7   1  -1    1.64    0.55
  -8  -1  -1   31.74    1.79
  -8  -1  -1   28.65    1.75
   8  -1   1   33.65    1.70
  -8  -1  -1   30.41    1.68
   8  -1   1   32.82    2.09
  -8  -1  -1   33.53    1.92
  -8  -1  -1   32.92    1.90
  -8   1  -1   31.64    1.72
   8   1   1   37.08    1.94
  -8   1  -1   31.10    1.76
  -8   1  -1   32.82    1.90
  -8   1  -1   32.33    1.89
  -8   1  -1   33.40    1.90
  -8  -2   1    0.07    0.41
  -8  -2   1    0.28    0.36
  -8  -2   1   -0.34    0.32
  -8  -2   1    0.30    0.41
   8  -2  -1   -0.02    0.33
  -8  -2   1    0.09    0.36
  -8  -2   1    0.17    0.33
   8  -2  -1   -0.27    0.40
  -8   2   1    0.29    0.41
  -8   2   1    0.58    0.45
  -8   2   1    0.07    0.40
  -8   2   1   -0.31    0.35
   8   2  -1    0.12    0.41
  -8   2   1    0.61    0.53
  -8   2   1   -0.47    0.27
  -8   2   1   -0.51    0.29
  -7  -2   1   55.80    2.35
  -7  -2   1   57.11    2.30
   7  -2  -1   52.01    2.33
   7  -2  -1   57.01    2.14
  -7  -2   1   59.50    2.23
  -7  -2   1   55.58    2.19
  -7  -2   1   58.00    2.49
  -7  -2   1   59.86    2.15
  -7   2   1   56.29    2.25
  -7   2   1   54.04    2.25
   7   2  -1   55.34    1.88
  -7   2   1   55.33    2.50
  -7   2   1   59.84    2.34
  -7   2   1   56.96    2.33
  -7   2   1   58.44    2.28
  -7   2   1   56.92    2.31
   7   2  -1   61.21    2.34
   6  -2  -1    2.96    0.64
  -6  -2   1    3.17    0.55
  -6  -2   1    3.12    0.64
  -6  -2   1    2.89    0.53
  -6  -2   1    2.94    0.50
   6  -2  -1    3.48    0.54
  -6  -2   1    4.05    0.67
  -6  -2   1    4.24    0.63
   6   2  -1    2.81    0.56
  -6   2   1    2.82    0.57
  -6   2   1    3.77    0.70
  -6   2   1    3.17    0.60
   6   2  -1    2.64    0.42
  -6   2   1    4.22    0.64
  -6   2   1    2.54    0.55
  -6   2   1    3.37    0.61
  -5  -2   1   91.45    2.87
  -5  -2   1   92.25    2.71
  -5  -2   1   87.97    2.77
   5  -2  -1   85.89    2.87
  -5  -2   1   86.58    2.50
  -5  -2   1   91.80    2.62
  -5  -2   1   93.96    2.65
  -5   2   1   89.16    2.66
   5   2  -1   92.51    2.70
  -5   2   1   95.37    2.97
  -5   2   1   89.55    2.70
   5   2  -1   89.04    2.33
  -5   2   1   89.01    2.74
  -5   2   1   86.94    2.73
  -5   2   1   92.10    2.74
  -4  -2   1   52.74    1.68
  -4  -2   1   51.76    1.63
  -4  -2   1   48.96    1.78
  -4  -2   1   51.83    1.54
  -4  -2   1   49.69    1.75
   4  -2  -1   51.16    1.84
   4   2  -1   50.22    1.41
  -4   2   1   49.04    1.71
  -4   2   1   53.14    1.74
  -4   2   1   50.85    1.86
   4   2  -1   53.21    1.69
  -4   2   1   52.28    1.72
  -4   2   1   51.10    1.66
  -4   2   1   51.93    1.76
   3  -2  -1  270.52    6.17
  -3  -2   1  268.93    5.92
  -3  -2   1  264.91    6.12
  -3  -2   1  272.81    5.81
  -3  -2   1  264.74    6.12
   3   2  -1  278.06    6.00
   3   2  -1  271.82    6.01
  -3   2   1  270.44    6.04
   3   2  -1  268.01    5.79
  -3   2   1  277.12    5.97
  -3   2   1  280.76    6.09
  -3   2   1  273.41    6.00
   3   2  -1  266.22    5.89
  -3   2   1  280.95    6.08
  -3   2   1  270.77    6.10
  -3   2   1  272.44    6.22
  -2  -2   1  180.08    4.06
  -2  -2   1  186.13    4.12
   2  -2  -1  186.05    4.10
   2  -2  -1  176.71    3.98
  -2  -2   1  176.94    3.79
   2  -2  -1  178.68    4.05
  -2  -2   1  177.08    3.97
  -2  -2   1  180.05    3.90
   2  -2  -1  182.60    4.13
  -2  -2   1  177.32    4.28
   2  -2  -1  171.87    4.03
   2   2  -1  174.26    3.79
  -2   2   1  185.75    4.35
  -2   2   1  182.60    4.07
  -2   2   1  180.06    4.08
  -2   2   1  186.35    3.96
  -2   2   1  188.59    4.09
  -2   2   1  177.68    4.14
   2   2  -1  189.01    4.07
   2   2  -1  181.57    3.99
  -2   2   1  180.89    4.07
   2   2  -1  180.86    4.28
   2   2  -1  181.63    3.90
   2   2  -1  182.81    4.11
  -1  -2   1  451.81    9.17
  -1  -2   1  437.13    9.16
   1  -2  -1  450.29    9.21
  -1  -2   1  436.86    9.05
  -1  -2   1  452.72    9.05
   1  -2  -1  439.31    9.24
  -1  -2   1  476.54    9.73
   1  -2  -1  441.19    9.13
  -1  -2   1  450.79    9.19
  -1  -2   1  455.44    9.22
  -1  -2   1  451.78    9.24
   1  -2  -1  459.49    9.21
   1   2  -1  443.22    9.21
   1   2  -1  446.12    9.06
   1   2  -1  445.67   10.16
  -1   2   1  447.09    9.31
  -1   2   1  451.86    9.25
  -1   2   1  448.74    9.20
  -1   2   1  422.74    9.23
  -1   2   1  427.45    9.24
   1   2  -1  452.84    9.19
   1   2  -1  450.58    9.17
  -1   2   1  445.12    9.25
  -1   2   1  444.64    9.21
   0  -2   1   42.53    1.07
   0  -2  -1   43.60    1.13
   0  -2   1   42.75    1.05
   0  -2   1   44.66    1.14
   0  -2  -1   42.15    1.12
   0  -2   1   43.50    1.06
   0  -2   1   41.61    1.10
   0  -2   1   43.60    1.10
   0  -2   1   45.68    1.58
   0  -2   1   43.39    0.98
   0  -2   1   43.36    1.05
   0  -2  -1   42.67    1.07
   0  -2   1   44.39    1.12
   0  -2  -1   44.26    1.08
   0  -2  -1   42.45    0.98
   0  -2   1   42.76    0.98
   0  -2  -1   42.70    1.11
   0  -2  -1   43.51    1.10
   0   2  -1   44.43    1.06
   0   2   1   43.39    1.08
   0   2   1   41.84    0.95
   0   2  -1   45.12    1.07
   0   2   1   43.04    0.98
   0   2  -1   43.76    1.12
   0   2  -1   43.69    1.07
   0   2  -1   43.08    1.13
   0   2   1   42.88    1.13
   0   2  -1   42.56    1.11
   0   2   1   42.24    1.05
   0   2  -1   44.23    1.11
   0   2   1   43.68    1.10
   1  -2   1  421.49    8.65
   1  -2   1  433.48    8.82
  -1  -2  -1  410.75    8.78
  -1  -2  -1  417.60    8.67
  -1  -2  -1  418.40    8.74
  -1  -2  -1  419.94    8.86
   1  -2   1  418.14    8.82
  -1  -2  -1  418.67    8.80
   1  -2   1  429.49    8.77
   1  -2   1  412.95    8.65
   1  -2   1  432.80    8.71
  -1  -2  -1  429.36    8.50
   1  -2   1  421.34    8.77
   1  -2   1  420.71    8.80
  -1  -2  -1  418.40    8.71
  -1  -2  -1  417.86    8.50
  -1  -2  -1  421.47    8.65
   1   2   1  427.48    8.75
  -1   2  -1  432.18    8.76
  -1   2  -1  431.20    8.75
   1   2   1  424.58    8.69
  -1   2  -1  423.57    8.57
  -1   2  -1  424.85    8.80
   1   2   1  417.07    8.68
  -1   2  -1  406.55    8.63
   1   2   1  420.78    8.65
   1   2   1  430.25    8.69
  -1   2  -1  408.09    8.79
  -1   2  -1  419.54    8.70
   1   2   1  425.33    8.51
  -1   2  -1  432.16    8.78
   1   2   1  407.13    8.54
   1   2   1  421.81    8.52
  -1   2  -1  425.31    8.78
   2  -2   1    2.71    0.34
   2  -2   1    3.21    0.41
   2  -2   1    2.85    0.27
  -2  -2  -1    3.21    0.36
  -2  -2  -1    2.72    0.32
  -2  -2  -1    3.12    0.35
  -2  -2  -1    3.01    0.26
  -2  -2  -1    3.28    0.37
  -2  -2  -1    2.57    0.26
  -2  -2  -1    2.18    0.33
   2   2   1    2.82    0.32
  -2   2  -1    3.19    0.36
  -2   2  -1    2.62    0.25
  -2   2  -1    3.14    0.38
   2   2   1    3.16    0.36
  -2   2  -1    2.52    0.33
   2   2   1    2.73    0.34
   2   2   1    2.92    0.26
   2   2   1    2.59    0.28
  -2   2  -1    3.08    0.42
  -2   2  -1    2.54    0.33
  -2   2  -1    3.10    0.32
   3  -2   1  117.60    2.84
  -3  -2  -1  116.31    2.83
  -3  -2  -1  116.81    3.01
  -3  -2  -1  121.37    3.04
  -3  -2  -1  124.15    3.11
  -3  -2  -1  121.43    3.06
   3  -2   1  117.38    3.01
   3  -2   1  116.18    3.16
  -3  -2  -1  119.56    3.11
   3   2   1  117.93    2.82
   3   2   1  118.12    3.10
  -3   2  -1  125.27    2.86
  -3   2  -1  122.66    2.97
  -3   2  -1  116.53    3.05
  -3   2  -1  120.81    3.07
  -3   2  -1  115.02    3.06
  -3   2  -1  111.57    3.08
  -3   2  -1  117.41    3.21
  -4  -2  -1    0.06    0.20
  -4  -2  -1   -0.18    0.16
  -4  -2  -1    0.24    0.22
  -4  -2  -1    0.22    0.24
  -4  -2  -1   -0.06    0.14
   4  -2   1   -0.02    0.20
  -4  -2  -1    0.09    0.20
   4  -2   1    0.25    0.23
  -4   2  -1   -0.18    0.16
   4   2   1    0.54    0.29
  -4   2  -1    0.31    0.22
  -4   2  -1   -0.06    0.18
  -4   2  -1    0.09    0.24
  -4   2  -1    0.06    0.17
  -4   2  -1    0.19    0.23
   4   2   1    0.24    0.16
  -5  -2  -1  169.87    4.56
   5  -2   1  162.23    4.25
  -5  -2  -1  168.52    4.41
  -5  -2  -1  164.56    4.33
  -5  -2  -1  158.21    4.12
  -5  -2  -1  159.24    4.40
   5  -2   1  161.62    4.60
  -5  -2  -1  169.78    4.39
  -5   2  -1  166.01    4.38
   5   2   1  166.34    4.04
  -5   2  -1  164.50    4.17
  -5   2  -1  161.82    4.41
  -5   2  -1  171.32    4.46
  -5   2  -1  169.34    4.68
   5   2   1  167.38    4.58
  -5   2  -1  164.13    4.45
  -6  -2  -1    3.05    0.62
  -6  -2  -1    3.63    0.58
   6  -2   1    2.31    0.62
  -6  -2  -1    4.18    0.76
  -6  -2  -1    2.98    0.58
  -6  -2  -1    3.55    0.64
   6  -2   1    3.57    0.61
  -6  -2  -1    4.10    0.71
  -6   2  -1    3.25    0.56
  -6   2  -1    4.89    0.81
  -6   2  -1    3.82    0.70
  -6   2  -1    3.30    0.68
   6   2   1    3.48    0.52
   6   2   1    2.45    0.66
  -6   2  -1    4.47    0.71
  -6   2  -1    3.70    0.78
  -7  -2  -1   42.79    2.19
  -7  -2  -1   41.53    1.83
  -7  -2  -1   44.63    2.02
   7  -2   1   43.95    1.94
  -7  -2  -1   43.49    2.07
   7  -2   1   52.12    2.45
  -7  -2  -1   46.66    2.05
  -7  -2  -1   43.04    2.04
  -7   2  -1   47.04    1.93
  -7   2  -1   46.37    2.15
  -7   2  -1   48.67    2.17
   7   2   1   41.57    1.71
   7   2   1   46.57    2.02
  -7   2  -1   43.64    2.27
  -7   2  -1   46.66    2.12
   7   2   1   45.66    2.26
  -7   2  -1   43.34    2.01
  -8  -2  -1    4.27    0.85
  -8  -2  -1    3.60    0.80
   8  -2   1    1.51    0.73
  -8  -2  -1    5.04    0.94
  -8  -2  -1    4.73    1.00
   8  -2   1    4.28    0.79
  -8  -2  -1    4.22    0.84
  -8   2  -1    3.16    0.76
  -8   2  -1    3.75    0.84
  -8   2  -1    2.99    0.75
   8   2   1    3.52    0.74
  -8   2  -1    3.59    0.83
  -8   2  -1    3.48    0.73
  -8  -3   1   25.06    1.60
  -8  -3   1   23.29    1.63
   8  -3  -1   26.94    1.79
  -8  -3   1   29.14    1.84
  -8  -3   1   27.62    1.54
  -8  -3   1   24.89    1.54
   8  -3  -1   24.56    1.50
  -8   3   1   26.73    1.62
  -8   3   1   28.51    1.72
  -8   3   1   27.06    1.58
  -8   3   1   27.19    1.64
  -8   3   1   24.29    1.78
   8   3  -1   26.53    1.60
  -8   3   1   25.59    1.64
   7  -3  -1    1.63    0.57
  -7  -3   1    2.91    0.69
  -7  -3   1    2.07    0.50
  -7  -3   1    2.25    0.53
  -7  -3   1    2.85    0.65
   7  -3  -1    2.87    0.60
  -7  -3   1    1.98    0.54
  -7  -3   1    3.03    0.63
  -7   3   1    3.40    0.67
   7   3  -1    3.37    0.66
  -7   3   1    1.94    0.53
  -7   3   1    2.28    0.56
  -7   3   1    1.51    0.54
  -7   3   1    1.73    0.55
  -7   3   1    2.42    0.59
  -7   3   1    3.18    0.78
  -6  -3   1   88.77    2.63
   6  -3  -1   90.39    3.16
  -6  -3   1   90.95    2.81
  -6  -3   1   91.85    2.78
  -6  -3   1   91.36    2.88
  -6  -3   1   90.31    3.01
   6  -3  -1   91.36    2.81
  -6  -3   1   94.52    3.09
  -6   3   1   92.43    2.80
  -6   3   1   84.87    2.90
  -6   3   1   92.95    3.19
  -6   3   1   86.24    2.84
  -6   3   1   87.53    2.92
   6   3  -1   91.53    2.84
  -6   3   1   92.67    2.91
  -6   3   1   90.11    2.96
   6   3  -1   89.86    2.39
  -5  -3   1   11.46    0.88
  -5  -3   1   11.75    0.89
  -5  -3   1   12.33    0.82
  -5  -3   1   11.25    0.78
   5  -3  -1   10.15    1.03
  -5  -3   1   11.76    0.70
  -5  -3   1   12.22    0.77
  -5   3   1   11.31    0.85
   5   3  -1   11.34    0.57
   5   3  -1   11.65    0.79
  -5   3   1   11.59    0.93
  -5   3   1   10.46    0.81
  -5   3   1   12.84    0.79
  -5   3   1   12.65    0.86
  -5   3   1   12.64    0.88
  -5   3   1   12.56    0.85
   4  -3  -1   75.37    2.43
  -4  -3   1   77.80    2.06
  -4  -3   1   77.52    2.38
  -4  -3   1   79.42    2.23
  -4  -3   1   79.51    2.43
  -4  -3   1   80.30    2.22
  -4   3   1   83.03    2.21
   4   3  -1   77.05    2.32
  -4   3   1   78.28    2.29
  -4   3   1   73.62    2.30
   4   3  -1   79.81    2.23
  -4   3   1   77.79    2.37
  -4   3   1   77.32    2.35
  -4   3   1   78.09    2.30
  -4   3   1   79.16    2.50
   4   3  -1   77.56    1.88
  -3  -3   1   53.90    1.51
  -3  -3   1   52.93    1.65
   3  -3  -1   48.46    1.87
  -3  -3   1   51.10    1.36
   3  -3  -1   52.37    1.70
  -3  -3   1   51.43    1.68
  -3   3   1   50.75    1.46
  -3   3   1   52.03    1.64
  -3   3   1   54.07    1.68
   3   3  -1   52.85    1.23
  -3   3   1   50.02    1.81
   3   3  -1   54.23    1.54
  -3   3   1   55.00    1.76
  -3   3   1   51.77    1.61
   3   3  -1   50.60    1.48
   3   3  -1   51.74    1.83
  -3   3   1   53.57    1.63
  -2  -3   1  691.79   14.49
   2  -3  -1  720.16   14.83
  -2  -3   1  718.16   14.78
   2  -3  -1  792.61   15.59
  -2  -3   1  722.28   15.40
   2  -3  -1  710.84   15.02
  -2  -3   1  712.47   14.69
   2  -3  -1  694.25   14.76
   2  -3  -1  705.75   14.85
  -2  -3   1  716.63   14.89
   2  -3  -1  699.27   14.80
  -2  -3   1  712.22   14.66
  -2   3   1  735.34   14.82
  -2   3   1  711.30   14.80
  -2   3   1  723.83   14.88
  -2   3   1  715.93   14.61
   2   3  -1  738.74   15.99
   2   3  -1  695.28   14.85
  -2   3   1  747.63   15.47
   2   3  -1  707.62   14.75
   2   3  -1  709.34   14.65
   2   3  -1  724.48   14.69
  -2   3   1  715.20   14.89
  -2   3   1  710.29   14.87
  -2   3   1  734.83   14.79
  -2   3   1  714.95   14.85
   1  -3  -1  215.34    4.72
   1  -3  -1  214.07    4.64
  -1  -3   1  216.61    4.55
   1  -3  -1  220.54    4.71
  -1  -3   1  219.51    4.71
  -1  -3   1  224.55    5.37
  -1  -3   1  212.16    4.58
  -1  -3   1  211.83    4.38
  -1  -3   1  211.65    4.54
   1  -3  -1  214.78    4.53
   1  -3  -1  217.94    4.62
  -1  -3   1  214.06    4.60
  -1  -3   1  212.21    4.67
  -1  -3   1  210.36    4.49
   1  -3  -1  205.21    4.68
  -1  -3   1  216.86    4.41
  -1  -3   1  217.46    4.60
  -1   3   1  217.25    4.65
  -1   3   1  217.61    4.72
  -1   3   1  221.43    4.64
   1   3  -1  213.27    4.60
  -1   3   1  233.35    5.53
   1   3  -1  213.52    4.71
  -1   3   1  218.51    4.66
  -1   3   1  214.36    4.55
  -1   3   1  227.03    4.55
   1   3  -1  218.31    5.37
   1   3  -1  215.28    4.42
  -1   3   1  207.79    4.70
  -1   3   1  218.70    4.73
   0  -3  -1  190.02    4.15
   0  -3   1  194.05    4.14
   0  -3   1  187.99    3.91
   0  -3  -1  189.24    4.05
   0  -3   1  193.36    4.06
   0  -3   1  194.35    4.14
   0  -3  -1  187.69    4.14
   0  -3  -1  197.28    4.10
   0  -3   1  196.27    4.93
   0  -3  -1  191.48    4.18
   0  -3  -1  190.42    3.94
   0  -3  -1  192.29    4.13
   0  -3  -1  196.47    4.18
   0  -3   1  191.29    4.13
   0  -3   1  196.12    4.21
   0  -3   1  188.49    4.06
   0  -3   1  192.97    4.08
   0   3  -1  194.15    4.07
   0   3  -1  189.43    4.13
   0   3  -1  190.01    4.14
   0   3   1  186.08    4.13
   0   3  -1  191.44    3.90
   0   3  -1  187.80    4.19
   0   3   1  191.00    4.03
   0   3  -1  187.79    4.05
   0   3  -1  190.28    3.91
   0   3   1  191.29    4.15
   0   3   1  195.44    3.96
   0   3  -1  191.22    4.93
   0   3  -1  188.65    4.13
   0   3  -1  192.19    4.06
   0   3   1  191.93    3.96
   1  -3   1   95.39    2.01
   1  -3   1   93.05    2.92
   1  -3   1   89.97    2.25
   1  -3   1   90.27    2.23
   1  -3   1   87.98    2.04
   1  -3   1   94.68    2.16
   1  -3   1   92.86    2.27
  -1  -3  -1   92.25    2.27
   1  -3   1   93.03    2.27
  -1  -3  -1   96.22    2.28
  -1  -3  -1   91.31    2.22
  -1  -3  -1   94.94    2.05
  -1  -3  -1   93.52    2.10
   1  -3   1   94.83    2.27
  -1  -3  -1   92.36    2.15
   1  -3   1   94.97    2.27
   1  -3   1   91.62    2.24
  -1  -3  -1   91.18    2.32
  -1  -3  -1   92.06    2.09
   1   3   1   90.73    2.04
  -1   3  -1   91.02    2.00
   1   3   1   95.39    2.11
   1   3   1   90.85    2.10
  -1   3  -1   94.49    2.05
   1   3   1   96.83    2.25
   1   3   1   91.38    2.28
  -1   3  -1   94.74    2.27
   1   3   1   93.70    2.10
   1   3   1   91.38    2.26
   1   3   1   93.86    2.12
  -1   3  -1   94.09    2.14
  -1   3  -1   89.06    2.25
  -1   3  -1   88.30    2.25
  -2  -3  -1  168.62    3.68
   2  -3   1  163.42    4.62
  -2  -3  -1  168.02    3.59
  -2  -3  -1  167.56    3.83
   2  -3   1  169.28    3.65
  -2  -3  -1  166.97    3.94
   2  -3   1  171.78    3.94
   2  -3   1  169.52    4.00
  -2  -3  -1  170.39    3.85
  -2  -3  -1  161.32    3.82
  -2  -3  -1  171.06    3.59
  -2   3  -1  170.94    3.96
   2   3   1  167.09    3.84
  -2   3  -1  175.73    3.67
   2   3   1  169.82    3.91
  -2   3  -1  157.44    3.68
   2   3   1  168.66    3.68
   2   3   1  165.13    3.86
  -2   3  -1  172.54    4.00
  -2   3  -1  174.33    3.96
   2   3   1  170.17    3.79
  -2   3  -1  164.06    3.85
  -2   3  -1  174.19    3.92
  -3  -3  -1    7.55    0.54
  -3  -3  -1    6.83    0.62
  -3  -3  -1    7.30    0.42
  -3  -3  -1    7.51    0.57
   3  -3   1    6.97    0.43
  -3  -3  -1    7.69    0.60
   3  -3   1    6.91    0.63
   3  -3   1    6.17    0.66
  -3  -3  -1    6.88    0.54
   3   3   1    7.03    0.57
  -3   3  -1    5.32    0.61
  -3   3  -1    5.89    0.42
  -3   3  -1    6.99    0.46
  -3   3  -1    7.72    0.61
  -3   3  -1    6.02    0.59
   3   3   1    6.27    0.41
  -3   3  -1    7.57    0.57
  -3   3  -1    7.83    0.59
  -4  -3  -1  229.79    5.42
  -4  -3  -1  226.99    5.49
   4  -3   1  225.20    5.64
  -4  -3  -1  225.79    5.50
  -4  -3  -1  222.63    5.12
   4  -3   1  223.24    5.41
  -4  -3  -1  227.24    5.37
  -4  -3  -1  223.39    5.46
   4   3   1  226.15    5.07
  -4   3  -1  221.71    5.67
  -4   3  -1  222.42    5.52
  -4   3  -1  219.16    5.46
  -4   3  -1  224.88    5.48
   4   3   1  235.18    5.57
  -4   3  -1  231.02    5.18
  -4   3  -1  232.54    5.49
  -5  -3  -1    2.36    0.42
   5  -3   1    2.07    0.53
  -5  -3  -1    3.10    0.61
  -5  -3  -1    2.22    0.46
  -5  -3  -1    2.12    0.51
  -5  -3  -1    2.66    0.51
   5  -3   1    1.96    0.45
  -5  -3  -1    2.07    0.46
  -5   3  -1    2.81    0.53
  -5   3  -1    2.85    0.47
  -5   3  -1    2.49    0.56
  -5   3  -1    2.47    0.56
  -5   3  -1    3.02    0.58
  -5   3  -1    2.40    0.54
   5   3   1    2.90    0.41
   5   3   1    2.44    0.54
  -6  -3  -1   62.84    2.41
  -6  -3  -1   62.58    2.35
  -6  -3  -1   63.09    2.30
  -6  -3  -1   61.34    2.35
  -6  -3  -1   65.98    2.16
   6  -3   1   64.19    2.32
   6  -3   1   63.63    2.64
  -6  -3  -1   64.58    2.51
  -6   3  -1   65.72    2.47
  -6   3  -1   61.52    2.44
   6   3   1   66.76    2.27
  -6   3  -1   64.14    2.41
  -6   3  -1   61.52    2.38
   6   3   1   62.26    2.00
  -6   3  -1   65.32    2.20
  -6   3  -1   63.30    2.63
   6   3   1   65.54    2.55
  -7  -3  -1   -0.18    0.28
   7  -3   1    1.09    0.43
  -7  -3  -1    0.71    0.43
   7  -3   1    0.50    0.48
  -7  -3  -1    0.27    0.39
  -7  -3  -1   -0.15    0.32
  -7  -3  -1    0.95    0.36
  -7  -3  -1    0.70    0.43
   7   3   1    0.53    0.40
  -7   3  -1    0.49    0.39
  -7   3  -1    0.75    0.38
  -7   3  -1    1.35    0.53
  -7   3  -1    1.14    0.50
  -7   3  -1    1.15    0.50
   8  -3   1   29.99    1.69
  -8  -3  -1   26.53    1.69
  -8  -3  -1   25.98    1.64
  -8  -3  -1   29.42    1.79
  -8  -3  -1   27.19    1.73
   8  -3   1   29.39    2.02
  -8   3  -1   27.97    1.78
  -8   3  -1   29.09    1.76
  -8   3  -1   30.07    1.87
   8   3   1   28.84    1.69
  -8   3  -1   26.23    1.73
  -8  -4   1    1.72    0.59
  -8  -4   1    1.34    0.60
  -8  -4   1    2.33    0.67
   8  -4  -1    1.64    0.68
   8  -4  -1    1.66    0.54
  -8  -4   1    1.02    0.45
  -8  -4   1    1.57    0.57
   8   4  -1    1.17    0.53
  -8   4   1    2.29    0.74
  -8   4   1    2.48    0.70
  -8   4   1    2.05    0.63
  -8   4   1    1.09    0.50
  -8   4   1    2.28    0.70
  -7  -4   1   51.79    2.26
  -7  -4   1   48.42    2.08
  -7  -4   1   50.06    2.03
  -7  -4   1   46.05    2.18
  -7  -4   1   48.28    1.95
  -7  -4   1   47.85    1.83
   7  -4  -1   44.12    1.98
  -7   4   1   47.13    2.14
   7   4  -1   50.31    2.04
  -7   4   1   44.94    2.29
  -7   4   1   50.22    2.10
  -7   4   1   47.60    2.16
  -7   4   1   48.38    2.16
  -7   4   1   49.32    1.95
  -6  -4   1    0.30    0.28
  -6  -4   1    0.03    0.32
   6  -4  -1    0.32    0.38
   6  -4  -1   -0.08    0.26
  -6  -4   1   -0.04    0.26
  -6  -4   1    0.10    0.23
  -6  -4   1    0.31    0.30
  -6  -4   1    0.32    0.29
  -6   4   1    0.07    0.28
  -6   4   1    0.32    0.27
  -6   4   1    0.02    0.26
   6   4  -1   -0.11    0.15
  -6   4   1    0.36    0.33
  -6   4   1    0.14    0.30
  -6   4   1   -0.37    0.26
   6   4  -1    0.03    0.26
   5  -4  -1   30.88    1.54
  -5  -4   1   29.92    1.43
  -5  -4   1   30.62    1.32
  -5  -4   1   31.80    1.29
  -5  -4   1   33.61    1.38
  -5  -4   1   32.73    1.20
  -5  -4   1   33.08    1.53
  -5   4   1   32.43    1.45
  -5   4   1   30.35    1.24
  -5   4   1   31.04    1.39
  -5   4   1   31.79    1.47
  -5   4   1   31.78    1.47
   5   4  -1   34.73    1.36
  -5   4   1   33.02    1.59
   5   4  -1   30.43    0.96
   5   4  -1   31.58    1.40
  -4  -4   1    3.51    0.47
  -4  -4   1    2.45    0.41
  -4  -4   1    2.73    0.48
   4  -4  -1    3.05    0.51
  -4  -4   1    4.03    0.54
  -4  -4   1    3.64    0.39
  -4   4   1    3.57    0.53
  -4   4   1    3.51    0.56
   4   4  -1    2.71    0.53
  -4   4   1    2.70    0.44
   4   4  -1    2.68    0.39
  -4   4   1    3.90    0.43
  -4   4   1    4.32    0.60
  -4   4   1    2.89    0.46
   4   4  -1    3.12    0.22
  -3  -4   1  540.52   11.43
  -3  -4   1  600.88   12.64
   3  -4  -1  584.01   12.72
  -3  -4   1  540.41   11.94
   3  -4  -1  555.64   11.93
  -3  -4   1  557.53   11.82
  -3  -4   1  557.84   11.69
  -3   4   1  549.14   11.79
  -3   4   1  540.41   11.82
  -3   4   1  561.90   11.96
  -3   4   1  560.70   12.00
  -3   4   1  564.40   11.83
  -3   4   1  559.86   11.94
  -3   4   1  557.45   12.49
  -3   4   1  560.85   11.54
   3   4  -1  551.32   12.48
  -3   4   1  546.87   11.91
   3   4  -1  559.07   11.65
   2  -4  -1   15.12    0.70
  -2  -4   1   16.20    0.64
   2  -4  -1   15.71    0.70
  -2  -4   1   16.09    0.61
  -2  -4   1   15.54    1.06
  -2  -4   1   16.43    0.67
  -2  -4   1   15.82    0.65
   2  -4  -1   15.59    0.54
  -2  -4   1   16.18    0.65
   2  -4  -1   18.88    1.22
  -2  -4   1   16.88    0.78
   2   4  -1   15.88    0.65
  -2   4   1   15.91    0.77
   2   4  -1   15.57    0.62
  -2   4   1   16.85    0.77
  -2   4   1   16.89    0.70
  -2   4   1   16.61    1.12
   2   4  -1   15.93    1.08
  -2   4   1   16.23    0.68
   2   4  -1   17.67    0.65
  -2   4   1   14.34    0.72
  -2   4   1   14.04    0.69
  -2   4   1   15.86    0.74
  -2   4   1   15.09    0.53
   1  -4  -1  210.13    4.94
   1  -4  -1  237.04    5.19
  -1  -4   1  238.63    4.87
   1  -4  -1  236.62    5.12
  -1  -4   1  231.32    4.93
   1  -4  -1  227.42    5.19
  -1  -4   1  235.62    5.00
  -1  -4   1  241.97    5.06
  -1  -4   1  239.24    4.89
  -1  -4   1  238.53    5.16
   1  -4  -1  238.83    5.04
  -1  -4   1  238.84    5.03
   1  -4  -1  235.15    4.98
  -1  -4   1  236.81    5.04
   1  -4  -1  231.25    5.18
  -1   4   1  248.24    4.99
  -1   4   1  241.94    5.21
  -1   4   1  232.26    6.16
  -1   4   1  241.05    5.23
  -1   4   1  230.13    4.96
   1   4  -1  234.35    5.06
  -1   4   1  254.82    5.23
  -1   4   1  240.27    5.06
   1   4  -1  236.38    4.88
  -1   4   1  252.58    5.15
   1   4  -1  237.25    5.21
   1   4  -1  245.45    5.02
   1   4  -1  236.17    5.04
   1   4  -1  229.16    6.04
  -1   4   1  235.53    5.10
   0  -4   1    2.56    0.28
   0  -4  -1    1.92    0.25
   0  -4   1    2.32    0.15
   0  -4  -1    2.11    0.26
   0  -4   1    2.49    0.25
   0  -4   1    2.07    0.24
   0  -4  -1    2.89    0.31
   0  -4   1    2.61    0.28
   0  -4  -1    2.68    0.24
   0  -4   1    2.11    0.25
   0  -4   1    2.36    0.16
   0  -4  -1    2.53    0.28
   0  -4   1    2.46    0.30
   0  -4   1    2.45    0.24
   0   4   1    2.49    0.17
   0   4  -1    2.23    0.28
   0   4  -1    2.19    0.16
   0   4   1    2.13    0.28
   0   4  -1    2.38    0.26
   0   4   1    2.50    0.18
   0   4   1    2.44    0.28
   0   4   1    2.58    0.60
   0   4  -1    2.52    0.26
   0   4  -1    2.46    0.53
   0   4  -1    2.20    0.26
   0   4  -1    2.18    0.15
   0   4   1    2.42    0.28
   0   4  -1    2.21    0.26
   0   4   1    2.08    0.13
   1  -4   1   60.48    1.49
   1  -4   1   66.55    1.76
  -1  -4  -1   65.85    1.63
  -1  -4  -1   66.67    1.55
   1  -4   1   67.40    1.55
  -1  -4  -1   67.19    1.81
   1  -4   1   67.29    1.78
  -1  -4  -1   64.37    1.74
   1  -4   1   66.63    1.77
  -1  -4  -1   65.82    1.79
  -1  -4  -1   67.50    1.62
   1  -4   1   66.54    1.78
   1  -4   1   67.53    1.78
   1  -4   1   65.83    1.64
   1  -4   1   68.47    1.78
  -1  -4  -1   66.14    1.84
  -1  -4  -1   66.55    1.60
   1   4   1   66.25    1.78
   1   4   1   65.89    1.60
   1   4   1   66.74    1.58
   1   4   1   64.93    1.80
  -1   4  -1   67.09    1.55
   1   4   1   67.46    1.56
  -1   4  -1   67.10    1.79
  -1   4  -1   68.91    1.84
  -1   4  -1   72.17    1.81
  -1   4  -1   66.63    1.50
   1   4   1   66.59    1.54
  -1   4  -1   66.45    1.59
   1   4   1   64.74    1.75
   1   4   1   66.64    1.62
  -1   4  -1   67.85    1.77
  -2  -4  -1    0.20    0.20
  -2  -4  -1    0.16    0.15
  -2  -4  -1    0.13    0.10
   2  -4   1    0.14    0.18
   2  -4   1   -0.14    0.16
  -2  -4  -1    0.13    0.08
  -2  -4  -1    0.65    0.17
   2  -4   1    0.10    0.11
  -2  -4  -1   -0.10    0.12
   2   4   1    0.05    0.14
   2   4   1    0.28    0.13
  -2   4  -1   -0.08    0.10
   2   4   1    0.17    0.19
   2   4   1   -0.01    0.12
  -2   4  -1   -0.06    0.15
  -2   4  -1    0.47    0.23
  -2   4  -1   -0.13    0.17
  -2   4  -1    0.02    0.15
   2   4   1    0.08    0.14
  -2   4  -1   -0.03    0.14
  -2   4  -1    0.05    0.10
   2   4   1    0.14    0.19
   3  -4   1  306.64    6.97
  -3  -4  -1  304.06    6.74
   3  -4   1  301.68    6.85
  -3  -4  -1  311.80    6.72
  -3  -4  -1  304.54    6.39
   3  -4   1  296.17    6.49
  -3  -4  -1  297.51    6.38
  -3  -4  -1  306.15    6.90
  -3  -4  -1  299.11    6.85
  -3   4  -1  295.95    6.98
  -3   4  -1  307.56    6.76
  -3   4  -1  284.50    6.48
  -3   4  -1  306.75    6.50
  -3   4  -1  305.97    6.88
  -3   4  -1  290.79    6.89
   3   4   1  302.68    6.43
  -3   4  -1  311.84    6.91
   3   4   1  304.65    6.78
  -4  -4  -1    1.99    0.32
  -4  -4  -1    2.10    0.42
   4  -4   1    1.75    0.38
  -4  -4  -1    2.50    0.46
  -4  -4  -1    2.23    0.43
  -4  -4  -1    2.30    0.48
   4  -4   1    1.37    0.40
  -4  -4  -1    1.73    0.39
  -4   4  -1    1.72    0.40
  -4   4  -1    2.10    0.34
  -4   4  -1    2.02    0.45
   4   4   1    2.54    0.32
   4   4   1    2.19    0.46
  -4   4  -1    2.53    0.50
  -4   4  -1    2.23    0.45
  -4   4  -1    2.03    0.47
   5  -4   1  122.25    3.77
   5  -4   1  121.65    3.52
  -5  -4  -1  119.23    3.55
  -5  -4  -1  121.55    3.47
  -5  -4  -1  120.59    3.58
  -5  -4  -1  122.97    3.17
  -5  -4  -1  123.82    3.43
  -5  -4  -1  127.06    3.62
  -5   4  -1  125.38    3.62
  -5   4  -1  124.18    3.54
   5   4   1  122.96    3.07
  -5   4  -1  121.94    3.59
  -5   4  -1  119.37    3.62
   5   4   1  124.86    3.63
   5   4   1  127.16    3.28
   5   4   1  124.05    4.32
  -5   4  -1  118.94    3.22
  -5   4  -1  116.66    3.75
  -6  -4  -1    0.54    0.41
  -6  -4  -1    0.56    0.30
  -6  -4  -1    0.49    0.35
   6  -4   1    0.51    0.42
  -6  -4  -1    0.70    0.40
   6  -4   1    0.11    0.33
  -6  -4  -1    0.92    0.39
  -6  -4  -1    0.54    0.38
  -6   4  -1    0.28    0.35
   6   4   1    0.74    0.33
  -6   4  -1    0.45    0.41
  -6   4  -1    0.43    0.38
  -6   4  -1    0.43    0.38
  -6   4  -1    0.13    0.28
  -6   4  -1    1.24    0.48
   6   4   1    1.13    0.31
   7  -4   1   24.70    1.74
  -7  -4  -1   24.95    1.52
  -7  -4  -1   27.04    1.79
  -7  -4  -1   28.03    1.61
  -7  -4  -1   23.44    1.42
  -7  -4  -1   26.54    1.57
   7  -4   1   26.98    1.53
  -7   4  -1   26.17    1.64
  -7   4  -1   22.84    1.52
  -7   4  -1   25.33    1.55
  -7   4  -1   23.32    1.51
  -7   4  -1   20.95    1.27
   7   4   1   23.95    1.36
  -8  -4  -1    0.59    0.46
  -8  -4  -1   -0.11    0.34
  -8  -4  -1   -0.05    0.39
  -8  -4  -1   -0.09    0.36
   8  -4   1   -0.24    0.45
   8  -4   1    0.22    0.44
  -8   4  -1    0.03    0.40
  -8   4  -1   -0.13    0.36
  -8   4  -1   -0.02    0.40
  -8   4  -1    0.05    0.41
   8  -5  -1   58.56    2.75
  -8  -5   1   57.75    2.46
   8  -5  -1   53.59    2.38
  -8  -5   1   58.30    2.42
  -8  -5   1   59.00    2.66
  -8  -5   1   54.30    2.58
   8   5  -1   56.78    2.34
  -8   5   1   59.11    2.64
  -8   5   1   56.89    2.79
  -8   5   1   58.98    2.60
  -8   5   1   57.73    2.56
  -8   5   1   56.28    2.41
  -7  -5   1    0.61    0.40
   7  -5  -1   -0.13    0.39
  -7  -5   1    0.64    0.48
   7  -5  -1   -0.23    0.32
  -7  -5   1    0.38    0.36
  -7  -5   1    1.09    0.41
  -7  -5   1    1.10    0.49
  -7   5   1    1.11    0.48
   7   5  -1    0.42    0.33
  -7   5   1    0.18    0.34
  -7   5   1    0.55    0.43
  -7   5   1    0.55    0.36
  -7   5   1    0.36    0.50
   6  -5  -1   22.20    1.28
  -6  -5   1   23.29    1.07
  -6  -5   1   20.83    1.12
  -6  -5   1   22.78    1.23
  -6  -5   1   23.63    1.27
  -6  -5   1   21.20    1.30
   6  -5  -1   23.80    1.48
  -6  -5   1   22.33    1.38
  -6   5   1   21.81    1.08
  -6   5   1   23.72    1.33
  -6   5   1   21.89    1.25
  -6   5   1   21.58    1.42
  -6   5   1   19.67    1.29
   6   5  -1   22.82    1.18
  -6   5   1   22.04    1.35
  -5  -5   1    3.91    0.64
  -5  -5   1    3.42    0.53
  -5  -5   1    2.74    0.40
  -5  -5   1    4.06    0.67
  -5  -5   1    2.11    0.46
   5  -5  -1    3.08    0.60
  -5   5   1    3.05    0.59
  -5   5   1    2.71    0.56
  -5   5   1    4.00    0.59
   5   5  -1    3.91    0.69
  -5   5   1    4.04    0.66
   5   5  -1    3.19    0.26
  -5   5   1    3.64    0.46
   5   5  -1    3.81    0.53
  -5   5   1    4.04    0.64
  -4  -5   1  215.30    4.79
  -4  -5   1  212.90    5.20
  -4  -5   1  206.41    5.33
  -4  -5   1  218.28    5.01
   4  -5  -1  208.78    5.34
  -4  -5   1  221.11    5.11
  -4   5   1  223.72    5.20
  -4   5   1  219.90    5.88
  -4   5   1  216.43    5.36
  -4   5   1  199.87    4.81
  -4   5   1  215.83    5.35
  -4   5   1  219.87    5.24
  -4   5   1  222.91    5.35
  -4   5   1  225.41    5.45
   4   5  -1  215.21    5.87
  -4   5   1  220.71    5.19
   4   5  -1  225.78    5.01
  -3  -5   1   21.04    0.88
  -3  -5   1   21.88    0.82
  -3  -5   1   20.95    1.03
  -3  -5   1   21.16    0.91
   3  -5  -1   19.71    0.96
  -3  -5   1   20.13    0.68
  -3   5   1   21.27    1.02
  -3   5   1   21.52    1.37
  -3   5   1   21.82    1.01
  -3   5   1   22.19    0.97
  -3   5   1   20.94    0.92
  -3   5   1   21.60    0.72
   3   5  -1   20.63    0.81
   3   5  -1   22.97    1.43
  -3   5   1   21.31    1.02
  -3   5   1   21.58    0.95
  -2  -5   1  325.83    6.89
  -2  -5   1  323.72    7.19
  -2  -5   1  322.34    6.95
  -2  -5   1  323.93    6.70
  -2  -5   1  329.25    6.99
   2  -5  -1  319.22    6.72
   2  -5  -1  325.54    7.04
  -2  -5   1  326.19    6.90
  -2  -5   1  327.48    6.95
   2   5  -1  328.12    6.90
  -2   5   1  328.26    7.12
  -2   5   1  334.86    7.25
   2   5  -1  329.38    6.93
  -2   5   1  332.37    8.24
   2   5  -1  324.94    8.18
  -2   5   1  334.61    7.20
  -2   5   1  326.12    7.13
  -2   5   1  327.98    7.07
  -2   5   1  310.88    6.72
  -2   5   1  327.44    7.03
  -2   5   1  323.42    7.12
  -2   5   1  323.95    6.99
   1  -5  -1   65.28    1.82
  -1  -5   1   67.44    1.66
  -1  -5   1   66.19    1.60
   1  -5  -1   69.78    1.61
  -1  -5   1   67.65    1.55
   1  -5  -1   67.40    1.61
   1  -5  -1   68.40    1.66
   1  -5  -1   67.92    1.75
   1  -5  -1   67.50    1.96
  -1  -5   1   65.08    1.69
   1  -5  -1   65.78    1.77
  -1  -5   1   65.98    1.64
  -1  -5   1   66.46    1.58
  -1  -5   1   67.33    1.68
  -1   5   1   67.43    1.59
  -1   5   1   68.18    1.69
  -1   5   1   66.87    1.87
   1   5  -1   71.06    2.73
  -1   5   1   67.96    1.79
   1   5  -1   64.19    1.86
  -1   5   1   76.19    2.86
   1   5  -1   66.10    1.61
   1   5  -1   66.02    1.68
   1   5  -1   69.87    1.59
   1   5  -1   68.45    1.72
  -1   5   1   68.53    1.75
   1   5  -1   67.10    1.67
  -1   5   1   68.14    1.62
  -1   5   1   68.44    1.85
   0  -5  -1  174.58    4.00
   0  -5  -1  176.96    4.03
   0  -5   1  183.32    3.97
   0  -5   1  179.35    4.15
   0  -5   1  174.66    3.79
   0  -5  -1  178.73    3.83
   0  -5  -1  175.11    4.07
   0  -5   1  181.51    3.82
   0  -5   1  178.13    3.97
   0  -5  -1  172.03    4.06
   0  -5   1  181.13    4.01
   0  -5   1  187.49    4.01
   0  -5   1  186.25    3.92
   0   5  -1  182.92    3.98
   0   5   1  193.95    5.43
   0   5   1  182.60    4.06
   0   5   1  180.89    4.10
   0   5   1  178.91    4.07
   0   5   1  178.04    3.82
   0   5  -1  179.50    3.81
   0   5   1  177.07    3.79
   0   5  -1  182.86    5.24
   0   5  -1  173.03    4.16
   0   5  -1  183.27    3.83
   0   5  -1  178.87    4.03
   1  -5   1   12.33    0.41
   1  -5   1   12.50    0.63
   1  -5   1   12.92    0.51
  -1  -5  -1   12.45    0.51
   1  -5   1   12.53    0.63
  -1  -5  -1   12.66    0.73
  -1  -5  -1   13.01    0.56
   1  -5   1   12.68    0.70
  -1  -5  -1   12.18    0.51
   1  -5   1   12.89    0.53
  -1  -5  -1   12.77    0.43
   1  -5   1   12.34    0.68
  -1  -5  -1   13.13    0.68
  -1   5  -1   12.73    0.69
  -1   5  -1   12.32    0.48
   1   5   1   12.18    0.44
   1   5   1   13.67    1.24
   1   5   1   12.74    0.41
  -1   5  -1   13.93    1.17
  -1   5  -1   13.06    0.66
   1   5   1   13.69    0.65
  -1   5  -1   13.85    0.55
  -1   5  -1   12.27    0.60
  -1   5  -1   13.06    0.41
  -1   5  -1   12.32    0.64
   1   5   1   13.05    0.67
  -1   5  -1   12.50    0.45
   1   5   1   12.49    0.56
  -2  -5  -1  139.36    3.61
  -2  -5  -1  150.13    3.44
  -2  -5  -1  146.97    3.40
  -2  -5  -1  157.96    3.36
   2  -5   1  153.80    3.66
   2  -5   1  152.15    3.31
  -2  -5  -1  143.70    3.27
   2  -5   1  139.19    3.60
   2   5   1  153.25    4.89
  -2   5  -1  149.32    3.45
  -2   5  -1  141.76    3.34
  -2   5  -1  155.63    3.71
  -2   5  -1  142.89    3.14
  -2   5  -1  146.15    3.66
  -2   5  -1  149.19    3.32
   2   5   1  145.18    3.36
   2   5   1  141.98    3.57
  -2   5  -1  147.49    3.66
   2   5   1  147.79    3.28
   2   5   1  153.09    3.69
   2   5   1  148.06    3.29
  -3  -5  -1    0.66    0.15
   3  -5   1    0.53    0.29
  -3  -5  -1    0.74    0.23
  -3  -5  -1    0.68    0.23
   3  -5   1    1.06    0.34
  -3  -5  -1    1.01    0.19
  -3  -5  -1    1.14    0.33
   3  -5   1    0.94    0.22
  -3  -5  -1    0.78    0.18
  -3  -5  -1    0.70    0.26
  -3   5  -1    1.32    0.35
   3   5   1    1.11    0.51
   3   5   1    0.65    0.17
  -3   5  -1    0.62    0.24
   3   5   1    0.63    0.25
   3   5   1    0.64    0.17
  -3   5  -1    0.91    0.30
  -3   5  -1    0.82    0.19
  -3   5  -1    1.12    0.24
  -3   5  -1    0.75    0.28
  -4  -5  -1  186.08    4.90
   4  -5   1  190.88    4.98
  -4  -5  -1  190.60    4.68
  -4  -5  -1  193.37    4.67
  -4  -5  -1  191.94    4.73
  -4  -5  -1  193.25    4.86
  -4  -5  -1  192.41    4.32
   4  -5   1  203.30    4.91
  -4   5  -1  186.79    4.86
  -4   5  -1  192.05    5.05
   4   5   1  187.98    4.78
   4   5   1  197.09    4.40
  -4   5  -1  179.30    4.88
  -4   5  -1  194.49    4.49
   4   5   1  190.52    5.99
  -4   5  -1  192.53    4.40
  -4   5  -1  189.70    4.75
   4   5   1  192.37    4.30
  -4   5  -1  196.49    4.93
  -5  -5  -1    0.62    0.38
  -5  -5  -1    0.37    0.27
  -5  -5  -1    0.90    0.26
  -5  -5  -1    0.34    0.30
   5  -5   1    0.03    0.31
  -5  -5  -1    0.40    0.31
   5  -5   1    0.95    0.44
  -5  -5  -1    0.23    0.30
   5   5   1    0.40    0.25
  -5   5  -1    1.22    0.42
   5   5   1    0.11    0.36
  -5   5  -1    0.19    0.33
  -5   5  -1    1.05    0.47
  -5   5  -1    0.71    0.30
   5   5   1    0.06    0.18
  -5   5  -1    0.28    0.30
  -5   5  -1    0.49    0.35
  -6  -5  -1   66.60    2.52
  -6  -5  -1   65.10    2.40
  -6  -5  -1   64.74    2.47
  -6  -5  -1   66.14    2.32
   6  -5   1   64.77    2.45
   6  -5   1   60.11    2.61
  -6  -5  -1   62.63    2.03
  -6  -5  -1   62.48    2.47
  -6   5  -1   64.11    2.50
   6   5   1   63.48    2.14
  -6   5  -1   68.17    2.22
  -6   5  -1   58.61    2.36
   6   5   1   66.81    2.00
  -6   5  -1   63.53    2.50
  -6   5  -1   67.20    2.61
  -7  -5  -1    0.55    0.46
   7  -5   1    0.39    0.47
  -7  -5  -1   -0.17    0.35
  -7  -5  -1    0.02    0.33
   7  -5   1    0.49    0.44
  -7  -5  -1    0.03    0.34
  -7   5  -1    0.55    0.37
  -7   5  -1   -0.04    0.54
  -7   5  -1   -0.32    0.30
  -7   5  -1    0.04    0.33
  -7   5  -1    0.47    0.40
  -7   5  -1    0.36    0.43
   8  -5   1   22.80    1.80
  -8  -5  -1   19.98    1.49
  -8  -5  -1   16.23    1.61
  -8  -5  -1   23.34    1.62
   8  -5   1   17.75    1.61
  -8   5  -1   21.85    1.64
  -8   5  -1   20.25    1.81
  -8   5  -1   21.48    1.55
  -8  -6   1   -0.05    0.40
  -8  -6   1    0.66    0.54
  -8  -6   1   -0.07    0.39
   8  -6  -1    0.57    0.50
  -8  -6   1    0.71    0.44
   8  -6  -1    0.72    0.49
  -8   6   1    0.56    0.49
  -8   6   1   -0.17    0.44
  -8   6   1   -0.09    0.37
  -8   6   1    0.55    0.45
  -8   6   1    0.60    0.49
  -8   6   1    0.49    0.46
  -7  -6   1   63.54    2.43
   7  -6  -1   65.18    2.80
   7  -6  -1   63.67    2.51
  -7  -6   1   63.16    2.43
  -7  -6   1   64.20    2.25
  -7  -6   1   63.48    2.68
  -7  -6   1   62.22    2.55
  -7   6   1   64.67    2.56
  -7   6   1   65.32    2.45
  -7   6   1   62.72    2.78
   7   6  -1   65.16    2.32
  -7   6   1   61.80    2.61
  -7   6   1   64.42    2.65
  -6  -6   1    1.14    0.37
  -6  -6   1    0.70    0.28
  -6  -6   1    0.33    0.37
  -6  -6   1    1.28    0.43
  -6  -6   1    0.43    0.43
   6  -6  -1    0.77    0.41
   6  -6  -1    0.92    0.44
  -6  -6   1    1.40    0.38
   6   6  -1    1.22    0.39
  -6   6   1    0.32    0.36
  -6   6   1    0.94    0.30
  -6   6   1    0.50    0.35
  -6   6   1    1.21    0.44
  -6   6   1    1.29    0.47
  -6   6   1    1.52    0.57
  -6   6   1    1.66    0.55
  -5  -6   1   68.46    2.18
  -5  -6   1   67.54    1.95
  -5  -6   1   68.50    2.33
   5  -6  -1   68.73    2.50
  -5  -6   1   70.08    2.52
  -5  -6   1   71.12    2.28
  -5   6   1   73.70    2.54
  -5   6   1   71.01    1.97
  -5   6   1   70.79    2.37
  -5   6   1   67.90    2.30
  -5   6   1   69.25    2.46
   5   6  -1   64.26    2.76
  -5   6   1   70.81    2.32
   5   6  -1   72.23    2.13
  -5   6   1   71.13    2.57
  -5   6   1   71.47    2.50
  -4  -6   1    4.32    0.49
  -4  -6   1    4.33    0.40
   4  -6  -1    5.07    0.65
  -4  -6   1    3.34    0.49
  -4  -6   1    3.89    0.60
  -4  -6   1    4.88    0.59
  -4   6   1    4.51    0.65
  -4   6   1    4.03    0.82
  -4   6   1    3.42    0.48
  -4   6   1    5.09    0.66
   4   6  -1    4.41    0.47
  -4   6   1    4.43    0.57
   4   6  -1    5.15    0.89
  -4   6   1    4.10    0.38
  -4   6   1    3.65    0.56
  -4   6   1    5.76    0.67
  -4   6   1    3.61    0.57
  -3  -6   1  150.10    3.64
   3  -6  -1  151.36    3.80
  -3  -6   1  148.90    3.66
  -3  -6   1  145.49    3.49
  -3  -6   1  157.26    3.97
  -3   6   1  152.95    3.78
  -3   6   1  158.25    4.83
  -3   6   1  148.90    3.83
  -3   6   1  147.00    3.71
  -3   6   1  145.42    3.27
  -3   6   1  150.56    3.87
  -3   6   1  152.29    3.86
   3   6  -1  156.10    3.52
   3   6  -1  155.31    4.86
  -3   6   1  153.27    3.73
  -3   6   1  146.72    3.90
  -2  -6   1    0.21    0.14
   2  -6  -1    0.15    0.08
  -2  -6   1    0.06    0.11
  -2  -6   1   -0.10    0.18
  -2  -6   1    0.02    0.15
   2  -6  -1   -0.01    0.14
  -2  -6   1    0.11    0.13
  -2  -6   1    0.09    0.13
  -2  -6   1    0.09    0.09
  -2   6   1    0.00    0.31
   2   6  -1   -0.14    0.10
  -2   6   1    0.24    0.14
   2   6  -1    0.11    0.13
  -2   6   1   -0.10    0.15
  -2   6   1    0.19    0.18
  -2   6   1    0.22    0.17
  -2   6   1    0.06    0.17
  -2   6   1    0.19    0.20
  -2   6   1    0.08    0.14
  -2   6   1    0.09    0.17
  -2   6   1    0.13    0.09
   2   6  -1    0.08    0.36
  -1  -6   1  459.19    9.39
  -1  -6   1  445.98    9.43
  -1  -6   1  463.91    9.45
   1  -6  -1  452.96    9.46
  -1  -6   1  461.40    9.46
  -1  -6   1  459.29    9.52
  -1  -6   1  461.09    9.71
   1  -6  -1  426.67    9.41
   1  -6  -1  461.81    9.41
  -1  -6   1  460.54    9.52
  -1   6   1  453.58    9.74
  -1   6   1  461.16    9.81
   1   6  -1  462.15    9.46
  -1   6   1  464.41    9.62
  -1   6   1  460.24    9.68
  -1   6   1  452.97    9.47
   1   6  -1  462.05    9.54
   1   6  -1  459.93    9.44
   1   6  -1  470.10   11.30
   1   6  -1  452.22    9.81
  -1   6   1  482.45   11.42
   1   6  -1  458.54    9.58
  -1   6   1  446.27    9.37
   1   6  -1  458.71    9.53
  -1   6   1  453.09    9.49
   0  -6   1   17.56    0.72
   0  -6   1   19.11    0.74
   0  -6  -1   18.10    0.62
   0  -6   1   19.20    0.62
   0  -6   1   18.38    0.62
   0  -6   1   19.90    0.69
   0  -6   1   18.23    0.73
   0  -6  -1   18.51    0.74
   0  -6   1   19.37    0.74
   0   6   1   16.83    1.46
   0   6   1   19.74    0.83
   0   6  -1   19.38    0.74
   0   6  -1   20.19    0.79
   0   6   1   18.10    0.62
   0   6   1   18.18    0.80
   0   6  -1   18.47    0.62
   0   6  -1   18.09    0.87
   0   6   1   17.76    0.80
   0   6  -1   18.99    1.48
   0   6   1   18.40    0.78
   0   6  -1   19.05    0.64
   1  -6   1  121.60    2.96
  -1  -6  -1  118.77    2.76
   1  -6   1  119.87    2.57
  -1  -6  -1  116.73    3.04
   1  -6   1  120.07    2.99
   1  -6   1  118.38    2.77
  -1  -6  -1  117.89    2.59
  -1  -6  -1  117.43    2.74
   1  -6   1  121.29    2.79
   1   6   1  121.24    2.99
  -1   6  -1  123.97    3.15
  -1   6  -1  118.34    2.93
   1   6   1  122.24    4.34
  -1   6  -1  119.19    3.01
  -1   6  -1  125.38    3.03
  -1   6  -1  122.74    4.22
  -1   6  -1  122.03    2.81
  -1   6  -1  121.63    2.73
   1   6   1  117.48    3.02
   1   6   1  123.03    2.92
  -2  -6  -1   13.98    0.61
  -2  -6  -1   13.56    0.63
  -2  -6  -1   13.53    0.54
   2  -6   1   14.30    0.79
   2  -6   1   12.82    0.57
  -2  -6  -1   13.17    0.68
   2  -6   1   13.66    0.76
  -2  -6  -1   14.03    0.78
  -2   6  -1   14.74    0.83
   2   6   1   14.10    0.76
   2   6   1   12.95    0.76
  -2   6  -1   13.15    0.68
  -2   6  -1   13.28    0.78
  -2   6  -1   13.25    0.59
   2   6   1   13.65    0.56
  -2   6  -1   14.73    0.81
  -2   6  -1   14.71    0.64
   2   6   1   13.46    0.62
   2   6   1   11.14    1.25
   3  -6   1  173.32    4.40
  -3  -6  -1  174.43    3.82
  -3  -6  -1  168.49    3.67
  -3  -6  -1  176.20    4.12
  -3  -6  -1  174.49    4.36
   3  -6   1  177.63    4.38
   3  -6   1  169.00    3.96
  -3   6  -1  176.18    4.05
   3   6   1  171.12    3.82
  -3   6  -1  166.97    3.70
   3   6   1  166.70    4.28
  -3   6  -1  175.76    4.17
  -3   6  -1  172.31    4.39
  -3   6  -1  172.49    3.97
  -3   6  -1  170.75    4.39
   3   6   1  177.94    5.75
  -3   6  -1  174.15    4.42
   3   6   1  169.79    3.71
  -4  -6  -1    0.11    0.14
  -4  -6  -1    0.24    0.29
   4  -6   1    0.28    0.28
  -4  -6  -1    0.22    0.23
  -4  -6  -1    0.19    0.28
  -4  -6  -1    0.02    0.21
   4  -6   1    0.10    0.26
  -4   6  -1    0.12    0.22
   4   6   1    0.40    0.18
  -4   6  -1    0.16    0.15
  -4   6  -1    0.49    0.22
  -4   6  -1    0.03    0.21
  -4   6  -1    0.08    0.22
   4   6   1    0.29    0.17
  -4   6  -1   -0.17    0.19
   4   6   1    0.52    0.43
  -5  -6  -1   92.31    2.73
  -5  -6  -1   92.34    2.94
   5  -6   1   90.02    3.08
   5  -6   1   84.72    2.88
  -5  -6  -1   89.92    3.00
  -5  -6  -1   86.45    2.35
  -5  -6  -1   93.32    2.80
  -5  -6  -1   91.62    2.81
  -5   6  -1   89.85    3.03
   5   6   1   84.39    3.78
  -5   6  -1   90.75    2.84
  -5   6  -1   88.93    2.56
   5   6   1   88.96    2.29
  -5   6  -1   85.88    2.93
   5   6   1   88.30    2.43
  -5   6  -1   86.21    2.87
  -6  -6  -1   -0.05    0.35
   6  -6   1   -0.35    0.28
  -6  -6  -1    0.18    0.28
  -6  -6  -1   -0.29    0.24
   6  -6   1    0.35    0.40
  -6  -6  -1   -0.02    0.31
  -6   6  -1   -0.32    0.25
  -6   6  -1    0.23    0.35
   6   6   1   -0.20    0.22
  -6   6  -1    0.18    0.30
  -6   6  -1    0.29    0.32
  -6   6  -1    0.07    0.26
  -7  -6  -1   49.04    2.25
   7  -6   1   45.52    2.38
  -7  -6  -1   45.12    1.95
  -7  -6  -1   39.57    1.98
   7  -6   1   42.73    2.07
  -7  -6  -1   41.74    2.15
  -7   6  -1   46.02    2.29
  -7   6  -1   42.19    2.02
  -7   6  -1   41.34    2.11
  -7   6  -1   41.51    2.07
   8  -6   1    0.09    0.41
  -8  -6  -1    0.83    0.55
  -8  -6  -1   -0.19    0.31
   8  -6   1   -0.08    0.52
  -8  -6  -1    0.34    0.49
  -8   6  -1    0.54    0.47
  -8   6  -1    0.10    0.44
  -8   6  -1    0.39    0.47
  -8  -7   1   26.46    1.69
   8  -7  -1   20.75    1.56
   8  -7  -1   27.76    1.92
  -8  -7   1   22.39    1.50
  -8  -7   1   25.28    1.57
  -8  -7   1   26.19    1.81
  -8   7   1   26.68    1.85
  -8   7   1   24.07    1.53
  -8   7   1   28.43    1.84
  -8   7   1   24.50    1.76
  -8   7   1   27.56    1.66
  -8   7   1   19.88    1.99
  -8   7   1   23.53    1.62
  -7  -7   1   13.68    1.24
  -7  -7   1   10.77    1.17
   7  -7  -1   14.52    1.51
  -7  -7   1   14.73    1.46
   7  -7  -1   15.50    1.43
  -7  -7   1   14.01    1.28
  -7   7   1   17.22    1.37
  -7   7   1   14.56    1.35
  -7   7   1   13.62    1.45
  -7   7   1   13.47    1.25
  -7   7   1   14.03    1.53
  -7   7   1   12.31    1.34
  -7   7   1   12.04    1.19
  -6  -7   1   85.56    2.82
  -6  -7   1   82.62    2.83
  -6  -7   1   80.83    3.04
   6  -7  -1   85.65    2.95
  -6  -7   1   82.57    2.52
   6  -7  -1   89.42    3.13
  -6  -7   1   85.45    2.71
   6   7  -1   83.25    2.55
  -6   7   1   84.96    2.89
  -6   7   1   82.89    3.11
  -6   7   1   86.42    2.83
  -6   7   1   82.37    3.00
  -6   7   1   86.65    2.83
  -6   7   1   83.80    3.04
  -6   7   1   85.33    3.03
  -5  -7   1   18.69    1.07
   5  -7  -1   18.21    1.18
  -5  -7   1   17.36    0.79
  -5  -7   1   16.71    1.02
  -5  -7   1   16.73    0.94
  -5  -7   1   18.98    1.23
  -5   7   1   21.12    1.26
   5   7  -1   17.22    0.89
   5   7  -1   18.45    1.52
  -5   7   1   18.21    1.07
  -5   7   1   18.43    1.22
  -5   7   1   17.71    1.17
  -5   7   1   17.04    1.03
  -5   7   1   17.25    1.06
  -5   7   1   17.12    1.18
  -5   7   1   17.52    0.74
  -4  -7   1   85.81    2.31
   4  -7  -1   84.47    2.66
  -4  -7   1   84.40    2.48
  -4  -7   1   81.51    2.72
  -4  -7   1   82.35    2.10
  -4  -7   1   78.24    2.40
  -4   7   1   78.86    2.67
  -4   7   1   83.68    2.50
  -4   7   1   88.93    2.58
  -4   7   1   85.86    2.71
   4   7  -1   85.15    2.26
  -4   7   1   86.23    3.48
  -4   7   1   87.35    2.55
   4   7  -1   88.94    3.56
  -4   7   1   84.24    1.99
  -4   7   1   81.95    2.66
  -4   7   1   80.48    2.64
  -3  -7   1   15.17    0.73
  -3  -7   1   14.87    0.65
  -3  -7   1   13.56    0.54
  -3  -7   1   13.05    0.87
   3  -7  -1   14.08    0.81
  -3  -7   1   15.10    0.61
  -3  -7   1   13.61    0.77
   3   7  -1   14.54    1.37
  -3   7   1   14.55    0.88
  -3   7   1   13.71    0.76
  -3   7   1   15.07    0.93
  -3   7   1   14.51    0.79
  -3   7   1   16.54    0.87
  -3   7   1   14.47    0.87
  -3   7   1   13.60    0.82
  -3   7   1   14.71    1.36
   3   7  -1   14.54    0.66
  -2  -7   1  172.43    3.85
  -2  -7   1  178.56    4.19
  -2  -7   1  179.70    3.96
  -2  -7   1  178.54    4.36
  -2  -7   1  177.17    3.94
   2  -7  -1  173.01    4.08
  -2  -7   1  170.21    4.02
  -2   7   1  177.19    4.25
  -2   7   1  172.15    4.17
  -2   7   1  178.30    4.27
   2   7  -1  181.53    4.15
   2   7  -1  168.23    5.57
   2   7  -1  181.47    4.33
  -2   7   1  179.13    4.32
  -2   7   1  176.86    4.16
  -2   7   1  177.93    4.03
   2   7  -1  181.46    3.97
  -2   7   1  177.33    4.40
  -2   7   1  181.47    5.72
  -2   7   1  177.02    4.06
  -1  -7   1    2.34    0.26
  -1  -7   1    2.29    0.29
  -1  -7   1    2.50    0.31
   1  -7  -1    2.70    0.28
  -1  -7   1    2.35    0.26
   1  -7  -1    2.65    0.26
  -1  -7   1    2.47    0.30
  -1  -7   1    2.24    0.29
   1  -7  -1    2.70    0.28
  -1  -7   1    2.86    0.30
  -1   7   1    2.59    0.33
  -1   7   1    2.59    0.42
  -1   7   1    2.82    0.22
   1   7  -1    2.39    0.29
  -1   7   1    1.89    0.69
   1   7  -1    2.10    0.29
   1   7  -1    2.02    0.30
   1   7  -1    2.71    0.32
  -1   7   1    2.25    0.37
  -1   7   1    2.03    0.32
  -1   7   1    3.07    0.29
  -1   7   1    3.00    0.28
  -1   7   1    2.74    0.29
  -1   7   1    2.32    0.36
   1   7  -1    2.63    0.29
   1   7  -1    2.10    0.66
   1   7  -1    2.50    0.40
   0  -7  -1  388.45    8.25
   0  -7   1  394.32    8.24
   0  -7   1  388.17    8.44
   0  -7   1  403.43    8.43
   0  -7   1  400.15    8.41
   0  -7   1  395.26    8.26
   0  -7   1  397.11    8.33
   0  -7  -1  392.65    8.44
   0   7   1  386.64    8.24
   0   7   1  398.48   10.48
   0   7  -1  408.05    8.46
   0   7   1  391.58    8.57
   0   7  -1  401.05    8.49
   0   7  -1  386.45    8.71
   0   7  -1  404.67    8.27
   0   7   1  400.66    8.62
   0   7  -1  401.15   10.35
   0   7   1  393.30    8.52
   0   7  -1  395.45    8.28
   0   7   1  396.26    8.58
  -1  -7  -1    8.40    0.44
   1  -7   1    8.47    0.43
   1  -7   1    8.49    0.57
  -1  -7  -1    8.95    0.62
   1  -7   1    7.97    0.48
  -1  -7  -1    7.91    0.31
   1  -7   1    8.24    0.54
  -1  -7  -1    8.69    0.32
  -1   7  -1    7.71    0.43
  -1   7  -1    9.88    0.61
  -1   7  -1    6.45    0.65
   1   7   1    6.74    1.25
  -1   7  -1    8.98    0.60
   1   7   1    8.28    0.54
   1   7   1    8.88    0.58
  -1   7  -1    8.95    0.49
  -1   7  -1    8.62    1.08
   1   7   1    8.41    0.60
   1   7   1    8.00    0.30
  -2  -7  -1  122.68    2.85
   2  -7   1  122.53    2.96
  -2  -7  -1  123.62    2.91
   2  -7   1  127.91    3.31
   2  -7   1  125.64    3.24
  -2  -7  -1  125.61    3.31
  -2  -7  -1  124.11    2.97
  -2   7  -1  119.63    3.30
   2   7   1  135.67    4.89
  -2   7  -1  127.65    2.97
  -2   7  -1  122.44    3.30
   2   7   1  124.82    3.29
  -2   7  -1  126.45    3.12
   2   7   1  125.68    3.25
  -2   7  -1  124.56    3.39
   2   7   1  124.71    3.05
   2   7   1  122.01    2.77
  -2   7  -1  119.38    4.49
  -2   7  -1  125.65    2.93
   3  -7   1   13.85    0.90
  -3  -7  -1   16.66    0.80
  -3  -7  -1   14.25    0.90
  -3  -7  -1   14.64    0.59
   3  -7   1   15.02    0.92
  -3   7  -1   15.46    0.95
  -3   7  -1   14.84    0.93
  -3   7  -1   14.80    0.94
   3   7   1   13.28    0.84
  -3   7  -1   15.44    0.72
  -3   7  -1   16.50    0.81
   3   7   1   15.23    0.61
   3   7   1   13.95    1.49
  -3   7  -1   14.66    0.72
  -4  -7  -1   64.55    2.07
  -4  -7  -1   65.27    2.27
  -4  -7  -1   65.01    1.63
  -4  -7  -1   60.27    2.30
   4  -7   1   65.30    2.31
   4  -7   1   62.15    2.30
   4   7   1   64.58    1.70
   4   7   1   63.03    3.29
  -4   7  -1   63.77    2.11
   4   7   1   67.56    1.68
  -4   7  -1   65.00    2.36
  -4   7  -1   65.50    2.33
  -4   7  -1   65.56    1.94
  -4   7  -1   64.61    2.31
  -4   7  -1   66.85    2.02
  -5  -7  -1    1.73    0.44
  -5  -7  -1    2.29    0.55
   5  -7   1    1.17    0.44
  -5  -7  -1    0.54    0.41
  -5  -7  -1    2.08    0.47
   5  -7   1    1.17    0.47
  -5  -7  -1    1.62    0.43
   5   7   1    1.96    0.32
  -5   7  -1    1.44    0.45
  -5   7  -1    2.29    0.53
  -5   7  -1    1.35    0.46
   5   7   1    0.83    0.63
  -5   7  -1    1.69    0.45
   5   7   1    1.92    0.34
  -5   7  -1    1.73    0.39
   6  -7   1  115.33    3.74
   6  -7   1  114.42    3.92
  -6  -7  -1  113.79    3.55
  -6  -7  -1  119.29    3.77
  -6  -7  -1  119.49    3.46
  -6  -7  -1  115.47    3.81
  -6   7  -1  112.22    3.76
  -6   7  -1  117.36    3.31
  -6   7  -1  110.30    3.65
  -6   7  -1  122.69    3.95
  -6   7  -1  120.72    3.67
   7  -7   1    0.15    0.42
  -7  -7  -1    0.23    0.41
   7  -7   1    0.17    0.37
  -7  -7  -1    0.04    0.42
  -7  -7  -1    0.26    0.35
  -7   7  -1    0.36    0.42
  -7   7  -1    0.12    0.42
  -7   7  -1    0.51    0.44
  -7   7  -1    0.22    0.43
   8  -8  -1    0.32    0.49
  -8  -8   1    0.19    0.44
   8  -8  -1   -0.22    0.44
  -8  -8   1    0.68    0.56
  -8  -8   1   -0.10    0.40
  -8   8   1   -0.64    0.33
  -8   8   1    0.57    0.50
  -8   8   1    0.08    0.43
  -8   8   1    0.29    0.49
  -8   8   1    0.14    0.38
  -8   8   1    0.03    0.47
  -7  -8   1   45.68    2.01
   7  -8  -1   50.64    2.29
  -7  -8   1   49.38    2.41
   7  -8  -1   48.37    2.40
  -7  -8   1   49.74    2.17
  -7  -8   1   50.10    2.17
  -7   8   1   49.09    2.20
  -7   8   1   53.14    2.55
  -7   8   1   51.85    2.20
  -7   8   1   45.24    2.30
  -7   8   1   47.92    2.10
  -7   8   1   49.14    2.37
  -7   8   1   52.02    2.42
  -6  -8   1    1.88    0.49
  -6  -8   1    3.12    0.56
   6  -8  -1    2.98    0.71
  -6  -8   1    3.76    0.54
  -6  -8   1    2.84    0.67
  -6  -8   1    3.32    0.63
   6  -8  -1    2.34    0.61
  -6   8   1    2.83    0.58
  -6   8   1    4.52    0.86
   6   8  -1    2.81    0.48
  -6   8   1    3.32    0.72
  -6   8   1    2.64    0.64
  -6   8   1    3.65    0.63
  -6   8   1    2.86    0.61
  -6   8   1    4.08    0.78
  -5  -8   1   63.47    2.17
  -5  -8   1   62.41    2.23
  -5  -8   1   63.26    1.80
  -5  -8   1   61.67    2.46
  -5  -8   1   63.20    2.04
   5  -8  -1   66.16    2.45
  -5   8   1   67.71    2.52
  -5   8   1   69.44    2.49
  -5   8   1   66.72    2.26
   5   8  -1   65.92    3.18
  -5   8   1   64.50    2.27
   5   8  -1   63.51    1.94
  -5   8   1   61.67    2.41
  -5   8   1   69.03    2.54
  -5   8   1   62.41    2.24
  -4  -8   1    5.57    0.41
  -4  -8   1    5.49    0.60
  -4  -8   1    5.55    0.66
  -4  -8   1    5.56    0.79
  -4  -8   1    6.19    0.57
   4  -8  -1    6.30    0.75
  -4   8   1    5.27    0.64
   4   8  -1    4.49    1.03
  -4   8   1    6.26    0.76
  -4   8   1    5.44    0.62
   4   8  -1    5.62    0.52
  -4   8   1    4.90    0.72
  -4   8   1    6.37    0.78
  -4   8   1    6.73    0.71
  -4   8   1    6.79    0.82
  -4   8   1    5.39    1.06
  -3  -8   1  138.55    3.84
  -3  -8   1  137.67    3.59
  -3  -8   1  137.35    3.30
  -3  -8   1  141.04    3.39
   3  -8  -1  134.01    3.59
  -3  -8   1  141.55    3.22
  -3  -8   1  139.04    3.19
  -3   8   1  137.61    3.86
  -3   8   1  140.78    3.69
  -3   8   1  141.11    3.52
  -3   8   1  148.50    3.79
  -3   8   1  146.30    3.79
   3   8  -1  142.58    5.13
  -3   8   1  145.54    5.10
  -3   8   1  148.23    3.72
  -3   8   1  140.47    3.61
   3   8  -1  140.02    3.30
  -2  -8   1    2.41    0.20
  -2  -8   1    2.59    0.31
  -2  -8   1    2.41    0.18
  -2  -8   1    2.34    0.38
  -2  -8   1    2.75    0.30
   2  -8  -1    3.04    0.38
  -2  -8   1    2.76    0.30
   2   8  -1    2.59    0.44
   2   8  -1    2.32    0.73
  -2   8   1    2.91    0.36
  -2   8   1    2.22    0.44
  -2   8   1    3.34    0.42
  -2   8   1    2.72    0.47
  -2   8   1    2.74    0.43
  -2   8   1    2.07    0.35
  -2   8   1    2.65    0.44
  -2   8   1    2.66    0.34
   2   8  -1    2.39    0.30
  -2   8   1    2.12    0.69
   2   8  -1    2.50    0.37
   1  -8  -1  191.84    4.18
  -1  -8   1  194.39    4.23
   1  -8  -1  191.32    4.13
   1  -8  -1  187.49    4.19
  -1  -8   1  190.82    4.30
  -1  -8   1  193.59    4.15
  -1  -8   1  192.12    4.32
  -1  -8   1  188.52    4.24
  -1  -8   1  188.02    4.33
  -1   8   1  195.41    4.51
   1   8  -1  187.59    4.30
  -1   8   1  197.01    4.66
  -1   8   1  189.11    4.19
  -1   8   1  187.73    4.57
   1   8  -1  188.40    4.67
  -1   8   1  185.98    4.09
  -1   8   1  194.44    6.33
  -1   8   1  190.83    4.40
   1   8  -1  189.64    4.34
   1   8  -1  190.78    4.27
   1   8  -1  200.64    4.31
  -1   8   1  193.76    4.72
   1   8  -1  193.89    6.30
   1   8  -1  192.58    4.37
   0  -8  -1    5.12    0.32
   0  -8  -1    4.33    0.33
   0  -8   1    4.73    0.35
   0  -8   1    6.00    0.40
   0  -8   1    4.51    0.33
   0  -8   1    4.94    0.47
   0  -8   1    4.22    0.42
   0  -8   1    4.79    0.35
   0   8   1    5.24    1.10
   0   8   1    5.90    0.58
   0   8  -1    4.94    0.50
   0   8   1    5.45    0.36
   0   8   1    5.33    0.57
   0   8  -1    4.38    0.40
   0   8   1    5.03    0.54
   0   8  -1    4.61    0.35
   0   8  -1    5.38    0.60
   0   8   1    4.13    0.47
   0   8  -1    5.40    1.07
   0   8  -1    4.77    0.49
   1  -8   1  242.94    5.50
   1  -8   1  245.10    4.93
  -1  -8  -1  234.49    5.58
  -1  -8  -1  238.00    5.14
   1  -8   1  236.99    5.37
   1  -8   1  235.05    5.16
  -1  -8  -1  228.80    4.95
  -1   8  -1  237.07    5.24
  -1   8  -1  239.85    5.51
  -1   8  -1  230.49    7.23
   1   8   1  231.93    7.42
   1   8   1  239.71    5.47
  -1   8  -1  240.40    5.19
  -1   8  -1  233.44    5.50
  -1   8  -1  236.77    5.71
   1   8   1  238.32    5.53
   1   8   1  235.43    4.94
   1   8   1  237.97    5.47
  -2  -8  -1    4.78    0.45
  -2  -8  -1    4.56    0.34
   2  -8   1    5.33    0.62
   2  -8   1    4.82    0.56
  -2  -8  -1    4.42    0.56
   2   8   1    4.16    0.54
  -2   8  -1    4.43    0.33
  -2   8  -1    5.07    0.60
  -2   8  -1    5.53    0.68
  -2   8  -1    5.25    0.46
  -2   8  -1    4.27    1.02
   2   8   1    5.20    0.51
   2   8   1    4.81    0.57
  -2   8  -1    5.39    0.55
  -2   8  -1    4.12    0.55
   2   8   1    4.34    1.09
   3  -8   1   60.74    2.13
  -3  -8  -1   59.30    2.10
  -3  -8  -1   63.79    1.70
  -3  -8  -1   62.01    1.85
   3  -8   1   63.26    2.13
   3   8   1   60.62    2.07
  -3   8  -1   59.97    2.13
  -3   8  -1   60.97    1.82
  -3   8  -1   64.36    1.85
   3   8   1   60.12    3.30
  -3   8  -1   60.03    2.20
  -3   8  -1   62.01    2.18
  -3   8  -1   58.14    1.96
   3   8   1   63.83    2.11
  -4  -8  -1    0.67    0.29
   4  -8   1    0.00    0.28
   4  -8   1    0.70    0.34
  -4  -8  -1    0.33    0.13
  -4  -8  -1    0.26    0.31
  -4  -8  -1    0.71    0.39
  -4   8  -1    0.38    0.29
   4   8   1    0.73    0.16
  -4   8  -1    1.63    0.46
  -4   8  -1    0.59    0.25
  -4   8  -1    0.28    0.22
  -4   8  -1    0.44    0.27
   4   8   1    1.03    0.63
  -4   8  -1    0.37    0.36
  -4   8  -1    0.43    0.27
  -5  -8  -1  119.49    3.36
   5  -8   1  113.31    3.67
  -5  -8  -1  113.98    3.70
  -5  -8  -1  110.28    3.22
   5  -8   1  119.04    3.64
  -5  -8  -1  115.96    3.57
  -5   8  -1  115.81    3.73
  -5   8  -1  117.98    3.25
  -5   8  -1  106.96    3.55
  -5   8  -1  116.93    3.14
  -5   8  -1  112.22    3.61
   5   8   1  109.67    4.80
  -5   8  -1  108.30    3.32
  -6  -8  -1    1.19    0.43
  -6  -8  -1    1.03    0.51
  -6  -8  -1    1.68    0.58
  -6  -8  -1    2.01    0.53
   6  -8   1    0.73    0.49
   6  -8   1    1.28    0.49
  -6   8  -1    1.33    0.48
  -6   8  -1    2.11    0.53
  -6   8  -1    2.15    0.55
  -6   8  -1    1.21    0.55
  -6   8  -1    0.21    0.41
   7  -8   1   32.80    1.90
   7  -8   1   36.54    2.17
  -7  -8  -1   34.34    2.01
  -7  -8  -1   36.59    1.86
  -7  -8  -1   34.40    1.93
  -7   8  -1   30.87    1.82
  -7   8  -1   37.04    2.05
  -7   8  -1   34.02    1.84
  -7   8  -1   32.58    1.69
  -7   8  -1   36.74    2.10
   7  -9  -1   -0.21    0.42
  -7  -9   1   -0.19    0.39
   7  -9  -1    0.03    0.43
  -7  -9   1    0.06    0.44
  -7   9   1   -0.52    0.33
  -7   9   1   -0.08    0.34
  -7   9   1    0.14    0.32
  -7   9   1    0.07    0.39
  -7   9   1   -0.80    0.30
  -7   9   1   -0.06    0.40
  -7   9   1    0.67    0.46
  -6  -9   1   50.25    1.95
   6  -9  -1   50.71    2.27
  -6  -9   1   55.36    2.46
   6  -9  -1   53.47    2.35
  -6  -9   1   54.53    2.16
  -6  -9   1   59.26    2.14
  -6   9   1   52.50    2.34
  -6   9   1   55.58    2.45
  -6   9   1   53.46    2.42
  -6   9   1   53.63    2.17
  -6   9   1   51.48    2.12
  -6   9   1   55.13    2.16
  -6   9   1   51.55    2.33
  -5  -9   1    0.08    0.28
  -5  -9   1    0.60    0.29
  -5  -9   1    0.32    0.37
  -5  -9   1    0.48    0.29
   5  -9  -1    0.13    0.32
  -5   9   1    0.04    0.31
   5   9  -1    0.38    0.21
   5   9  -1    0.45    0.53
  -5   9   1    0.10    0.35
  -5   9   1    0.27    0.28
  -5   9   1   -0.15    0.25
  -5   9   1    0.46    0.37
  -5   9   1    0.80    0.40
  -5   9   1    0.75    0.39
  -4  -9   1   76.06    2.45
   4  -9  -1   80.33    2.58
  -4  -9   1   80.33    2.17
  -4  -9   1   75.82    2.25
  -4  -9   1   82.54    2.80
  -4  -9   1   75.46    2.00
   4   9  -1   80.44    3.82
  -4   9   1   78.15    2.62
  -4   9   1   80.60    2.67
   4   9  -1   78.60    2.11
  -4   9   1   77.60    2.64
  -4   9   1   79.95    2.48
  -4   9   1   81.20    3.78
  -4   9   1   78.40    2.51
  -4   9   1   77.31    2.39
  -4   9   1   77.07    2.73
  -3  -9   1    0.30    0.15
  -3  -9   1    0.00    0.25
  -3  -9   1    0.45    0.21
  -3  -9   1    0.39    0.18
  -3  -9   1    0.52    0.27
   3  -9  -1    0.29    0.23
  -3   9   1    0.64    0.30
   3   9  -1    0.73    0.59
  -3   9   1    0.27    0.27
   3   9  -1    0.48    0.19
  -3   9   1    0.49    0.23
  -3   9   1    0.80    0.31
  -3   9   1    0.36    0.29
  -3   9   1    0.77    0.57
  -3   9   1    0.19    0.21
  -3   9   1    0.88    0.34
  -2  -9   1  216.68    5.10
  -2  -9   1  212.64    4.63
  -2  -9   1  216.53    4.49
  -2  -9   1  207.54    4.71
   2  -9  -1  211.10    4.84
  -2  -9   1  203.78    4.70
  -2  -9   1  211.62    4.50
  -2   9   1  209.73    5.15
  -2   9   1  207.55    5.26
   2   9  -1  214.89    4.98
   2   9  -1  211.65    4.73
  -2   9   1  214.86    5.10
  -2   9   1  211.39    4.77
  -2   9   1  211.78    5.04
  -2   9   1  215.42    4.73
  -2   9   1  214.37    4.91
   2   9  -1  212.49    5.22
   2   9  -1  216.93    7.06
  -2   9   1  218.98    7.06
  -2   9   1  216.16    5.39
  -1  -9   1    6.14    0.35
  -1  -9   1    6.63    0.43
   1  -9  -1    6.61    0.36
   1  -9  -1    7.23    0.42
  -1  -9   1    6.82    0.46
  -1  -9   1    7.65    0.45
   1  -9  -1    6.44    0.37
  -1   9   1    6.06    1.24
   1   9  -1    6.93    0.49
   1   9  -1    5.57    0.52
  -1   9   1    6.85    0.72
   1   9  -1    6.57    0.44
  -1   9   1    6.33    0.33
  -1   9   1    7.42    0.68
  -1   9   1    6.94    0.67
  -1   9   1    6.48    0.50
   1   9  -1    7.85    1.41
  -1   9   1    6.45    0.66
   1   9  -1    6.46    0.46
   0  -9   1  127.90    3.21
   0  -9  -1  127.88    2.95
   0  -9   1  129.73    3.10
   0  -9   1  129.13    3.15
   0  -9   1  131.09    3.03
   0  -9   1  125.48    3.04
   0   9  -1  133.39    3.08
   0   9   1  136.32    5.25
   0   9  -1  131.28    3.26
   0   9  -1  128.18    3.09
   0   9   1  128.92    3.03
   0   9  -1  128.15    5.05
   0   9   1  127.18    3.31
   0   9   1  132.43    3.38
   0   9   1  130.66    3.46
   0   9  -1  128.75    3.26
   0   9  -1  127.08    3.55
  -1  -9  -1   18.66    1.00
   1  -9   1   18.92    0.95
  -1  -9  -1   18.75    0.63
   1  -9   1   20.96    0.91
   1  -9   1   20.05    0.60
  -1  -9  -1   20.72    0.76
  -1   9  -1   19.73    0.98
  -1   9  -1   19.71    1.10
   1   9   1   20.30    1.92
  -1   9  -1   19.49    0.79
   1   9   1   19.09    0.62
   1   9   1   16.42    0.91
  -1   9  -1   19.00    0.97
   1   9   1   20.91    0.98
   1   9   1   20.43    1.00
  -1   9  -1   20.50    1.84
  -1   9  -1   19.89    0.83
  -2  -9  -1  110.34    2.74
  -2  -9  -1  114.09    3.21
  -2  -9  -1  111.82    2.61
   2  -9   1  109.99    3.14
   2  -9   1  107.77    3.01
  -2   9  -1  112.65    4.68
  -2   9  -1  117.03    3.21
   2   9   1  112.57    3.10
  -2   9  -1  115.73    3.19
  -2   9  -1  110.03    2.79
   2   9   1  110.72    3.12
   2   9   1  110.33    2.97
   2   9   1  107.66    4.78
  -2   9  -1  113.22    2.93
  -2   9  -1  111.67    3.32
   3  -9   1    5.55    0.74
  -3  -9  -1    4.94    0.71
  -3  -9  -1    5.41    0.55
   3  -9   1    3.10    0.54
  -3   9  -1    5.07    0.71
  -3   9  -1    4.36    0.63
  -3   9  -1    3.68    0.54
  -3   9  -1    4.71    0.51
   3   9   1    4.58    0.62
   3   9   1    5.03    1.20
  -3   9  -1    5.40    0.54
  -3   9  -1    3.63    0.61
   4  -9   1  130.38    3.74
   4  -9   1  127.43    3.75
  -4  -9  -1  119.52    3.79
  -4  -9  -1  124.71    3.35
  -4  -9  -1  117.65    3.62
  -4   9  -1  118.70    3.30
  -4   9  -1  126.50    3.83
  -4   9  -1  124.35    3.55
  -4   9  -1  128.82    3.81
   4   9   1  124.15    5.29
  -4   9  -1  124.24    3.74
  -4   9  -1  119.86    3.26
   5  -9   1    0.49    0.39
   5  -9   1    0.27    0.36
  -5  -9  -1    1.02    0.48
  -5  -9  -1    0.95    0.46
  -5  -9  -1    0.04    0.24
  -5  -9  -1    0.93    0.36
  -5   9  -1    1.01    0.31
  -5   9  -1    0.85    0.46
  -5   9  -1    0.79    0.45
  -5   9  -1    0.63    0.34
   5   9   1    0.50    0.58
  -5   9  -1    0.34    0.27
  -5   9  -1    1.02    0.43
  -5   9  -1    1.46    0.47
   6  -9   1   42.61    2.17
  -6  -9  -1   39.91    1.99
   6  -9   1   39.45    2.03
  -6  -9  -1   42.03    1.86
  -6  -9  -1   40.84    2.13
  -6   9  -1   37.89    1.69
  -6   9  -1   38.59    1.82
  -6   9  -1   41.67    2.07
  -6   9  -1   41.80    2.15
  -6   9  -1   42.71    2.15
  -6   9  -1   38.68    1.96
  -7  -9  -1    0.35    0.39
  -7  -9  -1   -0.71    0.36
   7  -9   1    0.24    0.41
  -7  -9  -1    0.22    0.44
   7  -9   1    0.11    0.45
  -7   9  -1    0.56    0.50
  -7   9  -1    0.45    0.36
  -7   9  -1   -0.04    0.41
  -7   9  -1    0.35    0.45
  -7   9  -1    0.03    0.38
  -7   9  -1    0.14    0.38
  -7 -10   1   25.70    1.57
   7 -10  -1   23.16    1.67
   7 -10  -1   25.70    1.68
  -7 -10   1   23.40    1.73
  -7  10   1   24.17    1.76
  -7  10   1   24.05    1.69
  -7  10   1   26.14    1.53
  -7  10   1   22.10    1.45
  -7  10   1   24.73    1.75
  -7  10   1   24.01    1.70
  -7  10   1   23.08    1.48
  -7  10   1   22.81    1.70
   6 -10  -1    3.69    0.76
   6 -10  -1    4.60    0.86
  -6 -10   1    3.36    0.77
  -6 -10   1    3.78    0.68
  -6  10   1    3.19    0.75
  -6  10   1    2.53    0.66
  -6  10   1    3.46    0.79
  -6  10   1    2.29    0.57
  -6  10   1    3.16    0.64
  -6  10   1    3.89    0.82
  -6  10   1    2.97    0.63
  -5 -10   1   67.81    2.19
  -5 -10   1   69.29    2.42
   5 -10  -1   66.24    2.51
  -5  10   1   62.97    2.27
  -5  10   1   70.51    2.44
  -5  10   1   71.09    2.41
  -5  10   1   67.76    2.62
  -5  10   1   63.61    2.53
  -5  10   1   68.07    3.60
  -5  10   1   71.26    2.75
   5  10  -1   64.55    3.57
  -5  10   1   67.70    2.60
   4 -10  -1    0.12    0.28
  -4 -10   1    0.32    0.23
  -4 -10   1    0.27    0.29
  -4 -10   1    0.28    0.22
  -4 -10   1    0.78    0.40
  -4  10   1    0.43    0.28
  -4  10   1    0.02    0.29
  -4  10   1    0.15    0.30
   4  10  -1    0.06    0.17
  -4  10   1    0.10    0.47
   4  10  -1   -0.09    0.51
  -4  10   1    0.49    0.32
  -4  10   1   -0.20    0.23
  -4  10   1    0.47    0.31
  -4  10   1   -0.04    0.20
  -4  10   1   -0.12    0.24
  -3 -10   1  108.07    3.37
   3 -10  -1  111.01    3.05
  -3 -10   1  115.75    3.20
  -3 -10   1  108.17    2.72
  -3  10   1  108.95    3.40
  -3  10   1  112.76    2.88
  -3  10   1  110.49    3.11
  -3  10   1  120.13    3.18
   3  10  -1  113.92    2.74
  -3  10   1  105.39    3.21
  -3  10   1  112.11    3.50
  -3  10   1  108.15    3.25
  -3  10   1  113.68    4.86
   3  10  -1  119.43    5.02
  -2 -10   1    0.11    0.12
   2 -10  -1    0.07    0.16
  -2 -10   1    0.05    0.11
  -2 -10   1   -0.06    0.18
  -2 -10   1    0.05    0.11
  -2  10   1    0.42    0.26
  -2  10   1   -0.11    0.15
   2  10  -1    0.10    0.24
   2  10  -1    0.09    0.42
  -2  10   1   -0.10    0.43
  -2  10   1   -0.04    0.20
   2  10  -1    0.17    0.16
  -2  10   1    0.48    0.25
  -2  10   1    0.05    0.25
   2  10  -1    0.03    0.19
  -2  10   1    0.37    0.24
   1 -10  -1  184.49    4.03
  -1 -10   1  183.35    4.27
  -1 -10   1  181.29    4.21
  -1 -10   1  187.24    4.01
   1 -10  -1  185.07    4.01
   1 -10  -1  175.96    4.11
   1  10  -1  182.87    4.32
  -1  10   1  183.32    4.38
   1  10  -1  187.48    6.68
   1  10  -1  187.23    4.27
   1  10  -1  184.27    4.35
  -1  10   1  186.92    4.60
   1  10  -1  188.77    4.36
  -1  10   1  187.13    4.52
  -1  10   1  182.28    6.65
  -1  10   1  184.04    4.78
  -1  10   1  184.24    4.68
   1  10  -1  187.15    4.77
   0 -10   1    2.21    0.33
   0 -10   1    1.13    0.26
   0 -10   1    1.92    0.28
   0 -10  -1    1.50    0.24
   0 -10   1    1.37    0.31
   0  10   1    1.31    0.26
   0  10   1    1.95    0.38
   0  10  -1    1.61    0.35
   0  10   1    1.54    0.36
   0  10  -1    1.09    0.24
   0  10   1    2.04    0.86
   0  10  -1    0.94    0.25
   0  10  -1    1.42    0.76
   0  10  -1    1.28    0.39
   0  10   1    1.09    0.34
   0  10  -1    1.55    0.32
  -1 -10  -1   85.84    2.15
   1 -10   1   86.68    2.37
   1 -10   1   85.55    2.51
  -1 -10  -1   80.48    2.57
  -1 -10  -1   81.64    2.00
  -1  10  -1   83.77    4.10
  -1  10  -1   84.59    2.74
  -1  10  -1   83.29    2.23
  -1  10  -1   84.05    2.53
   1  10   1   86.15    4.26
   1  10   1   85.01    2.54
   1  10   1   82.41    1.99
  -1  10  -1   82.52    2.49
  -1  10  -1   88.45    2.31
   1  10   1   83.20    2.48
   1  10   1   82.26    2.51
   2 -10   1   14.86    0.96
   2 -10   1   17.23    0.95
  -2 -10  -1   16.95    0.76
  -2 -10  -1   18.59    1.08
  -2 -10  -1   18.22    0.81
  -2  10  -1   16.23    0.78
  -2  10  -1   16.99    1.12
  -2  10  -1   17.57    1.04
  -2  10  -1   17.63    0.89
   2  10   1   16.06    1.87
   2  10   1   16.89    1.00
  -2  10  -1   16.58    1.81
   2  10   1   18.50    1.01
   2  10   1   16.65    0.92
  -2  10  -1   15.88    0.99
   3 -10   1  130.07    3.69
  -3 -10  -1  124.89    3.64
  -3 -10  -1  123.18    3.17
   3 -10   1  124.77    3.55
  -3  10  -1  124.70    3.64
   3  10   1  119.40    3.52
  -3  10  -1  125.03    3.79
  -3  10  -1  126.72    3.04
  -3  10  -1  122.47    3.40
   3  10   1  129.88    5.57
  -3  10  -1  125.64    3.21
  -3  10  -1  117.08    3.61
  -4 -10  -1   12.96    1.28
   4 -10   1   15.05    1.12
   4 -10   1   13.10    1.04
  -4 -10  -1   15.52    0.90
  -4 -10  -1   12.82    1.20
  -4  10  -1   13.57    1.08
  -4  10  -1   15.28    1.13
   4  10   1   15.39    1.89
  -4  10  -1   14.16    1.14
  -4  10  -1   14.35    0.86
  -4  10  -1   16.18    1.03
  -4  10  -1   15.32    0.86
   5 -10   1   57.07    2.40
   5 -10   1   55.51    2.39
  -5 -10  -1   58.72    2.38
  -5 -10  -1   55.92    2.48
  -5 -10  -1   52.72    1.99
  -5 -10  -1   56.73    2.07
   5  10   1   55.70    3.54
  -5  10  -1   56.89    2.47
  -5  10  -1   56.78    2.05
  -5  10  -1   61.48    2.49
  -5  10  -1   59.03    2.51
  -5  10  -1   55.04    2.00
  -5  10  -1   58.34    2.29
  -6 -10  -1   -0.32    0.33
  -6 -10  -1    0.00    0.37
   6 -10   1    0.42    0.43
  -6 -10  -1    0.33    0.33
   6 -10   1   -0.24    0.35
  -6  10  -1    0.72    0.52
  -6  10  -1    0.20    0.38
  -6  10  -1    0.19    0.28
  -6  10  -1    0.22    0.33
  -6  10  -1    0.05    0.39
  -6  10  -1    0.37    0.41
   7 -10   1   36.25    2.19
  -7 -10  -1   34.21    2.02
  -7 -10  -1   37.10    2.19
   7 -10   1   33.05    2.00
  -7  10  -1   36.80    2.41
  -7  10  -1   42.55    2.32
  -7  10  -1   31.54    1.97
  -7  10  -1   33.86    2.00
  -7  10  -1   35.93    1.84
  -7  10  -1   35.48    2.11
   7 -11  -1    0.26    0.48
   7 -11  -1   -0.17    0.39
  -7 -11   1    0.95    0.57
  -7 -11   1   -0.22    0.43
  -7  11   1    0.56    0.45
  -7  11   1   -0.05    0.36
  -7  11   1    0.34    0.49
  -7  11   1    0.68    0.48
  -7  11   1    0.28    0.49
  -7  11   1    1.25    0.60
  -6 -11   1   20.07    1.34
   6 -11  -1   19.92    1.47
  -6 -11   1   20.91    1.55
   6 -11  -1   20.16    1.43
  -6  11   1   21.14    1.28
  -6  11   1   19.32    1.48
  -6  11   1   20.95    1.32
  -6  11   1   21.00    1.31
  -6  11   1   19.24    1.45
  -6  11   1   20.33    1.53
  -6  11   1   21.37    1.49
  -6  11   1   24.68    1.67
   5 -11  -1    0.22    0.32
  -5 -11   1    0.13    0.37
  -5 -11   1   -0.32    0.27
   5  11  -1    0.32    0.57
  -5  11   1    0.39    0.38
  -5  11   1   -0.37    0.25
  -5  11   1    0.06    0.26
  -5  11   1    0.11    0.33
  -5  11   1   -0.38    0.40
  -5  11   1    0.10    0.32
  -5  11   1   -0.41    0.20
  -5  11   1   -0.22    0.26
  -5  11   1    0.21    0.39
   4 -11  -1   94.96    2.94
  -4 -11   1   95.28    3.27
  -4 -11   1   91.92    2.93
  -4  11   1   92.71    4.53
  -4  11   1   91.27    3.07
  -4  11   1   93.90    2.89
  -4  11   1   97.86    3.30
  -4  11   1   93.82    3.31
   4  11  -1   96.57    4.70
  -4  11   1   97.12    2.71
  -4  11   1   94.59    3.01
  -4  11   1   93.46    3.09
   3 -11  -1    0.59    0.27
  -3 -11   1   -0.31    0.22
  -3 -11   1   -0.07    0.23
  -3 -11   1   -0.09    0.23
  -3  11   1   -0.13    0.17
  -3  11   1    0.20    0.26
   3  11  -1    0.25    0.19
   3  11  -1    0.19    0.60
  -3  11   1    0.65    0.60
  -3  11   1    0.34    0.28
  -3  11   1    0.27    0.28
  -3  11   1    0.14    0.26
  -3  11   1    0.01    0.27
  -2 -11   1  126.49    3.18
   2 -11  -1  124.99    3.11
  -2 -11   1  129.87    3.52
  -2 -11   1  126.73    2.90
  -2 -11   1  124.42    2.79
  -2  11   1  125.77    3.79
  -2  11   1  124.29    3.43
  -2  11   1  128.87    3.55
   2  11  -1  122.58    5.45
  -2  11   1  126.01    3.42
   2  11  -1  124.74    3.61
   2  11  -1  128.94    3.36
  -2  11   1  126.18    5.45
  -2  11   1  128.39    3.69
  -1 -11   1    1.28    0.19
  -1 -11   1    1.42    0.20
  -1 -11   1    1.20    0.27
   1 -11  -1    0.79    0.17
   1 -11  -1    1.15    0.20
  -1 -11   1    0.73    0.22
   1  11  -1    1.67    0.87
   1  11  -1    0.70    0.26
  -1  11   1    0.73    0.32
   1  11  -1    0.79    0.26
  -1  11   1    0.75    0.60
   1  11  -1    1.01    0.28
  -1  11   1    1.23    0.31
  -1  11   1    1.36    0.40
   1  11  -1    0.61    0.32
  -1  11   1    0.90    0.31
  -1  11   1    0.28    0.29
   0 -11   1  117.03    3.12
   0 -11  -1  116.78    2.88
   0 -11   1  117.26    3.00
   0 -11   1  117.69    2.96
   0 -11   1  116.49    2.84
   0  11  -1  124.06    3.57
   0  11  -1  116.16    3.01
   0  11  -1  120.42    3.18
   0  11   1  116.84    3.23
   0  11   1  124.81    5.46
   0  11  -1  115.62    2.98
   0  11   1  118.27    2.92
   0  11  -1  121.86    5.33
   0  11   1  124.08    3.47
   0  11  -1  120.89    3.21
   0  11   1  119.95    3.30
   1 -11   1    8.90    0.63
   1 -11   1   10.25    0.90
  -1 -11  -1    8.61    0.52
  -1 -11  -1    7.74    0.81
   1  11   1    7.98    0.82
   1  11   1    8.28    0.78
   1  11   1    8.96    1.71
  -1  11  -1    7.93    0.57
  -1  11  -1    7.93    0.56
   1  11   1    7.99    0.43
  -1  11  -1    9.42    0.88
  -1  11  -1    8.82    0.94
  -1  11  -1    9.81    1.75
  -1  11  -1    8.44    0.82
   1  11   1    8.23    0.80
   2 -11   1   87.14    2.73
  -2 -11  -1   81.53    2.74
   2 -11   1   84.29    2.54
  -2 -11  -1   86.92    2.27
  -2 -11  -1   83.09    1.99
  -2  11  -1   83.84    2.45
  -2  11  -1   86.61    2.36
  -2  11  -1   82.46    2.69
  -2  11  -1   87.34    4.41
  -2  11  -1   88.75    2.79
  -2  11  -1   82.14    2.90
   2  11   1   85.94    2.61
   2  11   1   85.89    4.49
   2  11   1   85.73    2.68
   2  11   1   82.31    2.63
  -3 -11  -1    7.71    0.60
   3 -11   1    8.52    0.89
  -3 -11  -1    9.39    1.00
   3 -11   1    8.27    0.96
  -3  11  -1    9.42    1.06
  -3  11  -1    8.18    0.94
  -3  11  -1    9.39    0.75
   3  11   1    9.23    1.78
   3  11   1    9.17    0.96
  -3  11  -1    8.54    0.63
  -3  11  -1    7.74    0.91
  -4 -11  -1   97.49    3.17
  -4 -11  -1   95.46    2.74
   4 -11   1   92.67    3.19
  -4 -11  -1   93.40    3.31
   4 -11   1   95.80    3.13
  -4  11  -1   97.38    3.24
  -4  11  -1   91.03    3.21
  -4  11  -1   96.09    2.99
  -4  11  -1   88.74    3.24
  -4  11  -1   90.63    2.70
  -4  11  -1   92.33    2.58
   4  11   1   85.94    4.68
   5 -11   1    0.15    0.33
   5 -11   1   -0.04    0.32
  -5 -11  -1    0.43    0.42
  -5 -11  -1   -0.25    0.32
  -5  11  -1   -0.14    0.26
  -5  11  -1    0.02    0.25
  -5  11  -1    0.10    0.26
   5  11   1    0.42    0.72
  -5  11  -1   -0.20    0.31
  -5  11  -1   -0.11    0.30
  -5  11  -1   -0.15    0.29
   6 -11   1   31.88    1.92
  -6 -11  -1   33.72    2.02
  -6 -11  -1   29.64    1.79
   6 -11   1   31.33    1.88
  -6  11  -1   31.79    1.58
  -6  11  -1   33.76    1.95
  -6  11  -1   32.83    1.81
  -6  11  -1   31.29    1.90
  -6  11  -1   31.33    1.93
  -6  11  -1   32.56    1.58
   6 -12  -1    0.53    0.41
  -6 -12   1   -0.03    0.39
  -6 -12   1   -0.05    0.34
   6 -12  -1    0.25    0.41
  -6  12   1    0.01    0.34
  -6  12   1    0.24    0.38
  -6  12   1    0.68    0.51
  -6  12   1   -0.02    0.31
  -6  12   1    0.23    0.37
  -6  12   1   -0.12    0.35
  -5 -12   1   59.34    2.28
  -5 -12   1   53.61    2.49
   5 -12  -1   53.44    2.23
  -5  12   1   52.93    2.52
  -5  12   1   51.09    3.45
  -5  12   1   54.79    2.51
  -5  12   1   56.20    1.97
  -5  12   1   53.05    2.12
   5  12  -1   52.78    3.54
  -5  12   1   54.44    2.35
  -5  12   1   59.23    2.43
  -4 -12   1    0.92    0.44
  -4 -12   1    0.06    0.27
   4 -12  -1   -0.07    0.24
   4  12  -1    0.07    0.62
  -4  12   1   -0.25    0.17
  -4  12   1    0.39    0.61
  -4  12   1   -0.28    0.27
  -4  12   1    0.31    0.32
  -4  12   1    0.14    0.29
  -4  12   1    0.15    0.36
  -4  12   1    0.12    0.29
   3 -12  -1   74.31    2.30
  -3 -12   1   71.28    2.48
  -3 -12   1   75.91    2.75
  -3  12   1   74.05    4.18
  -3  12   1   75.92    2.56
  -3  12   1   75.72    2.44
  -3  12   1   74.67    2.84
  -3  12   1   78.25    2.60
   3  12  -1   75.66    4.30
  -3  12   1   72.54    2.69
  -2 -12   1    0.16    0.19
   2 -12  -1    0.11    0.18
  -2 -12   1   -0.05    0.22
  -2 -12   1    0.04    0.15
   2  12  -1    0.21    0.23
   2  12  -1    0.24    0.59
  -2  12   1   -0.16    0.23
  -2  12   1   -0.10    0.24
  -2  12   1   -0.08    0.27
  -2  12   1    0.40    0.56
  -2  12   1    0.29    0.33
  -2  12   1   -0.05    0.20
   2  12  -1    0.09    0.27
  -1 -12   1  137.99    3.44
  -1 -12   1  138.74    3.87
  -1 -12   1  138.69    3.70
  -1 -12   1  134.39    3.41
  -1  12   1  137.78    4.06
   1  12  -1  144.79    6.17
  -1  12   1  141.23    6.09
  -1  12   1  141.37    3.61
   1  12  -1  144.27    3.59
  -1  12   1  139.14    3.93
   1  12  -1  139.53    3.50
   1  12  -1  139.36    4.05
  -1  12   1  144.99    3.87
   1  12  -1  144.53    3.62
  -1  12   1  139.99    3.75
   0 -12   1   11.10    0.65
   0 -12   1   12.56    0.70
   0 -12   1   12.14    0.78
   0  12  -1   11.99    0.69
   0  12  -1   11.84    0.78
   0  12   1   10.08    0.80
   0  12  -1   11.89    2.00
   0  12   1   12.10    0.67
   0  12   1   11.33    1.94
   0  12   1   10.66    0.92
   0  12  -1   11.45    0.70
   0  12   1   12.07    0.93
   0  12  -1   10.19    0.77
   0  12  -1    9.83    1.01
   1 -12   1   61.69    1.93
   1 -12   1   60.64    2.09
  -1 -12  -1   62.20    2.27
  -1  12  -1   63.35    1.88
  -1  12  -1   58.93    3.75
  -1  12  -1   58.29    2.34
  -1  12  -1   60.85    2.10
  -1  12  -1   62.02    1.90
   1  12   1   60.04    2.13
   1  12   1   60.72    2.12
   1  12   1   60.52    2.20
  -1  12  -1   60.26    2.14
   1  12   1   62.87    1.62
   1  12   1   55.47    3.74
   2 -12   1   14.62    0.92
   2 -12   1   14.47    1.02
  -2 -12  -1   16.11    1.10
  -2 -12  -1   16.00    0.77
  -2  12  -1   15.46    1.07
  -2  12  -1   15.25    1.94
   2  12   1   16.59    1.05
  -2  12  -1   16.31    0.91
   2  12   1   16.65    2.05
  -2  12  -1   13.43    0.99
   2  12   1   15.74    1.02
  -2  12  -1   14.93    0.82
   2  12   1   16.18    1.01
  -2  12  -1   14.60    1.14
  -3 -12  -1   98.73    3.18
   3 -12   1   99.50    3.18
   3 -12   1   93.27    2.96
   3  12   1   95.71    3.07
  -3  12  -1   94.34    3.34
  -3  12  -1   95.14    3.21
  -3  12  -1   93.17    3.13
   3  12   1   96.43    5.06
  -3  12  -1   94.17    2.69
  -3  12  -1   95.50    2.88
  -4 -12  -1    0.77    0.46
  -4 -12  -1    0.36    0.37
   4 -12   1    0.22    0.37
   4 -12   1    1.59    0.57
   4  12   1    1.21    0.84
  -4  12  -1    0.82    0.44
  -4  12  -1    1.01    0.47
  -4  12  -1    0.55    0.31
  -4  12  -1    1.26    0.51
  -4  12  -1    1.34    0.43
  -5 -12  -1   58.16    2.62
   5 -12   1   57.50    2.44
   5 -12   1   48.21    2.33
  -5 -12  -1   52.44    2.34
  -5  12  -1   51.46    1.99
   5  12   1   49.41    3.66
  -5  12  -1   51.69    2.47
  -5  12  -1   52.27    2.41
  -5  12  -1   53.60    2.24
  -5  12  -1   53.53    2.48
   6 -12   1   -0.30    0.38
   6 -12   1    0.38    0.49
  -6 -12  -1    0.53    0.47
  -6 -12  -1   -0.07    0.43
  -6  12  -1    0.04    0.42
  -6  12  -1   -0.07    0.42
  -6  12  -1   -0.07    0.34
  -6  12  -1   -0.11    0.38
   6 -13  -1   32.43    1.94
  -6 -13   1   32.17    2.04
   6 -13  -1   28.29    2.88
  -6 -13   1   30.68    1.77
  -6  13   1   31.39    2.02
  -6  13   1   34.70    1.74
  -6  13   1   32.25    1.92
  -6  13   1   34.39    2.09
  -6  13   1   30.26    1.86
  -5 -13   1    1.14    0.46
   5 -13  -1    0.81    0.45
  -5 -13   1    1.44    0.61
  -5  13   1    1.18    0.82
  -5  13   1    1.30    0.48
   5  13  -1    1.12    0.89
  -5  13   1    0.63    0.43
  -5  13   1    1.07    0.53
  -5  13   1    0.40    0.43
  -5  13   1    1.00    0.52
  -4 -13   1   49.57    2.35
  -4 -13   1   50.93    2.11
   4 -13  -1   55.13    2.73
  -4  13   1   54.19    2.38
  -4  13   1   52.11    2.04
  -4  13   1   53.75    3.68
  -4  13   1   48.38    2.38
  -4  13   1   51.95    2.22
   4  13  -1   51.76    3.69
  -4  13   1   49.83    2.16
  -3 -13   1    1.97    0.53
  -3 -13   1    2.31    0.60
  -3  13   1    1.62    0.91
  -3  13   1    1.75    0.45
  -3  13   1    3.18    0.61
  -3  13   1    1.57    0.56
  -3  13   1    1.63    0.53
   3  13  -1    0.94    0.83
  -2 -13   1  122.74    3.64
  -2 -13   1  119.63    3.21
   2  13  -1  127.84    6.00
  -2  13   1  125.04    3.95
  -2  13   1  119.64    3.48
  -2  13   1  128.10    3.65
   2  13  -1  122.55    3.43
  -2  13   1  124.17    3.81
   2  13  -1  128.60    3.82
  -2  13   1  129.23    5.91
  -2  13   1  125.92    3.52
  -1 -13   1   18.39    1.04
  -1 -13   1   17.61    1.12
  -1 -13   1   20.75    0.90
  -1 -13   1   19.75    0.92
   1  13  -1   18.11    1.23
   1  13  -1   19.31    0.94
   1  13  -1   19.87    1.02
  -1  13   1   15.70    2.06
  -1  13   1   21.68    1.35
  -1  13   1   20.69    1.23
   1  13  -1   20.70    1.00
  -1  13   1   19.64    1.01
  -1  13   1   19.95    1.15
   1  13  -1   18.77    2.26
  -1  13   1   21.35    1.13
   0 -13   1   52.57    1.67
   0 -13  -1   48.77    2.07
   0 -13   1   52.57    1.65
   0 -13   1   53.63    1.85
   0  13   1   54.61    1.67
   0  13  -1   53.02    1.91
   0  13  -1   49.66    2.18
   0  13  -1   53.46    1.88
   0  13   1   50.98    2.11
   0  13   1   55.46    2.01
   0  13   1   55.14    3.77
   0  13   1   47.94    1.88
   0  13  -1   54.11    1.76
   0  13  -1   54.43    1.73
   0  13  -1   51.10    3.62
   1 -13   1    7.46    0.82
   1 -13   1    7.89    0.73
  -1 -13  -1    7.24    0.91
   1  13   1    7.83    0.88
  -1  13  -1    5.18    1.48
  -1  13  -1    7.74    0.62
  -1  13  -1    7.50    0.84
  -1  13  -1    5.88    0.76
   1  13   1    5.88    0.76
  -1  13  -1    6.47    0.63
  -1  13  -1    5.29    0.83
   1  13   1    6.29    0.78
   1  13   1    6.69    1.69
   2 -13   1   91.38    2.73
  -2 -13  -1   92.78    3.09
   2 -13   1   86.13    2.92
   2  13   1   87.50    4.98
  -2  13  -1   92.11    4.93
   2  13   1   91.00    2.92
   2  13   1   89.87    2.90
  -2  13  -1   94.15    2.98
   2  13   1   92.67    2.94
  -2  13  -1   92.32    2.59
  -2  13  -1   90.64    3.23
  -2  13  -1   86.51    2.98
  -2  13  -1   88.59    2.66
   3 -13   1   -0.25    0.27
  -3 -13  -1    0.66    0.38
   3 -13   1    0.11    0.31
   3  13   1    0.49    0.73
  -3  13  -1    0.12    0.22
   3  13   1    0.31    0.32
  -3  13  -1    0.08    0.33
  -3  13  -1    0.04    0.32
  -3  13  -1   -0.37    0.29
  -3  13  -1    0.38    0.30
  -4 -13  -1   68.15    2.65
   4 -13   1   66.41    2.52
   4 -13   1   60.20    2.59
  -4 -13  -1   60.20    2.70
   4  13   1   66.71    4.37
  -4  13  -1   61.87    2.73
  -4  13  -1   62.26    2.65
  -4  13  -1   63.67    2.61
  -4  13  -1   63.45    2.37
  -4  13  -1   63.24    2.50
  -5 -13  -1    0.12    0.40
  -5 -13  -1    0.46    0.42
   5 -13   1    0.06    0.37
   5 -13   1   -0.50    0.29
  -5  13  -1   -0.16    0.37
  -5  13  -1   -0.23    0.34
  -5  13  -1    0.81    0.39
  -5  13  -1   -0.02    0.33
   5  13   1    0.99    0.85
  -6 -13  -1   26.53    1.90
   6 -13   1   27.01    1.84
  -6  13  -1   25.04    1.81
  -6  13  -1   29.37    1.92
  -5 -14   1   28.59    1.88
  -5 -14   1   28.84    1.66
  -5  14   1   26.19    1.86
  -5  14   1   28.81    1.78
   5  14  -1   30.30    2.99
  -5  14   1   30.95    1.91
  -5  14   1   31.55    1.79
  -5  14   1   29.49    2.88
  -5  14   1   32.88    1.66
  -4 -14   1    0.34    0.35
  -4 -14   1    0.43    0.44
  -4  14   1    0.60    0.39
  -4  14   1    0.44    0.36
  -4  14   1    0.28    0.73
  -4  14   1    0.04    0.33
   4  14  -1    0.10    0.68
  -4  14   1   -0.25    0.32
  -4  14   1   -0.16    0.34
  -3 -14   1   82.71    3.07
  -3 -14   1   84.21    2.87
  -3  14   1   86.43    2.87
  -3  14   1   81.79    3.06
  -3  14   1   83.54    2.74
  -3  14   1   82.09    4.82
   3  14  -1   74.71    4.72
  -3  14   1   77.94    3.12
  -3  14   1   86.00    2.91
  -2 -14   1    0.42    0.34
  -2  14   1    0.22    0.37
   2  14  -1    0.21    0.28
  -2  14   1    0.25    0.30
  -2  14   1    0.41    0.39
  -2  14   1    0.73    0.80
   2  14  -1    0.35    0.69
  -2  14   1    0.37    0.29
  -2  14   1    0.70    0.38
   2  14  -1    0.29    0.33
  -1 -14   1   54.65    1.99
  -1 -14   1   58.60    2.24
  -1 -14   1   56.37    1.84
  -1  14   1   57.10    2.25
   1  14  -1   57.64    1.97
  -1  14   1   53.87    2.34
   1  14  -1   58.02    2.38
   1  14  -1   58.53    2.19
   1  14  -1   53.00    3.92
  -1  14   1   60.12    2.19
  -1  14   1   57.52    2.11
  -1  14   1   58.82    4.07
   1  14  -1   57.06    1.92
  -1  14   1   58.72    1.97
   0 -14   1    5.02    0.65
   0 -14  -1    6.00    0.86
   0  14  -1    4.17    0.64
   0  14   1    3.97    0.62
   0  14   1    4.85    0.75
   0  14   1    5.68    1.57
   0  14  -1    4.32    1.40
   0  14   1    4.03    0.52
   0  14  -1    4.44    0.63
   0  14   1    4.12    0.65
   0  14  -1    4.18    0.58
   0  14  -1    4.04    0.54
   0  14  -1    3.88    0.72
  -1 -14  -1  101.25    3.31
   1 -14   1   99.78    3.05
  -1  14  -1   90.86    3.35
  -1  14  -1   99.25    3.04
   1  14   1   99.60    3.06
   1  14   1   97.74    3.19
  -1  14  -1   98.64    3.12
  -1  14  -1  100.26    2.81
  -1  14  -1   98.64    2.77
   1  14   1   94.47    5.32
  -1  14  -1   93.31    5.22
   1  14   1   95.83    3.05
   2 -14   1    3.43    0.57
  -2 -14  -1    1.93    0.54
   2 -14   1    2.36    0.58
   2  14   1    2.26    0.53
   2  14   1    2.12    0.54
   2  14   1    3.22    1.32
  -2  14  -1    2.24    0.61
  -2  14  -1    0.86    0.42
  -2  14  -1    1.60    0.97
  -2  14  -1    2.37    0.44
  -2  14  -1    2.69    0.62
  -2  14  -1    2.54    0.49
   2  14   1    2.10    0.51
  -3 -14  -1   46.06    2.10
   3 -14   1   42.46    2.03
   3 -14   1   40.90    1.79
   3  14   1   43.25    3.62
  -3  14  -1   40.31    2.16
  -3  14  -1   44.40    1.86
   3  14   1   40.96    1.91
  -3  14  -1   42.51    1.99
  -3  14  -1   43.35    2.09
  -4 -14  -1   -0.53    0.34
   4 -14   1   -0.10    0.34
  -4 -14  -1    0.56    0.45
   4 -14   1   -0.02    0.32
  -4  14  -1    0.00    0.32
   4  14   1    0.48    0.79
  -4  14  -1   -0.35    0.50
  -4  14  -1   -0.29    0.33
  -4  14  -1   -0.16    0.30
  -5 -14  -1   46.99    2.54
   5 -14   1   48.87    2.42
   5 -14   1   48.31    2.30
  -5 -14  -1   49.43    2.37
  -5  14  -1   50.39    2.45
  -5  14  -1   50.30    2.53
  -5  14  -1   46.73    2.49
   5  14   1   52.76    4.04
   5 -15  -1    8.35    1.18
  -5 -15   1    6.97    0.98
  -5 -15   1   10.33    1.38
   5  15  -1    7.34    1.86
  -5  15   1    8.15    1.25
  -5  15   1    8.49    1.01
  -5  15   1   11.10    1.36
  -5  15   1    8.49    1.27
  -5  15   1    9.74    1.18
  -4 -15   1   33.21    1.99
  -4 -15   1   35.19    1.83
   4  15  -1   31.25    3.18
  -4  15   1   33.15    2.05
  -4  15   1   36.36    1.85
  -4  15   1   31.54    3.10
  -4  15   1   33.32    1.97
  -4  15   1   37.79    1.74
  -4  15   1   34.29    1.84
  -3 -15   1   10.68    1.27
  -3 -15   1    9.19    1.07
  -3  15   1   10.34    1.11
  -3  15   1   10.36    1.02
   3  15  -1    8.39    2.02
  -3  15   1   10.97    1.26
  -3  15   1   11.17    1.13
  -3  15   1    8.00    1.90
  -3  15   1    8.83    1.18
  -2 -15   1   51.22    2.13
  -2 -15   1   43.18    1.94
  -2  15   1   47.65    2.16
   2  15  -1   44.09    1.81
  -2  15   1   44.89    1.88
   2  15  -1   43.06    3.69
   2  15  -1   47.79    2.17
  -2  15   1   45.14    1.86
  -2  15   1   42.17    2.20
  -2  15   1   49.93    3.84
  -2  15   1   46.04    1.98
  -1 -15   1    8.78    1.00
  -1  15   1   10.50    2.22
  -1  15   1    8.42    0.97
  -1  15   1   10.29    0.79
  -1  15   1    9.42    1.12
  -1  15   1    9.61    1.01
   1  15  -1   10.28    1.16
   1  15  -1    9.66    0.88
   1  15  -1    9.92    0.91
   1  15  -1    9.03    2.04
  -1  15   1    9.69    0.97
   0 -15   1  115.29    3.23
   0 -15  -1  113.29    3.67
   0  15  -1  114.05    3.26
   0  15  -1  112.75    3.12
   0  15   1  108.22    3.64
   0  15   1  106.93    3.32
   0  15   1  100.83    5.73
   0  15  -1  112.59    3.32
   0  15  -1  100.89    5.70
   0  15  -1  113.17    3.78
   0  15   1  111.39    3.40
  -1 -15  -1    1.53    0.55
  -1  15  -1    2.52    0.61
   1  15   1    2.70    0.58
  -1  15  -1    1.67    0.55
   1  15   1    2.65    1.25
   1  15   1    1.56    0.46
  -1  15  -1    2.00    1.03
  -1  15  -1    2.18    0.43
  -1  15  -1    1.89    0.51
   1  15   1    1.34    0.49
   2 -15   1   39.13    1.87
  -2 -15  -1   40.37    2.01
  -2  15  -1   40.43    1.94
  -2  15  -1   45.81    2.26
   2  15   1   44.62    3.80
   2  15   1   41.46    1.88
   2  15   1   43.23    1.91
   2  15   1   42.23    1.93
  -2  15  -1   41.69    1.90
  -2  15  -1   40.03    3.53
  -3 -15  -1    0.32    0.39
   3 -15   1    0.51    0.42
  -3  15  -1   -0.40    0.29
  -3  15  -1    0.18    0.40
   3  15   1    0.59    0.83
  -3  15  -1   -0.07    0.33
   3  15   1   -0.18    0.31
   4 -15   1   39.12    2.10
  -4 -15  -1   38.07    2.04
  -4 -15  -1   34.98    2.12
   4  15   1   35.99    3.52
  -4  15  -1   41.17    2.11
  -4  15  -1   40.92    2.17
  -4  15  -1   35.98    2.15
  -4 -16   1    0.60    0.53
  -4 -16   1   -0.03    0.35
  -4  16   1   -0.18    0.42
   4  16  -1   -0.10    0.74
  -4  16   1   -0.39    0.35
  -4  16   1    0.42    0.39
  -4  16   1    0.18    0.76
  -4  16   1   -0.13    0.38
  -4  16   1    0.35    0.43
  -3 -16   1   28.52    1.63
  -3 -16   1   28.99    1.80
  -3 -16   1   28.65    1.71
  -3  16   1   29.87    1.64
  -3  16   1   29.80    1.55
  -3  16   1   26.69    1.54
  -3  16   1   27.30    1.84
   3  16  -1   27.67    3.11
  -3  16   1   30.01    1.81
  -3  16   1   28.24    3.06
  -2 -16   1    0.46    0.44
  -2 -16   1   -0.07    0.33
  -2  16   1    0.32    0.35
  -2  16   1    0.04    0.40
  -2  16   1   -0.03    0.28
   2  16  -1   -0.15    0.74
   2  16  -1   -0.20    0.33
  -2  16   1    0.19    0.66
   2  16  -1   -0.19    0.28
  -2  16   1    0.14    0.32
  -2  16   1   -0.25    0.30
  -1 -16   1   71.63    2.71
   1  16  -1   65.25    4.71
  -1  16   1   66.37    4.69
  -1  16   1   72.92    2.59
  -1  16   1   63.37    2.74
   1  16  -1   70.95    2.36
   1  16  -1   65.13    2.76
  -1  16   1   68.10    2.46
   0 -16   1   -0.22    0.27
   0 -16  -1   -0.18    0.28
   0  16  -1    0.20    0.32
   0  16   1    0.32    0.33
   0  16  -1   -0.01    0.29
   0  16   1    0.75    0.45
   0  16  -1    0.40    0.85
   0  16   1    0.62    0.80
   0  16   1    0.31    0.33
   0  16  -1    0.48    0.43
   1 -16   1   66.58    2.46
  -1 -16  -1   67.52    2.72
   1  16   1   65.53    2.47
   1  16   1   70.50    4.90
  -1  16  -1   62.21    2.38
   1  16   1   62.57    2.44
   1  16   1   70.22    2.71
  -1  16  -1   60.13    4.45
  -1  16  -1   68.15    2.56
  -1  16  -1   65.83    2.86
   2 -16   1   -0.03    0.33
  -2 -16  -1   -0.35    0.29
   2  16   1   -0.54    0.61
  -2  16  -1    0.52    0.41
  -2  16  -1    0.02    0.39
  -2  16  -1   -0.37    0.32
  -2  16  -1   -0.38    0.69
   2  16   1    0.25    0.33
   2  16   1   -0.19    0.29
   2  16   1    0.17    0.35
  -3 -16  -1   33.37    1.89
   3 -16   1   30.58    1.81
   3  16   1   30.34    3.32
  -3  16  -1   35.74    1.88
   3  16   1   32.41    1.76
  -3  16  -1   32.50    2.03
  -3  16  -1   35.28    1.94
   4 -16   1    1.88    0.65
  -4 -16  -1    1.43    0.62
  -4 -16  -1    1.77    0.70
  -4  16  -1    0.71    0.57
  -4  16  -1    0.66    0.49
  -4  16  -1    1.46    0.70
   4  16   1    1.51    1.12
  -3 -17   1    0.03    0.35
  -3 -17   1   -0.31    0.42
  -3  17   1   -0.38    0.67
   3  17  -1   -0.42    0.73
  -3  17   1   -0.14    0.38
  -3  17   1   -0.08    0.32
  -3  17   1   -0.06    0.41
  -3  17   1    0.47    0.41
  -2 -17   1   34.96    1.95
  -2 -17   1   35.39    1.91
   2  17  -1   37.05    3.72
  -2  17   1   36.34    2.13
  -2  17   1   35.16    3.56
   2  17  -1   37.62    2.04
  -2  17   1   36.86    1.75
  -2  17   1   36.50    1.97
  -1 -17   1    0.06    0.32
   1  17  -1   -0.82    0.55
  -1  17   1   -0.15    0.62
   1  17  -1    0.74    0.46
  -1  17   1    0.02    0.27
  -1  17   1    0.65    0.46
   0 -17  -1   51.37    2.41
   0  17  -1   49.43    2.48
   0  17   1   51.80    2.43
   0  17   1   47.99    4.12
   0  17   1   52.70    2.16
   0  17  -1   47.02    4.09
   1 -17   1    1.29    0.47
  -1 -17  -1    1.73    0.59
  -1  17  -1    2.46    0.68
   1  17   1    1.56    0.54
   1  17   1    0.81    0.47
  -1  17  -1    0.06    0.72
  -1  17  -1    0.97    0.48
  -1  17  -1    1.90    0.56
   1  17   1    1.28    1.03
  -2 -17  -1   41.22    2.17
   2 -17   1   40.65    2.03
  -2  17  -1   42.92    2.36
   2  17   1   45.88    2.09
   2  17   1   43.68    2.11
   2  17   1   41.13    3.95
  -2  17  -1   42.79    3.91
  -2  17  -1   45.53    2.19
  -2  17  -1   48.41    2.12
  -3 -17  -1    2.84    0.74
   3 -17   1    2.06    0.68
   3  17   1    2.46    0.67
   3  17   1    3.23    1.51
  -3  17  -1    3.59    0.76
  -3  17  -1    2.79    0.82
  -3  17  -1    1.55    0.63
  -2 -18   1    1.09    0.47
  -2 -18   1   -0.36    0.40
  -2  18   1    0.56    0.50
   2  18  -1   -0.16    0.42
   2  18  -1    0.95    1.02
  -2  18   1    0.39    0.98
  -2  18   1    0.03    0.43
  -1 -18   1   34.97    1.93
   1 -18  -1   36.85    2.10
  -1  18   1   37.89    2.17
  -1  18   1   34.93    1.77
   1  18  -1   39.63    3.92
   1  18  -1   30.80    1.98
  -1  18   1   33.90    3.65
   0 -18   1    1.55    0.60
   0 -18  -1    0.87    0.54
   0  18  -1    1.04    1.11
   0  18  -1    1.07    0.53
   0  18   1    1.08    0.49
   0  18   1    0.64    0.95
   0  18   1    1.12    0.53
  -1 -18  -1   30.09    1.87
   1  18   1   23.81    3.09
  -1  18  -1   29.96    1.98
   1  18   1   31.78    1.70
  -1  18  -1   24.98    3.19
   1  18   1   28.61    1.80
  -9   0   2   -0.90    0.34
  -9   0   2   -0.31    0.34
  -9   0   2    0.52    0.47
   9   0  -2    0.92    0.49
  -9   0   2   -0.08    0.38
  -9   0   2   -0.05    0.43
  -9   0   2   -0.26    0.48
  -8   0   2   39.25    1.81
  -8   0   2   38.10    2.03
  -8   0   2   38.94    1.98
  -8   0   2   33.76    1.85
  -8   0   2   38.55    1.82
  -8   0   2   34.75    2.08
   8   0  -2   36.24    1.98
  -8   0   2   33.54    1.90
  -7   0   2   -0.25    0.26
  -7   0   2   -0.24    0.27
  -7   0   2    0.52    0.33
  -7   0   2   -0.03    0.28
  -7   0   2   -0.20    0.27
   7   0  -2    0.11    0.35
   7   0  -2   -0.15    0.23
  -7   0   2    0.05    0.35
  -7   0   2   -0.22    0.28
  -6   0   2   79.97    2.76
   6   0  -2   83.51    2.41
  -6   0   2   76.96    2.70
  -6   0   2   81.61    2.89
  -6   0   2   78.27    2.65
  -6   0   2   78.76    2.49
   6   0  -2   81.46    2.74
  -6   0   2   81.27    2.50
  -6   0   2   82.26    2.70
  -5   0   2    0.21    0.22
  -5   0   2   -0.30    0.17
  -5   0   2   -0.04    0.17
   5   0  -2   -0.34    0.20
  -5   0   2    0.08    0.26
  -5   0   2    0.26    0.28
  -5   0   2   -0.07    0.20
  -4   0   2  306.66    6.80
  -4   0   2  313.60    7.20
  -4   0   2  298.53    6.71
  -4   0   2  306.84    7.07
  -4   0   2  318.50    7.11
   4   0  -2  308.91    7.04
  -3   0   2    0.17    0.21
  -3   0   2    0.09    0.18
   3   0  -2   -0.01    0.13
  -3   0   2   -0.23    0.16
   3   0  -2    0.24    0.15
  -3   0   2    0.08    0.15
  -3   0   2    0.01    0.14
   3   0  -2    0.17    0.21
  -2   0   2   22.41    0.82
  -2   0   2   20.58    0.82
  -2   0   2   20.60    0.76
   2   0  -2   18.91    0.57
  -2   0   2   22.38    0.85
   2   0  -2   18.90    0.78
   2   0  -2   19.69    0.67
  -2   0   2   19.63    0.76
   2   0  -2   18.64    0.65
   2   0  -2   18.96    0.76
  -2   0   2   20.31    0.68
   1   0  -2    0.04    0.08
  -1   0   2   -0.02    0.10
   1   0  -2    0.02    0.09
   1   0  -2    0.07    0.10
  -1   0   2    0.05    0.08
  -1   0   2    0.01    0.10
   1   0  -2    0.08    0.05
   1   0  -2   -0.04    0.09
  -1   0   2    0.28    0.13
  -1   0   2    0.08    0.09
   1   0  -2   -0.04    0.08
  -1   0   2   -0.12    0.08
  -1   0   2    0.16    0.09
   0   0  -2  776.69   15.74
   0   0  -2  762.50   15.71
   0   0   2  783.19   16.00
   0   0  -2  758.96   15.73
   0   0   2  746.03   15.73
   0   0   2  765.50   15.97
   0   0  -2  766.85   15.86
   0   0  -2  787.68   15.74
   0   0   2  778.06   15.78
   0   0   2  782.84   15.86
   0   0  -2  782.77   15.80
   0   0   2  760.70   15.88
   0   0  -2  793.17   16.16
   0   0   2  775.19   15.85
   0   0   2  773.25   16.40
   0   0  -2  766.25   16.04
   0   0   2  769.11   15.91
   0   0  -2  774.23   15.83
   0   0  -2  777.16   15.84
   0   0   2  788.32   16.02
   1   0   2    0.15    0.11
  -1   0  -2    0.07    0.11
   1   0   2    0.03    0.11
   1   0   2    0.12    0.10
   1   0   2    0.03    0.11
  -1   0  -2    0.07    0.10
   1   0   2    0.03    0.08
  -1   0  -2   -0.07    0.08
   1   0   2    0.07    0.11
  -1   0  -2    0.07    0.11
  -1   0  -2    0.08    0.12
   1   0   2   -0.13    0.09
  -1   0  -2    0.01    0.07
  -1   0  -2    0.10    0.10
   1   0   2   -0.04    0.08
  -1   0  -2    0.12    0.11
   1   0   2   -0.04    0.11
  -1   0  -2    0.06    0.06
   1   0   2    0.10    0.06
  -2   0  -2  330.30    6.89
  -2   0  -2  318.01    7.10
  -2   0  -2  322.12    7.17
  -2   0  -2  332.03    6.72
  -2   0  -2  317.16    6.95
   2   0   2  327.68    7.17
   2   0   2  327.93    7.05
  -2   0  -2  327.54    6.98
   2   0   2  325.67    7.17
  -2   0  -2  325.35    7.15
   3   0   2   -0.10    0.15
  -3   0  -2   -0.22    0.17
  -3   0  -2    0.13    0.18
   3   0   2   -0.26    0.15
  -3   0  -2   -0.03    0.13
  -3   0  -2   -0.09    0.19
  -3   0  -2   -0.13    0.12
  -3   0  -2    0.16    0.11
   4   0   2   85.83    2.50
   4   0   2   80.55    2.70
  -4   0  -2   92.33    2.71
  -4   0  -2   87.85    2.51
  -4   0  -2   88.63    2.46
  -4   0  -2   87.26    2.69
  -4   0  -2   89.53    2.69
  -5   0  -2    0.26    0.26
   5   0   2   -0.31    0.20
  -5   0  -2    0.34    0.33
   5   0   2    0.04    0.30
  -5   0  -2   -0.03    0.21
  -5   0  -2   -0.40    0.22
  -5   0  -2    0.39    0.27
  -6   0  -2   78.71    2.86
   6   0   2   79.88    2.60
  -6   0  -2   77.16    2.83
  -6   0  -2   78.64    2.84
  -6   0  -2   80.33    2.60
  -6   0  -2   76.40    2.62
   6   0   2   85.27    3.10
   7   0   2    0.28    0.43
  -7   0  -2    0.25    0.38
  -7   0  -2    0.06    0.31
  -7   0  -2   -0.04    0.39
  -7   0  -2    0.10    0.40
  -7   0  -2    0.01    0.31
   7   0   2    0.25    0.34
   8   0   2   29.83    1.68
   8   0   2   32.56    2.15
  -8   0  -2   30.09    1.88
  -8   0  -2   36.13    1.85
  -8   0  -2   34.28    2.00
  -8   0  -2   32.26    1.94
  -9  -1   2   18.24    1.89
   9  -1  -2   16.25    1.69
  -9  -1   2   18.76    1.74
  -9  -1   2   18.03    1.72
  -9  -1   2   14.18    1.59
  -9  -1   2   16.59    1.61
  -9  -1   2   17.88    1.34
  -9   1   2   15.12    1.57
  -9   1   2   19.28    1.79
   9   1  -2   16.16    1.62
  -9   1   2   16.08    1.60
  -9   1   2   17.46    1.64
  -9   1   2   17.83    1.88
  -8  -1   2    0.84    0.47
  -8  -1   2    0.32    0.42
   8  -1  -2    1.05    0.56
  -8  -1   2    3.42    0.84
  -8  -1   2    0.93    0.51
  -8  -1   2    0.88    0.45
  -8  -1   2    0.88    0.45
  -8  -1   2    0.53    0.46
   8  -1  -2    1.53    0.49
  -8   1   2    0.58    0.44
  -8   1   2    0.15    0.43
   8   1  -2    0.68    0.47
  -8   1   2    0.88    0.45
  -8   1   2    1.22    0.55
  -8   1   2    0.55    0.41
  -8   1   2    0.59    0.45
  -8   1   2    1.09    0.53
  -7  -1   2   55.49    2.09
   7  -1  -2   54.71    2.01
  -7  -1   2   56.58    2.40
  -7  -1   2   56.06    2.26
  -7  -1   2   57.69    2.50
  -7  -1   2   56.02    2.27
   7  -1  -2   53.76    2.33
  -7  -1   2   56.12    2.05
  -7  -1   2   55.33    2.34
  -7   1   2   53.86    2.29
   7   1  -2   59.13    2.35
  -7   1   2   55.86    2.29
  -7   1   2   57.47    2.19
  -7   1   2   58.72    2.35
   7   1  -2   57.48    1.92
  -7   1   2   57.01    2.15
  -7   1   2   56.98    2.51
  -7   1   2   52.40    2.25
  -6  -1   2    1.39    0.44
  -6  -1   2    1.13    0.39
  -6  -1   2    0.89    0.34
  -6  -1   2    0.87    0.44
  -6  -1   2    1.48    0.47
  -6  -1   2    2.16    0.44
  -6  -1   2    2.14    0.55
   6  -1  -2    1.04    0.43
  -6   1   2    1.57    0.42
  -6   1   2    1.92    0.55
   6   1  -2    1.56    0.47
  -6   1   2    1.33    0.44
  -6   1   2    1.33    0.43
  -6   1   2    1.08    0.39
   6   1  -2    1.07    0.30
  -6   1   2    1.28    0.41
  -6   1   2    2.11    0.52
  -5  -1   2  133.38    3.41
  -5  -1   2  136.02    3.43
  -5  -1   2  130.10    3.78
   5  -1  -2  136.56    3.77
  -5  -1   2  134.42    3.77
  -5  -1   2  138.16    3.89
  -5   1   2  135.51    3.71
  -5   1   2  131.89    3.46
  -5   1   2  141.30    3.94
   5   1  -2  134.46    3.68
  -5   1   2  136.51    3.69
  -5   1   2  134.31    3.68
  -5   1   2  133.59    3.55
  -5   1   2  138.99    3.74
  -4  -1   2    3.28    0.52
  -4  -1   2    3.42    0.39
  -4  -1   2    3.80    0.41
   4  -1  -2    3.92    0.53
  -4  -1   2    2.72    0.45
  -4  -1   2    3.33    0.52
   4   1  -2    3.26    0.48
  -4   1   2    3.04    0.46
  -4   1   2    4.52    0.59
  -4   1   2    4.04    0.53
   4   1  -2    3.78    0.41
  -4   1   2    3.80    0.43
  -4   1   2    3.16    0.44
  -3  -1   2  298.92    6.60
  -3  -1   2  291.21    6.65
  -3  -1   2  298.48    6.23
   3  -1  -2  295.97    6.59
   3  -1  -2  292.39    6.30
  -3  -1   2  297.88    6.48
  -3  -1   2  295.42    6.27
   3  -1  -2  286.40    6.39
  -3  -1   2  290.75    6.63
   3   1  -2  290.85    6.25
  -3   1   2  297.12    6.68
   3   1  -2  294.31    6.54
  -3   1   2  300.89    6.56
   3   1  -2  291.64    6.23
  -3   1   2  298.29    6.60
  -3   1   2  298.26    6.46
   2  -1  -2    1.42    0.25
   2  -1  -2    1.43    0.25
  -2  -1   2    1.02    0.22
   2  -1  -2    1.58    0.22
  -2  -1   2    2.34    0.33
  -2  -1   2    1.72    0.19
  -2  -1   2    2.20    0.32
   2  -1  -2    1.84    0.20
  -2  -1   2    1.56    0.14
  -2  -1   2    1.49    0.24
   2  -1  -2    1.67    0.26
  -2   1   2    1.78    0.28
  -2   1   2    1.42    0.26
  -2   1   2    1.45    0.24
   2   1  -2    1.47    0.14
   2   1  -2    1.82    0.27
   2   1  -2    1.04    0.22
   2   1  -2    1.63    0.18
   2   1  -2    1.30    0.25
   2   1  -2    1.78    0.20
  -2   1   2    1.99    0.30
  -2   1   2    1.76    0.25
  -2   1   2    2.19    0.31
  -1  -1   2  145.87    3.30
  -1  -1   2  140.15    3.33
   1  -1  -2  151.31    3.27
   1  -1  -2  145.22    3.29
   1  -1  -2  151.03    3.29
   1  -1  -2  147.28    3.34
  -1  -1   2  147.48    3.29
  -1  -1   2  145.86    3.17
   1  -1  -2  154.84    3.35
   1  -1  -2  149.87    3.31
  -1  -1   2  149.38    3.15
  -1  -1   2  150.15    3.39
  -1  -1   2  147.10    3.25
   1  -1  -2  140.12    3.25
  -1  -1   2  147.96    3.20
   1  -1  -2  143.04    3.23
   1   1  -2  148.73    3.37
   1   1  -2  145.56    3.31
   1   1  -2  144.28    3.16
  -1   1   2  146.16    3.27
   1   1  -2  144.38    3.19
  -1   1   2  149.82    3.25
   1   1  -2  141.87    3.23
  -1   1   2  146.59    3.30
  -1   1   2  145.62    3.26
  -1   1   2  146.46    3.35
  -1   1   2  144.69    3.33
  -1   1   2  146.70    3.31
   0  -1   2    3.47    0.32
   0  -1   2    3.64    0.20
   0  -1  -2    3.20    0.30
   0  -1   2    3.57    0.25
   0  -1   2    3.48    0.23
   0  -1   2    3.30    0.18
   0  -1  -2    3.56    0.24
   0  -1   2    3.77    0.28
   0  -1   2    4.15    0.32
   0  -1  -2    3.67    0.28
   0  -1  -2    3.77    0.31
   0  -1   2    4.23    0.29
   0  -1  -2    3.79    0.26
   0  -1  -2    3.37    0.30
   0  -1  -2    3.97    0.26
   0  -1  -2    3.75    0.26
   0  -1   2    3.18    0.22
   0  -1  -2    3.33    0.25
   0   1   2    3.46    0.32
   0   1  -2    3.09    0.30
   0   1   2    3.53    0.35
   0   1  -2    3.11    0.21
   0   1  -2    4.08    0.29
   0   1   2    3.34    0.23
   0   1   2    4.03    0.29
   0   1   2    3.39    0.26
   0   1  -2    4.03    0.20
   0   1   2    3.65    0.25
   0   1  -2    3.38    0.23
   0   1   2    2.82    0.25
   0   1   2    3.46    0.24
   0   1  -2    3.43    0.33
   0   1  -2    3.56    0.29
   0   1  -2    3.15    0.28
   0   1  -2    3.51    0.18
   0   1   2    3.04    0.29
  -1  -1  -2  429.66    8.85
  -1  -1  -2  417.69    8.67
  -1  -1  -2  425.74    8.96
   1  -1   2  419.37    8.88
  -1  -1  -2  424.60    8.88
   1  -1   2  428.70    8.92
  -1  -1  -2  420.38    8.74
   1  -1   2  422.45    8.65
   1  -1   2  426.53    8.84
  -1  -1  -2  440.98    8.94
  -1  -1  -2  417.21    8.81
  -1  -1  -2  380.81    8.82
  -1  -1  -2  422.47    8.72
   1  -1   2  409.43    8.80
   1  -1   2  410.25    8.82
   1  -1   2  411.00    8.79
   1   1   2  431.74    8.76
  -1   1  -2  423.03    8.89
   1   1   2  426.08    8.89
   1   1   2  415.63    8.83
   1   1   2  423.60    8.82
  -1   1  -2  419.13    8.78
  -1   1  -2  422.16    8.66
  -1   1  -2  414.33    8.89
  -1   1  -2  417.57    8.80
  -1   1  -2  431.46    8.83
  -1   1  -2  420.42    8.63
   1   1   2  424.98    8.67
  -1   1  -2  425.63    8.87
   1   1   2  408.58    8.79
   1   1   2  423.90    8.96
   1   1   2  425.95    8.83
   1   1   2  416.03    8.71
  -1   1  -2  414.49    8.81
  -2  -1  -2    0.60    0.27
   2  -1   2    0.51    0.23
   2  -1   2    0.70    0.26
  -2  -1  -2    0.54    0.22
  -2  -1  -2    0.90    0.20
  -2   1  -2    0.45    0.14
   2   1   2    0.45    0.20
  -2   1  -2    0.71    0.26
   2   1   2    0.84    0.21
  -2   1  -2    0.44    0.16
   2   1   2    0.44    0.16
  -2   1  -2    0.42    0.22
  -2   1  -2    0.69    0.24
   2   1   2    0.68    0.24
  -2   1  -2    0.62    0.21
  -2   1  -2    0.99    0.28
  -2   1  -2    0.67    0.16
  -3  -1  -2  183.90    4.57
  -3  -1  -2  185.59    4.54
  -3  -1  -2  185.30    4.31
   3  -1   2  186.42    4.65
  -3  -1  -2  193.17    4.40
  -3  -1  -2  185.20    4.56
   3  -1   2  189.31    4.46
  -3   1  -2  188.64    4.61
  -3   1  -2  185.61    4.56
   3   1   2  187.99    4.60
  -3   1  -2  190.11    4.20
  -3   1  -2  182.04    4.52
  -3   1  -2  191.42    4.24
   3   1   2  184.68    4.37
  -3   1  -2  185.45    4.44
  -4  -1  -2    0.16    0.24
  -4  -1  -2    0.15    0.24
  -4  -1  -2   -0.14    0.16
  -4  -1  -2    0.21    0.20
  -4  -1  -2    0.04    0.22
   4  -1   2    0.21    0.22
   4  -1   2    0.27    0.25
  -4   1  -2    0.17    0.22
  -4   1  -2   -0.02    0.16
  -4   1  -2    0.32    0.26
   4   1   2    0.27    0.21
   4   1   2   -0.25    0.21
  -4   1  -2    0.09    0.18
  -4   1  -2    0.00    0.24
  -5  -1  -2  102.11    2.96
  -5  -1  -2  102.16    2.92
  -5  -1  -2  102.97    3.16
   5  -1   2  102.12    3.32
   5  -1   2  103.98    3.00
  -5  -1  -2   99.87    3.14
  -5  -1  -2   98.23    3.13
  -5   1  -2  104.02    3.05
  -5   1  -2   99.36    3.14
  -5   1  -2  105.64    2.87
   5   1   2   99.55    2.88
  -5   1  -2   97.68    3.14
  -5   1  -2   95.31    3.13
   5   1   2  103.65    3.29
   6  -1   2   -0.27    0.23
  -6  -1  -2    0.11    0.26
  -6  -1  -2    0.44    0.36
  -6  -1  -2    0.48    0.31
  -6  -1  -2    0.00    0.33
   6  -1   2   -0.02    0.34
  -6  -1  -2   -0.03    0.27
  -6   1  -2   -0.08    0.31
  -6   1  -2   -0.37    0.25
  -6   1  -2    0.02    0.25
   6   1   2    0.11    0.36
   6   1   2   -0.01    0.24
  -6   1  -2    0.02    0.31
  -6   1  -2    0.17    0.30
  -7  -1  -2   29.20    1.73
  -7  -1  -2   28.63    1.74
  -7  -1  -2   28.80    1.55
  -7  -1  -2   27.22    1.48
   7  -1   2   30.24    1.58
  -7  -1  -2   31.36    1.75
   7  -1   2   32.46    1.98
  -7   1  -2   31.78    1.80
   7   1   2   31.87    1.92
  -7   1  -2   29.24    1.62
   7   1   2   31.85    1.55
  -7   1  -2   27.80    1.70
  -7   1  -2   36.68    1.91
  -7   1  -2   25.87    1.43
   8  -1   2    0.27    0.52
  -8  -1  -2   -0.25    0.41
   8  -1   2   -0.12    0.37
  -8  -1  -2   -0.24    0.30
  -8  -1  -2    0.10    0.44
  -8   1  -2   -0.64    0.38
  -8   1  -2    0.10    0.41
   8   1   2    0.07    0.47
  -8   1  -2   -0.30    0.46
  -8   1  -2    0.25    0.45
  -9  -2   2    0.27    0.47
   9  -2  -2    0.02    0.44
  -9  -2   2    0.33    0.52
  -9  -2   2   -0.04    0.47
  -9  -2   2   -0.36    0.39
  -9  -2   2    0.04    0.44
  -9  -2   2   -0.08    0.40
   9   2  -2   -0.02    0.46
  -9   2   2    0.47    0.45
  -9   2   2    0.14    0.47
  -9   2   2    0.40    0.50
  -9   2   2   -0.40    0.38
  -9   2   2   -0.11    0.41
   8  -2  -2   31.58    1.60
  -8  -2   2   32.74    1.96
  -8  -2   2   29.97    1.83
  -8  -2   2   34.69    1.79
  -8  -2   2   35.03    2.06
   8  -2  -2   31.37    1.90
  -8  -2   2   30.98    1.62
  -8  -2   2   35.42    1.85
  -8   2   2   29.84    1.77
  -8   2   2   33.86    1.78
   8   2  -2   36.24    1.88
  -8   2   2   32.03    2.00
  -8   2   2   30.51    1.78
  -8   2   2   31.03    1.75
  -8   2   2   34.49    1.88
  -7  -2   2    1.51    0.49
  -7  -2   2    0.97    0.51
   7  -2  -2    1.70    0.56
  -7  -2   2    1.00    0.44
  -7  -2   2    1.12    0.47
  -7  -2   2    0.55    0.46
  -7  -2   2    0.97    0.38
  -7  -2   2    1.66    0.43
   7  -2  -2    1.22    0.44
   7   2  -2    1.42    0.49
  -7   2   2    0.99    0.48
   7   2  -2    0.86    0.33
  -7   2   2    1.00    0.53
  -7   2   2    1.62    0.48
  -7   2   2    0.96    0.43
  -7   2   2    0.54    0.42
  -7   2   2    1.34    0.45
  -6  -2   2   49.46    1.80
  -6  -2   2   51.70    2.10
  -6  -2   2   51.84    1.98
  -6  -2   2   51.71    1.77
  -6  -2   2   52.56    2.18
  -6  -2   2   49.33    2.13
  -6  -2   2   51.69    1.96
   6  -2  -2   51.79    2.12
  -6   2   2   51.87    1.96
  -6   2   2   50.34    1.87
   6   2  -2   50.13    1.61
  -6   2   2   52.93    2.05
  -6   2   2   50.19    2.19
  -6   2   2   53.04    2.08
  -6   2   2   49.65    2.03
  -6   2   2   49.07    1.96
   6   2  -2   50.25    1.99
  -5  -2   2    2.57    0.39
  -5  -2   2    1.81    0.48
  -5  -2   2    2.45    0.53
   5  -2  -2    3.05    0.58
  -5  -2   2    1.52    0.42
  -5  -2   2    1.20    0.33
   5   2  -2    2.51    0.49
  -5   2   2    2.31    0.46
  -5   2   2    1.85    0.41
  -5   2   2    1.48    0.47
  -5   2   2    1.77    0.44
  -5   2   2    1.98    0.43
  -5   2   2    1.84    0.45
  -4  -2   2  291.67    6.30
  -4  -2   2  283.70    6.23
  -4  -2   2  295.51    6.81
  -4  -2   2  287.77    6.74
   4  -2  -2  282.81    6.70
  -4  -2   2  281.24    6.67
   4   2  -2  289.27    6.58
  -4   2   2  287.88    6.79
  -4   2   2  282.98    6.64
  -4   2   2  285.31    6.28
  -4   2   2  294.57    6.56
  -4   2   2  299.04    6.57
   4   2  -2  284.86    6.22
   3  -2  -2    0.64    0.19
  -3  -2   2    0.04    0.20
  -3  -2   2    0.13    0.14
   3  -2  -2    0.13    0.22
  -3  -2   2    0.21    0.12
  -3  -2   2    0.18    0.19
  -3  -2   2    0.36    0.23
  -3  -2   2    0.31    0.23
  -3   2   2    0.38    0.24
   3   2  -2    0.17    0.11
  -3   2   2    0.43    0.23
   3   2  -2    0.03    0.18
   3   2  -2    0.02    0.12
  -3   2   2    0.51    0.26
  -3   2   2   -0.03    0.19
  -3   2   2   -0.21    0.14
  -3   2   2    0.22    0.19
   3   2  -2    0.32    0.13
   2  -2  -2  213.78    4.80
  -2  -2   2  218.60    4.96
   2  -2  -2  208.72    4.78
   2  -2  -2  216.79    4.86
  -2  -2   2  217.04    5.31
  -2  -2   2  212.37    4.48
  -2  -2   2  216.76    4.80
  -2  -2   2  219.19    4.88
  -2  -2   2  223.66    4.87
   2  -2  -2  197.72    5.17
  -2   2   2  221.85    4.83
  -2   2   2  219.59    4.82
   2   2  -2  210.35    4.83
  -2   2   2  223.47    4.90
   2   2  -2  223.44    4.57
   2   2  -2  216.99    4.48
  -2   2   2  224.07    4.83
  -2   2   2  215.84    4.90
   2   2  -2  211.63    4.47
   2   2  -2  227.65    4.85
  -2   2   2  216.19    4.89
   1  -2  -2    0.36    0.14
   1  -2  -2    0.23    0.12
   1  -2  -2    0.49    0.14
  -1  -2   2    0.48    0.15
  -1  -2   2    0.42    0.09
   1  -2  -2    0.61    0.16
   1  -2  -2    0.13    0.13
   1  -2  -2    0.39    0.14
  -1  -2   2    0.44    0.15
   1  -2  -2    0.36    0.15
  -1  -2   2    0.53    0.15
  -1  -2   2    0.30    0.11
  -1  -2   2    0.45    0.14
   1  -2  -2    0.36    0.13
  -1  -2   2    0.31    0.06
  -1  -2   2    0.31    0.15
  -1   2   2    0.50    0.15
  -1   2   2    0.39    0.16
  -1   2   2    0.37    0.14
  -1   2   2    0.32    0.15
   1   2  -2    0.57    0.14
  -1   2   2    0.52    0.14
   1   2  -2    0.57    0.17
   1   2  -2    0.57    0.12
   1   2  -2    0.57    0.16
  -1   2   2    0.44    0.15
   0  -2  -2  168.74    3.77
   0  -2  -2  172.81    3.76
   0  -2   2  167.26    3.56
   0  -2  -2  165.39    3.81
   0  -2   2  174.40    3.77
   0  -2   2  168.47    3.78
   0  -2  -2  167.68    3.64
   0  -2   2  173.18    3.85
   0  -2  -2  173.71    3.75
   0  -2   2  169.91    3.80
   0  -2   2  165.45    3.63
   0  -2   2  172.88    3.68
   0  -2   2  169.59    3.52
   0  -2  -2  170.09    3.73
   0  -2   2  176.91    3.81
   0  -2  -2  168.50    3.76
   0  -2  -2  170.38    3.85
   0  -2   2  169.44    3.73
   0   2  -2  171.04    3.77
   0   2  -2  167.64    3.52
   0   2   2  171.63    3.83
   0   2  -2  168.35    3.56
   0   2   2  168.63    3.86
   0   2  -2  163.23    3.78
   0   2  -2  174.54    3.73
   0   2   2  167.81    3.66
   0   2   2  168.76    3.64
   0   2  -2  169.56    3.80
   0   2   2  167.57    3.75
   0   2   2  165.72    3.74
   0   2   2  167.32    3.61
   0   2   2  173.89    3.77
   0   2  -2  172.20    3.83
   0   2   2  169.30    3.73
   0   2  -2  169.73    3.73
   0   2  -2  174.85    3.65
   0   2  -2  164.89    3.78
  -1  -2  -2    7.43    0.44
  -1  -2  -2    8.08    0.42
   1  -2   2    7.75    0.46
  -1  -2  -2    8.21    0.48
  -1  -2  -2    7.79    0.43
  -1  -2  -2    7.54    0.33
   1  -2   2    8.39    0.42
  -1  -2  -2    6.64    0.44
   1  -2   2    7.92    0.49
   1  -2   2    7.48    0.44
  -1  -2  -2    8.01    0.37
  -1  -2  -2    7.29    0.49
   1  -2   2    7.01    0.43
   1  -2   2    7.81    0.48
  -1   2  -2    7.76    0.40
  -1   2  -2    7.41    0.31
   1   2   2    7.25    0.35
  -1   2  -2    7.46    0.47
   1   2   2    8.37    0.51
  -1   2  -2    6.83    0.44
   1   2   2    8.05    0.52
   1   2   2    7.03    0.42
   1   2   2    7.86    0.46
   1   2   2    7.84    0.43
   1   2   2    7.96    0.43
   1   2   2    7.46    0.33
  -1   2  -2    7.93    0.44
  -1   2  -2    7.05    0.46
   1   2   2    6.70    0.40
  -1   2  -2    7.87    0.41
  -1   2  -2    7.72    0.42
  -1   2  -2    7.03    0.43
   2  -2   2  297.96    6.53
   2  -2   2  298.53    6.66
  -2  -2  -2  290.44    6.24
   2  -2   2  296.28    6.48
  -2  -2  -2  297.11    6.53
  -2  -2  -2  306.84    6.62
   2   2   2  295.60    6.48
  -2   2  -2  291.34    6.52
  -2   2  -2  292.28    6.55
   2   2   2  287.04    6.29
  -2   2  -2  298.59    6.14
   2   2   2  300.93    6.53
   2   2   2  298.26    6.41
   2   2   2  290.99    6.24
  -2   2  -2  295.75    6.35
  -2   2  -2  296.88    6.30
  -2   2  -2  296.39    6.62
  -2   2  -2  287.54    6.45
  -2   2  -2  301.34    6.52
  -3  -2  -2   15.64    0.81
  -3  -2  -2   15.71    0.85
   3  -2   2   15.04    0.91
   3  -2   2   16.08    0.84
  -3  -2  -2   15.66    0.69
  -3  -2  -2   16.28    0.88
  -3  -2  -2   16.40    0.90
   3   2   2   15.65    0.76
  -3   2  -2   16.88    0.87
   3   2   2   16.75    0.89
  -3   2  -2   15.91    0.72
  -3   2  -2   15.46    0.65
  -3   2  -2   16.12    0.84
  -3   2  -2   15.53    0.90
  -3   2  -2   15.81    0.88
  -4  -2  -2  187.49    4.77
  -4  -2  -2  185.51    4.44
  -4  -2  -2  187.79    4.76
  -4  -2  -2  192.72    4.66
   4  -2   2  183.13    4.90
  -4  -2  -2  186.17    4.81
   4  -2   2  187.91    4.68
  -4   2  -2  174.91    4.72
  -4   2  -2  190.34    4.85
   4   2   2  192.91    4.52
  -4   2  -2  193.24    4.39
  -4   2  -2  194.06    4.47
  -4   2  -2  185.01    4.78
   4   2   2  183.84    4.82
  -4   2  -2  192.99    4.73
  -5  -2  -2    9.15    0.96
  -5  -2  -2   10.19    1.06
  -5  -2  -2    8.69    0.80
  -5  -2  -2    8.37    0.88
   5  -2   2    8.64    0.99
   5  -2   2    8.16    0.83
  -5  -2  -2    9.05    0.88
  -5   2  -2    7.73    0.72
  -5   2  -2    8.14    0.88
  -5   2  -2   10.25    0.99
  -5   2  -2    9.61    1.01
  -5   2  -2    8.77    0.68
  -5   2  -2    8.88    0.96
   5   2   2   11.22    1.11
   5   2   2    8.64    0.79
  -6  -2  -2   42.45    1.98
  -6  -2  -2   46.02    1.78
  -6  -2  -2   44.83    1.89
  -6  -2  -2   45.79    2.00
   6  -2   2   44.15    1.88
   6  -2   2   47.29    2.23
  -6  -2  -2   45.67    2.04
  -6   2  -2   45.74    2.04
  -6   2  -2   45.22    2.04
  -6   2  -2   46.64    1.97
   6   2   2   46.38    1.77
  -6   2  -2   44.92    2.07
   6   2   2   44.01    2.13
  -6   2  -2   46.44    1.72
  -6   2  -2   46.41    1.75
  -7  -2  -2    0.84    0.48
  -7  -2  -2    2.18    0.60
  -7  -2  -2    1.88    0.58
  -7  -2  -2    1.63    0.54
  -7  -2  -2    0.59    0.35
   7  -2   2    1.92    0.54
   7  -2   2    0.28    0.42
   7   2   2    1.92    0.50
  -7   2  -2    2.82    0.73
  -7   2  -2    1.08    0.49
  -7   2  -2    2.03    0.58
  -7   2  -2    0.64    0.48
  -7   2  -2    1.04    0.59
   7   2   2    0.96    0.57
  -8  -2  -2   21.38    1.63
  -8  -2  -2   25.91    1.71
   8  -2   2   24.10    1.87
   8  -2   2   23.29    1.53
  -8  -2  -2   23.71    1.55
  -8  -2  -2   25.41    1.70
  -8   2  -2   22.80    1.64
  -8   2  -2   22.19    1.65
   8   2   2   22.11    1.77
  -8   2  -2   22.67    1.67
  -8   2  -2   24.63    1.61
   8  -3  -2    4.97    0.80
  -8  -3   2    3.91    0.85
  -8  -3   2    3.38    0.73
  -8  -3   2    2.98    0.67
   8  -3  -2    2.57    0.75
  -8  -3   2    4.52    0.92
  -8  -3   2    3.81    0.70
  -8  -3   2    2.83    0.80
  -8   3   2    3.93    0.83
   8   3  -2    3.67    0.75
  -8   3   2    5.13    0.92
  -8   3   2    2.93    0.83
  -8   3   2    2.89    0.71
  -8   3   2    3.83    0.75
  -8   3   2    2.75    0.65
   7  -3  -2   52.26    2.09
  -7  -3   2   55.74    2.07
   7  -3  -2   56.43    2.42
  -7  -3   2   51.68    2.31
  -7  -3   2   57.45    2.20
  -7  -3   2   55.66    2.46
  -7  -3   2   52.30    1.90
  -7  -3   2   55.43    2.24
  -7  -3   2   55.94    2.43
  -7   3   2   53.44    2.45
  -7   3   2   53.30    2.30
  -7   3   2   57.86    2.30
   7   3  -2   54.25    2.22
  -7   3   2   54.76    2.28
  -7   3   2   56.34    2.32
  -7   3   2   57.76    2.20
  -6  -3   2    2.66    0.44
  -6  -3   2    1.41    0.48
   6  -3  -2    3.58    0.74
  -6  -3   2    2.53    0.53
  -6  -3   2    2.89    0.56
  -6  -3   2    1.96    0.54
  -6  -3   2    2.24    0.47
  -6   3   2    3.28    0.57
  -6   3   2    2.83    0.63
  -6   3   2    2.85    0.58
   6   3  -2    3.25    0.59
   6   3  -2    2.64    0.38
  -6   3   2    2.71    0.58
  -6   3   2    3.01    0.59
  -6   3   2    2.22    0.53
  -5  -3   2   62.71    1.92
  -5  -3   2   64.12    2.28
  -5  -3   2   60.37    1.79
  -5  -3   2   63.47    2.25
   5  -3  -2   60.31    2.23
  -5   3   2   63.67    2.21
  -5   3   2   60.57    2.29
  -5   3   2   63.86    2.16
   5   3  -2   63.13    2.09
  -5   3   2   63.59    2.16
  -5   3   2   64.51    2.06
   5   3  -2   62.66    1.66
  -5   3   2   60.89    2.15
  -4  -3   2   -0.14    0.16
  -4  -3   2   -0.08    0.17
  -4  -3   2    0.09    0.12
   4  -3  -2    0.24    0.23
  -4  -3   2    0.03    0.17
  -4  -3   2   -0.31    0.16
  -4   3   2    0.23    0.23
  -4   3   2    0.09    0.20
  -4   3   2    0.01    0.19
  -4   3   2   -0.09    0.15
  -4   3   2    0.13    0.18
  -4   3   2    0.14    0.21
   4   3  -2    0.28    0.20
  -4   3   2    0.28    0.24
  -3  -3   2  538.40   11.63
  -3  -3   2  534.54   11.08
   3  -3  -2  559.88   11.71
  -3  -3   2  544.77   11.79
  -3  -3   2  549.03   11.67
  -3  -3   2  546.57   11.26
  -3   3   2  599.68   12.27
  -3   3   2  535.13   11.64
  -3   3   2  545.66   11.46
   3   3  -2  549.17   11.52
  -3   3   2  519.42   11.65
  -3   3   2  529.87   11.60
  -3   3   2  539.60   11.62
  -3   3   2  538.83   11.71
  -3   3   2  542.26   11.56
   3   3  -2  550.05   11.24
   3   3  -2  551.22   11.08
  -2  -3   2    0.18    0.13
  -2  -3   2    0.12    0.24
   2  -3  -2    0.19    0.16
  -2  -3   2   -0.16    0.14
   2  -3  -2    0.18    0.14
  -2  -3   2    0.22    0.08
  -2  -3   2    0.00    0.08
  -2  -3   2    0.14    0.18
  -2  -3   2    0.03    0.15
  -2   3   2    0.03    0.15
   2   3  -2    0.00    0.14
  -2   3   2    0.06    0.16
  -2   3   2    0.18    0.17
   2   3  -2   -0.04    0.12
   2   3  -2   -0.08    0.06
  -2   3   2    0.16    0.15
  -2   3   2   -0.02    0.16
  -2   3   2    0.17    0.14
  -2   3   2    0.13    0.13
  -1  -3   2  103.05    2.50
   1  -3  -2  106.27    2.46
   1  -3  -2   99.29    2.54
  -1  -3   2  107.72    2.59
   1  -3  -2  105.10    2.50
   1  -3  -2  100.57    2.56
  -1  -3   2  107.29    2.45
  -1  -3   2  105.17    2.34
   1  -3  -2  101.93    2.54
  -1  -3   2  103.71    2.20
   1  -3  -2  103.66    2.50
  -1  -3   2  107.37    2.55
   1  -3  -2  104.56    2.46
  -1  -3   2  105.41    3.27
   1   3  -2  105.84    2.25
   1   3  -2   95.85    2.49
  -1   3   2  105.16    2.48
  -1   3   2  108.83    2.60
  -1   3   2  104.00    2.52
  -1   3   2  108.31    2.46
  -1   3   2  104.82    2.51
   1   3  -2  105.56    2.57
  -1   3   2  101.56    2.56
   1   3  -2  106.19    2.45
   1   3  -2  104.09    2.34
   1   3  -2  104.42    2.52
  -1   3   2  102.89    2.57
   0  -3   2    3.18    0.32
   0  -3  -2    3.74    0.39
   0  -3   2    3.50    0.37
   0  -3   2    3.42    0.23
   0  -3   2    4.05    0.38
   0  -3  -2    3.24    0.35
   0  -3   2    3.05    0.18
   0  -3  -2    2.88    0.30
   0  -3   2    3.53    0.33
   0  -3  -2    2.80    0.31
   0  -3  -2    2.70    0.30
   0  -3  -2    3.64    0.35
   0  -3  -2    2.49    0.30
   0  -3   2    3.16    0.34
   0  -3   2    3.43    0.29
   0  -3  -2    3.33    0.22
   0   3   2    3.26    0.34
   0   3   2    2.86    0.31
   0   3   2    2.89    0.32
   0   3  -2    2.83    0.31
   0   3  -2    4.05    0.39
   0   3  -2    3.43    0.33
   0   3   2    3.01    0.30
   0   3  -2    3.03    0.29
   0   3   2    3.04    0.21
   0   3  -2    3.51    0.27
   0   3  -2    3.64    0.37
   0   3  -2    3.76    0.37
   0   3   2    2.22    0.30
   0   3   2    3.39    0.22
   0   3   2    3.86    0.40
   0   3  -2    3.10    0.16
  -1  -3  -2  146.05    3.44
   1  -3   2  153.56    3.33
  -1  -3  -2  143.81    3.36
  -1  -3  -2  143.38    3.24
   1  -3   2  146.60    3.48
   1  -3   2  140.74    3.35
   1  -3   2  144.50    3.42
   1  -3   2  144.60    3.40
   1  -3   2  147.45    3.38
  -1  -3  -2  143.46    3.05
   1   3   2  142.16    3.11
  -1   3  -2  143.49    3.42
   1   3   2  139.44    3.31
   1   3   2  143.25    3.48
  -1   3  -2  142.80    3.29
  -1   3  -2  147.19    3.29
   1   3   2  145.70    3.26
  -1   3  -2  144.11    3.37
   1   3   2  144.07    3.02
   1   3   2  144.12    3.38
  -1   3  -2  152.04    3.46
  -1   3  -2  145.35    3.37
   1   3   2  144.16    3.32
  -1   3  -2  144.55    3.06
   1   3   2  144.22    3.05
  -2  -3  -2   10.52    0.67
  -2  -3  -2    9.62    0.40
   2  -3   2   10.23    0.68
   2  -3   2    8.60    0.53
  -2  -3  -2    9.13    0.58
   2  -3   2    8.88    0.59
  -2  -3  -2   10.22    0.56
   2   3   2    9.51    0.44
  -2   3  -2    9.75    0.58
   2   3   2    9.36    0.59
  -2   3  -2    9.14    0.55
  -2   3  -2    9.55    0.36
  -2   3  -2    9.40    0.61
  -2   3  -2    9.25    0.53
  -2   3  -2    9.57    0.65
  -2   3  -2    9.64    0.62
   2   3   2    9.80    0.66
   2   3   2    8.37    0.55
   2   3   2    9.15    0.40
   2   3   2    9.45    0.52
  -3  -3  -2  356.26    7.82
  -3  -3  -2  354.19    7.82
  -3  -3  -2  344.44    7.89
   3  -3   2  356.70    7.84
   3  -3   2  345.35    7.98
  -3  -3  -2  348.70    7.42
  -3   3  -2  356.84    7.68
   3   3   2  342.98    7.41
  -3   3  -2  356.68    7.82
  -3   3  -2  348.11    7.94
  -3   3  -2  344.06    7.86
   3   3   2  348.46    7.58
  -3   3  -2  347.87    7.36
  -3   3  -2  349.50    7.85
   3   3   2  350.10    7.84
  -4  -3  -2    0.39    0.28
  -4  -3  -2    0.75    0.29
  -4  -3  -2    1.21    0.17
   4  -3   2    0.77    0.32
  -4  -3  -2    0.76    0.25
  -4  -3  -2    0.89    0.33
   4  -3   2    1.27    0.42
  -4  -3  -2    0.81    0.34
   4   3   2    0.94    0.29
  -4   3  -2    1.62    0.34
  -4   3  -2    0.70    0.33
   4   3   2    1.40    0.41
  -4   3  -2    1.36    0.38
  -4   3  -2    1.25    0.37
  -4   3  -2    0.92    0.25
  -4   3  -2    1.24    0.37
  -5  -3  -2   73.88    2.55
   5  -3   2   71.20    2.73
  -5  -3  -2   74.14    2.23
  -5  -3  -2   78.55    2.62
   5  -3   2   76.55    2.54
  -5  -3  -2   73.40    2.64
  -5  -3  -2   79.15    2.55
  -5   3  -2   73.74    2.61
  -5   3  -2   76.81    2.62
   5   3   2   72.04    2.62
  -5   3  -2   77.08    2.59
  -5   3  -2   79.67    2.38
  -5   3  -2   73.23    2.64
  -5   3  -2   75.84    2.21
   5   3   2   72.29    2.25
  -6  -3  -2    0.76    0.38
   6  -3   2    0.03    0.29
  -6  -3  -2    0.24    0.36
  -6  -3  -2   -0.14    0.22
  -6  -3  -2   -0.19    0.27
  -6  -3  -2    0.12    0.34
   6  -3   2    0.42    0.40
  -6   3  -2    0.39    0.26
  -6   3  -2    0.07    0.23
   6   3   2   -0.12    0.25
  -6   3  -2   -0.40    0.29
  -6   3  -2   -0.11    0.30
  -6   3  -2   -0.03    0.28
  -6   3  -2    0.03    0.34
   6   3   2   -0.12    0.34
  -7  -3  -2   27.17    1.66
  -7  -3  -2   28.73    1.66
   7  -3   2   31.68    1.98
  -7  -3  -2   26.75    1.57
  -7  -3  -2   30.68    1.78
   7  -3   2   25.81    1.54
  -7   3  -2   29.70    1.79
  -7   3  -2   27.67    1.71
   7   3   2   29.95    1.84
  -7   3  -2   26.07    1.61
   7   3   2   27.68    1.71
  -7   3  -2   25.94    1.65
  -8  -3  -2    0.24    0.40
  -8  -3  -2   -0.32    0.46
   8  -3   2    0.39    0.54
  -8  -3  -2    0.68    0.51
   8  -3   2   -0.21    0.39
  -8  -3  -2    0.05    0.37
  -8   3  -2   -0.03    0.39
  -8   3  -2    0.71    0.53
  -8   3  -2    0.34    0.46
  -8   3  -2   -0.44    0.39
   8  -4  -2   29.10    1.63
  -8  -4   2   28.66    1.56
  -8  -4   2   30.41    1.89
   8  -4  -2   32.40    1.94
  -8  -4   2   27.67    1.59
  -8  -4   2   29.13    1.85
  -8  -4   2   32.93    1.77
  -8  -4   2   30.93    1.95
  -8   4   2   30.15    1.74
   8   4  -2   29.51    1.70
  -8   4   2   29.86    1.96
  -8   4   2   35.21    1.91
  -8   4   2   29.83    1.77
  -8   4   2   30.49    1.78
   7  -4  -2    1.36    0.47
  -7  -4   2    1.49    0.57
  -7  -4   2    1.47    0.49
  -7  -4   2    1.75    0.60
  -7  -4   2    0.97    0.43
  -7  -4   2    0.99    0.41
   7  -4  -2    1.56    0.59
  -7  -4   2    1.15    0.47
  -7   4   2    1.56    0.52
  -7   4   2    1.82    0.56
  -7   4   2    1.97    0.70
  -7   4   2    0.71    0.37
  -7   4   2    0.86    0.42
   7   4  -2    0.81    0.43
  -7   4   2    1.66    0.54
  -6  -4   2   64.49    2.47
  -6  -4   2   62.83    1.93
   6  -4  -2   60.70    2.46
  -6  -4   2   63.68    2.46
  -6  -4   2   66.16    2.15
  -6  -4   2   66.14    2.27
  -6   4   2   65.67    2.19
   6   4  -2   66.28    2.29
   6   4  -2   67.90    1.75
  -6   4   2   57.72    2.30
  -6   4   2   64.01    2.41
  -6   4   2   58.96    2.49
  -6   4   2   66.27    2.41
  -6   4   2   66.43    2.41
  -5  -4   2    0.64    0.33
   5  -4  -2    0.15    0.29
  -5  -4   2    0.08    0.24
  -5  -4   2    0.71    0.22
  -5  -4   2    0.19    0.26
  -5   4   2   -0.24    0.19
  -5   4   2    0.10    0.29
  -5   4   2    0.24    0.30
  -5   4   2    0.10    0.26
  -5   4   2    0.08    0.25
   5   4  -2    0.10    0.12
  -5   4   2    0.06    0.23
   5   4  -2    0.06    0.21
  -5   4   2    0.16    0.26
  -4  -4   2  165.08    3.69
   4  -4  -2  168.65    4.37
  -4  -4   2  168.28    4.35
  -4  -4   2  165.48    3.95
  -4  -4   2  168.91    4.30
  -4  -4   2  176.62    4.64
   4   4  -2  169.06    3.56
  -4   4   2  167.87    4.20
  -4   4   2  160.26    4.31
  -4   4   2  169.14    4.31
   4   4  -2  162.62    3.55
  -4   4   2  174.17    4.33
  -4   4   2  166.43    4.01
  -4   4   2  168.72    4.27
  -4   4   2  164.08    4.58
   4   4  -2  174.18    4.13
  -4   4   2  172.55    4.43
  -3  -4   2    4.87    0.62
  -3  -4   2    4.26    0.53
  -3  -4   2    3.79    0.63
  -3  -4   2    4.51    0.51
   3  -4  -2    4.39    0.54
  -3  -4   2    4.17    0.38
  -3   4   2    4.54    0.44
  -3   4   2    3.76    0.44
  -3   4   2    4.67    0.52
  -3   4   2    4.93    0.59
   3   4  -2    3.89    0.19
  -3   4   2    2.71    0.43
   3   4  -2    4.28    0.37
   3   4  -2    3.73    0.44
  -3   4   2    3.71    0.49
  -3   4   2    4.19    0.73
  -3   4   2    4.30    0.53
  -2  -4   2  409.00    8.29
  -2  -4   2  405.56    8.89
   2  -4  -2  400.82    8.57
  -2  -4   2  404.33    8.76
  -2  -4   2  406.83    8.42
   2  -4  -2  419.56    8.77
  -2  -4   2  409.36    8.71
  -2   4   2  397.10    8.71
  -2   4   2  408.93    9.85
  -2   4   2  410.82    8.75
  -2   4   2  410.51    8.62
  -2   4   2  404.95    8.81
  -2   4   2  404.53    8.72
   2   4  -2  414.19    8.68
  -2   4   2  404.95    8.82
  -2   4   2  411.80    8.59
  -2   4   2  415.49    8.82
   2   4  -2  403.78    8.29
  -1  -4   2    4.60    0.45
   1  -4  -2    4.64    0.35
  -1  -4   2    4.61    0.29
   1  -4  -2    4.39    0.33
  -1  -4   2    5.27    0.37
  -1  -4   2    4.92    0.25
   1  -4  -2    4.81    0.34
  -1  -4   2    5.60    0.37
  -1   4   2    4.77    0.42
   1   4  -2    4.73    0.28
  -1   4   2    5.60    0.52
  -1   4   2    3.73    0.41
   1   4  -2    5.24    0.39
   1   4  -2    5.29    0.25
  -1   4   2    4.80    0.35
   1   4  -2    4.82    0.47
  -1   4   2    4.99    0.48
   1   4  -2    4.40    0.41
  -1   4   2    5.05    0.38
   1   4  -2    4.70    0.39
   0  -4  -2   87.16    2.28
   0  -4  -2   90.58    2.22
   0  -4   2   90.51    2.02
   0  -4   2   90.32    2.20
   0  -4   2   92.57    2.17
   0  -4   2   92.70    2.22
   0  -4  -2   89.61    2.02
   0  -4   2   91.73    2.07
   0  -4  -2   91.10    2.32
   0  -4   2   90.86    2.32
   0  -4   2   88.18    2.40
   0  -4   2   88.95    2.16
   0   4  -2   89.93    2.34
   0   4   2   87.04    1.97
   0   4   2   91.91    2.18
   0   4   2   88.75    2.36
   0   4  -2   93.89    2.19
   0   4  -2   85.17    2.28
   0   4  -2   93.12    2.22
   0   4   2   88.58    2.10
   0   4   2   89.63    2.03
   0   4   2   92.15    2.25
   0   4   2   91.93    2.29
   0   4  -2   88.61    2.29
   0   4   2   87.91    2.32
   0   4  -2   91.13    2.20
   0   4  -2   88.98    2.29
   1  -4   2    3.05    0.39
  -1  -4  -2    2.48    0.26
  -1  -4  -2    2.44    0.37
  -1  -4  -2    2.25    0.33
   1  -4   2    1.40    0.28
   1  -4   2    2.18    0.28
   1   4   2    2.38    0.39
  -1   4  -2    1.85    0.25
   1   4   2    2.51    0.17
  -1   4  -2    2.51    0.35
   1   4   2    2.29    0.31
   1   4   2    2.47    0.27
  -1   4  -2    2.72    0.38
  -1   4  -2    2.51    0.29
   1   4   2    1.80    0.28
   1   4   2    2.22    0.22
  -1   4  -2    2.22    0.35
   1   4   2    2.95    0.39
   2  -4   2  275.85    5.83
  -2  -4  -2  262.98    6.11
  -2  -4  -2  272.24    5.98
  -2  -4  -2  257.58    5.85
   2  -4   2  256.37    6.04
   2  -4   2  267.56    5.51
  -2  -4  -2  269.14    5.51
   2  -4   2  264.66    6.16
  -2   4  -2  268.82    5.81
   2   4   2  264.99    5.60
  -2   4  -2  272.37    6.11
  -2   4  -2  273.11    6.16
  -2   4  -2  270.27    6.07
   2   4   2  266.70    5.84
  -2   4  -2  264.13    5.51
  -2   4  -2  277.70    6.04
   2   4   2  266.53    6.03
   2   4   2  264.90    5.89
  -2   4  -2  275.11    5.93
   2   4   2  258.87    6.14
   3  -4   2    1.88    0.36
   3  -4   2    3.00    0.31
  -3  -4  -2    3.75    0.54
  -3  -4  -2    3.21    0.48
   3  -4   2    3.51    0.55
  -3  -4  -2    2.82    0.28
   3   4   2    3.01    0.45
  -3   4  -2    1.92    0.39
  -3   4  -2    3.67    0.33
  -3   4  -2    2.53    0.40
   3   4   2    3.20    0.34
  -3   4  -2    1.80    0.40
   3   4   2    2.86    0.36
   3   4   2    3.42    0.49
  -3   4  -2    3.01    0.51
  -3   4  -2    2.61    0.42
  -4  -4  -2  190.05    4.70
  -4  -4  -2  187.35    4.71
  -4  -4  -2  179.58    4.17
   4  -4   2  174.65    4.82
  -4  -4  -2  175.18    4.72
  -4  -4  -2  188.58    4.68
   4  -4   2  176.69    4.67
  -4   4  -2  182.32    4.74
   4   4   2  185.01    4.70
  -4   4  -2  187.75    4.20
  -4   4  -2  180.82    4.72
  -4   4  -2  181.56    4.80
   4   4   2  178.33    4.30
  -4   4  -2  183.37    4.66
  -4   4  -2  181.11    4.52
   5  -4   2    3.21    0.70
  -5  -4  -2    2.57    0.57
   5  -4   2    4.38    0.68
  -5  -4  -2    2.15    0.52
  -5  -4  -2    3.78    0.49
  -5  -4  -2    4.12    0.73
  -5  -4  -2    3.87    0.65
  -5   4  -2    4.27    0.74
  -5   4  -2    4.08    0.60
  -5   4  -2    2.99    0.61
  -5   4  -2    3.35    0.46
   5   4   2    3.68    0.50
   5   4   2    3.45    0.67
  -5   4  -2    4.24    0.68
  -5   4  -2    4.68    0.71
  -6  -4  -2   31.99    1.75
  -6  -4  -2   38.59    1.83
   6  -4   2   32.92    1.69
   6  -4   2   35.92    1.96
  -6  -4  -2   33.88    1.40
  -6  -4  -2   35.55    1.73
  -6  -4  -2   33.63    1.70
  -6   4  -2   34.01    1.79
  -6   4  -2   35.68    1.85
   6   4   2   36.27    1.85
  -6   4  -2   33.67    1.55
  -6   4  -2   32.43    1.72
  -6   4  -2   36.86    1.81
  -6   4  -2   36.71    1.47
   6   4   2   35.78    1.44
  -7  -4  -2    3.20    0.69
   7  -4   2    1.88    0.71
  -7  -4  -2    3.00    0.67
  -7  -4  -2    1.40    0.59
   7  -4   2    3.99    0.77
  -7  -4  -2    2.22    0.65
  -7   4  -2    4.76    0.88
  -7   4  -2    2.67    0.69
  -7   4  -2    3.45    0.74
   7   4   2    2.75    0.74
  -7   4  -2    2.36    0.65
  -8  -5   2    0.12    0.35
  -8  -5   2   -0.35    0.32
   8  -5  -2   -0.23    0.30
  -8  -5   2   -0.16    0.42
   8  -5  -2    0.36    0.47
  -8  -5   2    0.03    0.46
  -8  -5   2   -0.18    0.39
  -8  -5   2    0.09    0.35
  -8   5   2   -0.12    0.40
   8   5  -2    0.42    0.41
  -8   5   2    0.02    0.37
  -8   5   2   -0.14    0.41
  -8   5   2   -0.17    0.37
  -8   5   2   -0.08    0.39
  -8   5   2    0.19    0.46
   7  -5  -2   12.02    1.34
  -7  -5   2   14.05    1.37
  -7  -5   2   13.17    1.26
  -7  -5   2   14.45    1.03
  -7  -5   2   12.98    1.00
  -7  -5   2   14.39    1.44
  -7   5   2   11.98    1.32
  -7   5   2   13.34    1.27
  -7   5   2   15.26    1.01
  -7   5   2   12.90    1.37
  -7   5   2   14.23    1.50
  -7   5   2   12.30    1.31
   7   5  -2   13.94    1.07
  -7   5   2   14.12    1.36
  -6  -5   2    2.04    0.36
  -6  -5   2    3.03    0.57
  -6  -5   2    3.07    0.53
  -6  -5   2    3.24    0.65
   6  -5  -2    2.97    0.67
  -6  -5   2    2.13    0.59
  -6   5   2    1.94    0.56
  -6   5   2    3.14    0.51
   6   5  -2    2.30    0.51
  -6   5   2    2.03    0.57
  -6   5   2    2.38    0.54
  -6   5   2    3.43    0.63
  -6   5   2    2.30    0.58
  -6   5   2    3.17    0.67
  -5  -5   2  217.33    5.54
   5  -5  -2  207.21    5.52
  -5  -5   2  216.75    5.09
  -5  -5   2  202.33    4.70
  -5  -5   2  210.92    5.43
  -5   5   2  217.94    5.05
  -5   5   2  210.28    5.52
  -5   5   2  211.94    5.47
  -5   5   2  208.48    5.31
  -5   5   2  213.29    5.46
   5   5  -2  223.28    5.22
  -5   5   2  209.45    5.63
  -5   5   2  222.88    5.41
  -5   5   2  221.28    5.64
  -5   5   2  211.16    5.37
  -4  -5   2   18.14    0.82
  -4  -5   2   17.31    0.57
  -4  -5   2   18.02    0.98
  -4  -5   2   16.23    1.01
  -4   5   2   17.58    1.00
  -4   5   2   15.95    0.98
  -4   5   2   16.08    0.99
  -4   5   2   17.21    0.98
  -4   5   2   17.74    0.95
   4   5  -2   18.30    0.90
  -4   5   2   17.78    1.27
  -4   5   2   18.61    1.07
  -4   5   2   17.58    0.80
   3  -5  -2  100.49    2.80
  -3  -5   2   99.23    2.80
   3  -5  -2   99.02    2.47
  -3  -5   2  102.56    2.48
  -3  -5   2   99.07    2.68
  -3  -5   2  101.02    2.92
  -3   5   2  103.57    2.78
  -3   5   2   99.85    2.48
   3   5  -2   98.50    2.45
  -3   5   2  100.07    2.83
  -3   5   2   98.37    2.79
  -3   5   2  102.23    2.79
  -3   5   2   99.32    3.53
   3   5  -2  104.03    2.62
  -3   5   2  100.68    2.84
  -3   5   2  100.06    2.71
  -2  -5   2   38.75    1.14
  -2  -5   2   38.65    1.25
  -2  -5   2   37.93    1.07
  -2  -5   2   38.40    1.33
   2  -5  -2   38.65    1.15
   2  -5  -2   37.18    1.28
  -2  -5   2   37.84    0.91
  -2  -5   2   38.40    1.41
  -2  -5   2   39.64    1.11
  -2   5   2   35.90    1.27
  -2   5   2   37.66    1.28
  -2   5   2   35.91    1.35
   2   5  -2   37.37    1.23
  -2   5   2   47.70    2.24
  -2   5   2   36.25    1.35
  -2   5   2   37.08    1.29
  -2   5   2   38.15    1.37
  -2   5   2   38.46    1.16
  -2   5   2   37.45    1.17
   2   5  -2   37.60    0.92
  -1  -5   2  319.79    6.74
  -1  -5   2  300.01    6.34
   1  -5  -2  304.39    6.53
   1  -5  -2  304.25    6.49
  -1  -5   2  298.50    6.33
   1  -5  -2  308.70    6.59
  -1  -5   2  316.48    6.62
  -1  -5   2  309.60    6.41
  -1   5   2  311.88    8.20
  -1   5   2  306.87    6.51
   1   5  -2  311.14    6.65
  -1   5   2  310.20    6.79
  -1   5   2  284.17    6.58
   1   5  -2  313.52    6.42
  -1   5   2  302.77    6.35
   1   5  -2  307.30    6.65
  -1   5   2  286.26    6.65
  -1   5   2  313.16    6.80
  -1   5   2  307.47    6.55
   1   5  -2  306.16    6.33
   1   5  -2  305.81    6.80
   0  -5  -2    2.10    0.32
   0  -5   2    2.31    0.31
   0  -5   2    1.57    0.26
   0  -5   2    1.52    0.26
   0  -5   2    1.62    0.30
   0  -5  -2    2.18    0.35
   0  -5   2    2.14    0.12
   0  -5  -2    2.00    0.20
   0  -5   2    2.06    0.30
   0  -5   2    1.96    0.21
   0  -5   2    2.07    0.23
   0   5  -2    1.97    0.34
   0   5  -2    2.54    0.32
   0   5  -2    1.51    0.29
   0   5   2    1.72    0.25
   0   5   2    1.89    0.20
   0   5   2    2.08    0.31
   0   5   2    2.37    0.24
   0   5   2    1.33    0.29
   0   5   2    2.07    0.35
   0   5  -2    1.23    0.27
   0   5  -2    2.39    0.31
   1  -5   2  143.18    3.47
   1  -5   2  139.18    3.39
   1  -5   2  141.23    2.96
   1  -5   2  135.62    3.16
  -1  -5  -2  142.62    3.31
  -1  -5  -2  134.88    3.04
   1   5   2  141.03    3.22
  -1   5  -2  143.49    3.42
  -1   5  -2  136.65    3.16
   1   5   2  141.23    3.42
  -1   5  -2  142.32    3.48
  -1   5  -2  140.85    3.12
   1   5   2  141.20    3.14
  -1   5  -2  136.88    2.96
  -1   5  -2  138.91    3.45
   1   5   2  141.51    3.27
   1   5   2  139.73    3.08
   1   5   2  137.82    3.51
   2  -5   2   38.28    1.46
  -2  -5  -2   37.68    1.20
   2  -5   2   40.64    1.43
  -2  -5  -2   40.21    1.33
   2  -5   2   38.57    0.98
  -2  -5  -2   37.33    1.44
   2  -5   2   38.79    1.16
   2   5   2   38.98    1.40
   2   5   2   38.25    1.42
  -2   5  -2   39.86    1.45
   2   5   2   40.80    1.24
   2   5   2   39.97    1.25
  -2   5  -2   41.73    1.17
  -2   5  -2   38.90    1.42
  -2   5  -2   41.44    1.28
   2   5   2   40.76    1.41
   2   5   2   36.51    1.44
  -3  -5  -2  267.97    6.55
  -3  -5  -2  287.32    6.42
  -3  -5  -2  275.00    5.83
   3  -5   2  276.52    5.94
  -3  -5  -2  285.43    5.83
   3  -5   2  277.62    6.65
   3  -5   2  283.54    6.55
   3   5   2  284.11    6.17
  -3   5  -2  277.30    6.13
   3   5   2  285.39    6.39
  -3   5  -2  280.82    6.63
  -3   5  -2  287.02    6.49
   3   5   2  274.12    5.93
  -3   5  -2  281.50    6.38
  -3   5  -2  278.66    5.94
  -3   5  -2  270.20    6.53
   3   5   2  274.60    6.49
  -3   5  -2  288.14    6.62
  -4  -5  -2    6.67    0.72
   4  -5   2    7.93    0.93
  -4  -5  -2    8.32    0.87
  -4  -5  -2    6.72    0.81
  -4  -5  -2    6.62    0.35
   4  -5   2    7.20    0.84
  -4  -5  -2    7.10    0.44
  -4   5  -2    6.43    0.46
   4   5   2    6.97    0.61
  -4   5  -2    7.19    0.77
  -4   5  -2    7.52    0.77
  -4   5  -2    7.21    0.88
  -4   5  -2    7.08    0.78
   4   5   2    5.03    0.66
  -4   5  -2    6.93    0.82
   5  -5   2   49.28    2.17
  -5  -5  -2   46.82    1.51
  -5  -5  -2   47.57    1.94
  -5  -5  -2   45.28    1.88
  -5  -5  -2   46.00    1.97
   5  -5   2   47.78    1.99
  -5  -5  -2   52.02    2.11
   5   5   2   45.96    1.59
  -5   5  -2   45.74    1.84
  -5   5  -2   46.43    2.06
   5   5   2   48.30    2.00
  -5   5  -2   50.35    1.60
  -5   5  -2   49.77    2.05
  -5   5  -2   47.93    1.95
  -5   5  -2   49.37    2.04
  -6  -5  -2    0.17    0.37
  -6  -5  -2   -0.08    0.28
   6  -5   2   -0.32    0.35
  -6  -5  -2    0.32    0.28
   6  -5   2    0.06    0.31
  -6  -5  -2    0.23    0.32
   6   5   2   -0.36    0.33
   6   5   2    0.21    0.23
  -6   5  -2   -0.11    0.25
  -6   5  -2    0.09    0.39
  -6   5  -2    0.17    0.28
  -6   5  -2   -0.01    0.34
  -6   5  -2   -0.37    0.29
   6   5   2    0.23    0.29
  -7  -5  -2   50.66    2.33
  -7  -5  -2   52.13    2.43
  -7  -5  -2   50.85    2.25
   7  -5   2   55.13    2.39
  -7  -5  -2   50.33    2.31
   7  -5   2   55.55    2.70
  -7   5  -2   49.41    2.43
  -7   5  -2   49.87    2.30
  -7   5  -2   49.45    2.36
  -7   5  -2   53.61    2.46
  -8  -6   2   25.71    1.54
   8  -6  -2   25.91    1.62
  -8  -6   2   26.01    1.88
  -8  -6   2   25.21    1.74
  -8  -6   2   28.02    1.63
   8  -6  -2   25.29    1.79
  -8  -6   2   25.62    1.70
   8   6  -2   24.94    1.51
  -8   6   2   27.11    1.88
  -8   6   2   26.44    1.72
  -8   6   2   22.46    1.59
  -8   6   2   23.38    1.57
  -8   6   2   28.22    1.85
  -8   6   2   23.05    1.54
  -8   6   2   25.85    1.76
   7  -6  -2    7.46    1.06
  -7  -6   2    6.92    1.00
  -7  -6   2    6.55    0.79
  -7  -6   2    6.19    1.03
  -7  -6   2    6.89    0.90
  -7  -6   2    6.77    0.85
  -7   6   2    5.69    0.98
  -7   6   2    7.47    1.10
  -7   6   2    4.44    0.81
   7   6  -2    7.62    0.92
  -7   6   2    5.21    0.85
  -7   6   2    6.67    1.00
  -7   6   2    6.82    0.98
  -7   6   2    6.51    0.89
  -6  -6   2   74.90    2.45
  -6  -6   2   75.56    2.70
   6  -6  -2   81.27    2.94
  -6  -6   2   80.37    2.54
  -6  -6   2   80.46    2.89
  -6   6   2   78.71    2.70
  -6   6   2   71.87    2.65
   6   6  -2   79.28    2.52
  -6   6   2   78.52    2.80
  -6   6   2   78.28    2.68
  -6   6   2   78.03    2.82
  -6   6   2   74.85    2.31
  -6   6   2   72.33    2.79
  -6   6   2   73.18    2.86
  -5  -6   2    9.16    0.73
  -5  -6   2   11.23    0.75
  -5  -6   2    9.91    0.49
  -5  -6   2    9.81    1.01
  -5  -6   2    9.07    0.94
  -5   6   2    9.37    0.98
  -5   6   2   12.03    0.89
   5   6  -2   10.91    0.77
  -5   6   2   12.48    1.19
  -5   6   2   10.75    1.07
  -5   6   2   11.28    0.98
  -5   6   2   10.33    0.95
  -5   6   2   11.79    1.11
  -5   6   2    9.42    0.98
  -4  -6   2  114.66    3.15
  -4  -6   2  111.88    2.91
  -4  -6   2  111.50    3.29
  -4   6   2  110.92    2.79
  -4   6   2  113.73    3.97
   4   6  -2  113.47    2.98
  -4   6   2  110.51    3.19
  -4   6   2  111.74    3.29
  -4   6   2  114.05    3.14
  -4   6   2  115.45    3.31
  -4   6   2  112.44    3.12
  -4   6   2  110.57    3.28
  -4   6   2  114.73    3.25
   4   6  -2  114.86    3.95
  -3  -6   2    0.25    0.25
  -3  -6   2    0.37    0.19
   3  -6  -2    0.59    0.18
  -3  -6   2    0.57    0.23
   3   6  -2    1.11    0.50
   3   6  -2    0.50    0.21
  -3   6   2    0.87    0.28
  -3   6   2    1.12    0.31
  -3   6   2    0.63    0.25
  -3   6   2    0.89    0.30
  -3   6   2    0.54    0.25
  -3   6   2    1.95    0.60
  -3   6   2    1.06    0.34
  -3   6   2    0.46    0.18
   2  -6  -2  311.79    7.05
  -2  -6   2  320.09    7.25
  -2  -6   2  317.49    6.72
  -2  -6   2  325.71    6.98
   2  -6  -2  320.25    6.82
  -2  -6   2  318.82    6.86
  -2  -6   2  326.75    7.16
  -2  -6   2  313.42    6.54
  -2  -6   2  333.59    6.98
  -2   6   2  314.32    7.02
   2   6  -2  323.42    6.98
   2   6  -2  327.32    8.54
  -2   6   2  297.23    7.18
  -2   6   2  324.31    7.21
  -2   6   2  318.96    7.06
  -2   6   2  310.04    6.83
  -2   6   2  331.06    8.72
  -2   6   2  334.39    6.85
  -2   6   2  321.52    7.10
  -2   6   2  309.72    7.20
  -1  -6   2   42.03    1.13
  -1  -6   2   42.34    1.40
  -1  -6   2   44.58    1.36
  -1  -6   2   43.41    1.39
   1  -6  -2   44.71    1.22
  -1  -6   2   43.87    1.14
   1  -6  -2   37.88    1.26
  -1  -6   2   44.21    1.19
   1  -6  -2   44.70    1.28
  -1   6   2   42.52    1.07
  -1   6   2   43.43    1.24
   1   6  -2   41.17    2.25
   1   6  -2   44.48    1.15
  -1   6   2   44.47    1.29
  -1   6   2   43.80    1.26
   1   6  -2   43.09    1.38
  -1   6   2   42.89    1.48
  -1   6   2   40.98    1.40
  -1   6   2   43.98    1.49
   1   6  -2   41.85    1.49
  -1   6   2   40.07    2.34
   1   6  -2   46.67    1.39
  -1   6   2   45.40    1.35
   0  -6  -2   48.44    1.20
   0  -6   2   48.44    1.14
   0  -6   2   49.04    1.54
   0  -6   2   49.85    1.22
   0  -6   2   48.67    1.42
   0  -6   2   47.75    1.39
   0  -6  -2   46.72    1.55
   0  -6   2   50.22    1.44
   0   6   2   47.80    1.33
   0   6   2   47.80    1.21
   0   6  -2   47.64    1.53
   0   6   2   48.33    1.21
   0   6   2   50.09    1.49
   0   6  -2   47.53    1.14
   0   6  -2   52.27    1.44
   0   6  -2   46.89    1.51
   0   6   2   52.72    2.71
   0   6   2   49.00    1.61
   0   6   2   48.98    1.54
   0   6  -2   47.78    1.61
   1  -6   2   23.24    1.00
   1  -6   2   22.42    0.68
  -1  -6  -2   22.65    0.87
  -1  -6  -2   23.18    1.03
   1  -6   2   22.01    0.94
  -1  -6  -2   20.70    0.62
   1  -6   2   22.87    0.76
  -1   6  -2   22.86    0.75
  -1   6  -2   23.01    1.00
   1   6   2   22.11    0.65
  -1   6  -2   22.47    0.75
   1   6   2   20.95    0.80
  -1   6  -2   20.08    0.98
  -1   6  -2   21.51    0.94
   1   6   2   21.65    0.96
   1   6   2   23.49    0.79
   1   6   2   20.68    0.69
  -1   6  -2   21.26    0.63
   1   6   2   22.61    1.04
  -2  -6  -2  308.88    6.86
   2  -6   2  306.88    7.11
  -2  -6  -2  308.46    7.11
   2  -6   2  303.42    6.45
   2  -6   2  314.88    6.58
  -2  -6  -2  307.22    6.66
   2  -6   2  319.53    7.09
   2   6   2  310.68    6.73
  -2   6  -2  324.59    6.58
  -2   6  -2  315.61    7.12
  -2   6  -2  308.73    7.11
  -2   6  -2  315.30    6.74
   2   6   2  308.81    6.56
   2   6   2  305.08    6.68
   2   6   2  303.41    7.13
  -2   6  -2  307.00    6.56
   2   6   2  309.69    6.70
  -2   6  -2  323.13    7.15
   2   6   2  306.28    7.03
   2   6   2  307.34    6.70
   3  -6   2    4.35    0.63
   3  -6   2    4.23    0.31
  -3  -6  -2    3.29    0.54
   3  -6   2    4.21    0.59
  -3  -6  -2    4.01    0.55
  -3  -6  -2    4.03    0.30
   3   6   2    4.62    0.27
  -3   6  -2    4.44    0.36
  -3   6  -2    3.52    0.47
  -3   6  -2    3.97    0.57
  -3   6  -2    4.55    0.61
   3   6   2    4.38    0.29
  -3   6  -2    3.63    0.56
   3   6   2    3.89    0.57
   3   6   2    4.58    0.45
  -3   6  -2    4.26    0.31
   3   6   2    5.16    0.57
  -4  -6  -2  117.46    2.75
  -4  -6  -2  122.59    3.39
   4  -6   2  120.64    3.52
  -4  -6  -2  122.19    3.58
   4  -6   2  115.99    3.62
  -4  -6  -2  121.35    3.59
  -4   6  -2  123.50    3.48
  -4   6  -2  120.82    3.62
  -4   6  -2  123.05    3.59
   4   6   2  124.50    4.93
   4   6   2  122.42    3.38
  -4   6  -2  122.18    3.36
   4   6   2  120.95    3.04
  -4   6  -2  118.50    2.93
   4   6   2  123.57    2.92
   5  -6   2    7.25    0.88
  -5  -6  -2    7.61    0.87
  -5  -6  -2    7.52    0.93
  -5  -6  -2    8.14    0.99
   5  -6   2    7.87    1.01
  -5  -6  -2    9.75    0.99
  -5   6  -2    9.71    0.64
  -5   6  -2    7.42    0.95
  -5   6  -2    8.65    0.91
  -5   6  -2    7.82    0.87
  -5   6  -2    8.26    0.99
   5   6   2    6.74    1.34
   5   6   2    7.23    0.88
   5   6   2   10.95    0.68
   5   6   2    8.35    0.61
  -5   6  -2    7.80    0.95
  -6  -6  -2   35.48    1.74
  -6  -6  -2   34.13    1.68
   6  -6   2   29.86    1.85
  -6  -6  -2   32.78    1.76
   6  -6   2   32.03    1.74
  -6  -6  -2   33.54    1.82
  -6   6  -2   31.90    1.63
  -6   6  -2   33.66    1.71
  -6   6  -2   32.73    1.79
  -6   6  -2   32.80    1.85
   7  -6   2    1.47    0.58
  -7  -6  -2    1.84    0.60
  -7  -6  -2    1.07    0.52
  -7  -6  -2    1.73    0.56
  -7  -6  -2    1.51    0.64
   7  -6   2    1.75    0.71
  -7   6  -2    1.37    0.63
  -7   6  -2    3.21    0.73
  -7   6  -2    2.25    0.70
   8  -7  -2    3.67    0.91
  -8  -7   2    5.17    1.00
  -8  -7   2    7.01    1.02
  -8  -7   2    4.93    0.92
   8  -7  -2    6.28    0.98
  -8  -7   2    4.52    1.02
  -8   7   2    4.61    0.89
  -8   7   2    5.54    0.95
  -8   7   2    4.90    0.99
  -8   7   2    5.08    0.89
  -8   7   2    5.19    1.06
  -8   7   2    4.86    0.94
  -8   7   2    5.03    0.99
   7  -7  -2   22.47    1.60
  -7  -7   2   20.15    1.28
  -7  -7   2   23.37    1.33
  -7  -7   2   24.16    1.51
  -7  -7   2   21.90    1.56
  -7  -7   2   21.01    1.23
  -7   7   2   24.22    1.60
  -7   7   2   21.73    1.40
  -7   7   2   24.14    1.60
  -7   7   2   20.70    1.49
  -7   7   2   23.74    1.47
   7   7  -2   22.07    1.28
  -7   7   2   21.79    1.43
   6  -7  -2    8.49    1.13
  -6  -7   2    6.69    0.77
  -6  -7   2    6.31    0.92
  -6  -7   2    5.75    0.82
  -6  -7   2    6.09    0.78
  -6   7   2    6.40    0.93
   6   7  -2    5.98    0.73
  -6   7   2    6.94    0.93
  -6   7   2    5.52    0.80
  -6   7   2    7.51    1.06
  -6   7   2    6.93    0.87
  -6   7   2    6.28    0.89
  -6   7   2    8.27    1.05
  -5  -7   2  131.38    3.48
  -5  -7   2  136.33    4.02
  -5  -7   2  134.23    3.55
  -5  -7   2  132.87    3.76
  -5   7   2  130.98    3.77
  -5   7   2  136.20    3.78
  -5   7   2  130.14    3.27
   5   7  -2  138.38    3.56
  -5   7   2  131.84    3.96
  -5   7   2  136.37    4.00
  -5   7   2  142.41    4.67
  -5   7   2  138.04    4.00
  -5   7   2  131.42    3.89
  -5   7   2  130.66    3.81
  -4  -7   2    6.05    0.58
  -4  -7   2    6.16    0.76
  -4  -7   2    5.35    0.63
  -4   7   2    6.01    0.67
  -4   7   2    5.97    0.75
  -4   7   2    6.53    0.73
  -4   7   2    5.36    0.71
  -4   7   2    7.09    1.15
  -4   7   2    5.45    0.42
   4   7  -2    7.58    1.03
  -4   7   2    5.28    0.64
   4   7  -2    5.78    0.60
  -4   7   2    4.57    0.64
  -4   7   2    5.15    0.71
  -3  -7   2  140.47    3.78
   3  -7  -2  141.97    3.25
  -3  -7   2  141.82    3.44
  -3  -7   2  145.64    3.55
  -3   7   2  142.45    3.68
  -3   7   2  140.47    3.75
   3   7  -2  141.39    3.47
  -3   7   2  144.51    3.72
   3   7  -2  141.55    4.90
  -3   7   2  137.94    3.24
  -3   7   2  140.05    3.82
  -3   7   2  142.29    3.66
  -3   7   2  142.24    3.80
  -3   7   2  140.97    4.93
  -2  -7   2    0.68    0.25
  -2  -7   2    0.40    0.24
  -2  -7   2    0.68    0.22
   2  -7  -2    0.57    0.17
  -2  -7   2    0.31    0.10
  -2  -7   2    0.44    0.14
  -2  -7   2    0.34    0.09
  -2  -7   2    0.39    0.17
  -2   7   2    0.51    0.22
  -2   7   2    0.53    0.25
  -2   7   2    0.25    0.18
  -2   7   2    0.43    0.44
  -2   7   2    0.27    0.14
   2   7  -2    0.43    0.40
   2   7  -2    0.39    0.18
  -2   7   2    0.35    0.15
  -2   7   2    0.23    0.22
  -2   7   2    0.08    0.22
  -2   7   2    0.14    0.18
  -1  -7   2  144.86    3.27
   1  -7  -2  139.82    3.35
  -1  -7   2  145.09    3.53
  -1  -7   2  143.81    3.21
  -1  -7   2  144.29    3.50
  -1  -7   2  142.38    3.24
  -1  -7   2  143.98    3.55
   1  -7  -2  148.08    3.42
   1  -7  -2  144.49    3.25
   1   7  -2  144.34    3.71
   1   7  -2  146.11    3.52
  -1   7   2  140.35    3.04
   1   7  -2  149.65    5.10
   1   7  -2  140.69    3.46
  -1   7   2  142.03    3.31
  -1   7   2  158.92    5.32
  -1   7   2  143.66    3.58
   1   7  -2  143.24    3.24
  -1   7   2  142.05    3.36
  -1   7   2  142.39    3.67
  -1   7   2  141.97    3.42
  -1   7   2  140.80    3.28
  -1   7   2  144.99    3.67
   0  -7  -2    4.26    0.25
   0  -7   2    3.70    0.40
   0  -7   2    4.60    0.45
   0  -7   2    4.51    0.49
   0  -7  -2    3.54    0.46
   0  -7   2    3.85    0.24
   0   7  -2    3.83    0.22
   0   7   2    3.99    0.27
   0   7  -2    3.80    0.46
   0   7   2    3.33    0.44
   0   7  -2    4.52    0.46
   0   7   2    3.79    0.50
   0   7   2    4.18    0.24
   0   7   2    3.91    0.30
   0   7   2    3.50    0.91
   0   7  -2    4.24    0.55
   0   7   2    3.76    0.43
   0   7  -2    3.91    0.25
   1  -7   2  217.40    4.67
  -1  -7  -2  215.12    4.89
  -1  -7  -2  214.63    5.17
   1  -7   2  218.73    5.07
   1  -7   2  216.13    5.10
   1  -7   2  217.81    4.69
  -1   7  -2  219.44    5.25
  -1   7  -2  214.65    4.68
   1   7   2  220.16    4.88
  -1   7  -2  216.56    5.13
   1   7   2  213.47    4.54
   1   7   2  212.93    4.69
   1   7   2  213.23    5.19
  -1   7  -2  214.10    4.58
   1   7   2  214.94    7.00
  -1   7  -2  216.56    4.71
  -1   7  -2  218.72    5.06
   1   7   2  218.49    5.11
   2  -7   2    5.90    0.34
   2  -7   2    4.49    0.57
   2  -7   2    6.01    0.65
  -2  -7  -2    6.68    0.73
   2  -7   2    5.52    0.33
  -2  -7  -2    5.46    0.37
  -2  -7  -2    6.01    0.57
   2   7   2    5.52    0.38
   2   7   2    5.76    0.40
  -2   7  -2    6.10    0.70
   2   7   2    6.07    0.53
  -2   7  -2    6.09    0.34
  -2   7  -2    5.56    0.40
  -2   7  -2    5.83    0.37
   2   7   2    6.04    0.39
  -2   7  -2    4.87    0.60
   2   7   2    6.01    1.24
   2   7   2    5.92    0.64
   2   7   2    5.84    0.65
  -2   7  -2    5.71    0.64
  -3  -7  -2  137.01    3.58
   3  -7   2  135.40    3.17
   3  -7   2  140.22    3.83
   3  -7   2  137.55    3.85
  -3  -7  -2  139.79    3.86
  -3   7  -2  137.27    3.82
  -3   7  -2  145.98    3.53
   3   7   2  138.97    3.35
  -3   7  -2  141.87    3.88
  -3   7  -2  138.76    3.34
   3   7   2  141.84    5.52
  -3   7  -2  139.24    3.15
   3   7   2  139.58    3.77
  -3   7  -2  139.19    3.86
   4  -7   2    0.85    0.41
  -4  -7  -2    1.68    0.47
   4  -7   2    1.38    0.44
  -4  -7  -2    0.80    0.39
  -4  -7  -2    1.70    0.42
  -4   7  -2    0.98    0.39
   4   7   2    1.11    0.28
   4   7   2    1.49    0.24
   4   7   2    1.20    0.72
  -4   7  -2    1.21    0.38
  -4   7  -2    1.02    0.26
  -4   7  -2    1.48    0.40
  -4   7  -2    1.95    0.50
   5  -7   2   63.06    2.60
   5  -7   2   69.45    2.56
  -5  -7  -2   66.30    2.38
  -5  -7  -2   66.46    2.38
  -5  -7  -2   65.45    2.57
  -5  -7  -2   67.97    2.57
  -5   7  -2   64.39    2.43
   5   7   2   69.30    3.72
  -5   7  -2   70.14    2.67
  -5   7  -2   69.99    2.40
  -5   7  -2   65.71    2.57
   5   7   2   64.99    1.96
  -6  -7  -2   -0.33    0.30
  -6  -7  -2    0.37    0.37
   6  -7   2    0.14    0.36
   6  -7   2    0.98    0.54
  -6  -7  -2    0.08    0.41
  -6  -7  -2    0.38    0.34
  -6   7  -2    1.09    0.46
  -6   7  -2    0.38    0.36
  -6   7  -2    0.14    0.34
  -6   7  -2    0.22    0.42
  -7  -7  -2   33.33    1.86
   7  -7   2   35.65    1.99
  -7  -7  -2   39.63    2.15
   7  -7   2   33.65    2.13
  -7  -7  -2   39.40    2.09
  -7  -7  -2   36.63    1.86
  -7   7  -2   39.17    2.11
  -7   7  -2   38.05    2.16
  -7   7  -2   32.97    2.11
  -7   7  -2   34.58    1.88
   8  -8  -2   11.12    1.49
  -8  -8   2   13.19    1.41
  -8  -8   2   10.72    1.49
  -8  -8   2   13.20    1.53
   8  -8  -2   12.80    1.41
  -8   8   2   12.50    1.52
  -8   8   2   10.44    1.35
  -8   8   2   14.25    1.43
  -8   8   2   11.72    1.29
  -8   8   2   10.62    1.24
  -8   8   2   13.68    1.56
  -8   8   2   11.42    1.48
  -7  -8   2   -0.10    0.30
   7  -8  -2   -0.57    0.34
  -7  -8   2    0.04    0.41
  -7  -8   2   -0.16    0.28
  -7  -8   2   -0.16    0.31
  -7   8   2   -0.06    0.35
  -7   8   2   -0.48    0.34
  -7   8   2   -0.03    0.39
  -7   8   2   -0.48    0.30
  -7   8   2   -0.26    0.41
  -7   8   2   -0.42    0.34
  -7   8   2   -0.43    0.31
  -6  -8   2   92.96    2.82
   6  -8  -2   94.57    3.32
  -6  -8   2   90.16    2.85
  -6  -8   2   87.69    2.98
  -6  -8   2   91.50    3.30
  -6   8   2   87.63    2.99
   6   8  -2   91.37    2.76
  -6   8   2   92.71    3.22
  -6   8   2   89.46    3.24
  -6   8   2   89.06    3.25
  -6   8   2   90.36    3.04
  -6   8   2   88.98    3.05
  -6   8   2   98.35    3.33
  -5  -8   2    1.13    0.39
  -5  -8   2    0.26    0.24
  -5  -8   2    0.83    0.33
  -5  -8   2    0.17    0.35
  -5   8   2    0.50    0.48
  -5   8   2    0.69    0.38
  -5   8   2    0.53    0.35
   5   8  -2    0.38    0.47
   5   8  -2    0.65    0.29
  -5   8   2    0.49    0.35
  -5   8   2    0.12    0.30
  -5   8   2    0.23    0.34
  -5   8   2    0.80    0.37
  -5   8   2    0.05    0.34
  -4  -8   2  110.04    3.31
  -4  -8   2  104.58    2.90
  -4  -8   2  109.06    3.00
  -4   8   2  107.56    3.33
  -4   8   2  108.87    3.21
  -4   8   2  104.69    3.02
  -4   8   2  107.55    3.20
  -4   8   2  104.75    3.25
   4   8  -2  105.71    4.26
   4   8  -2  107.89    2.87
  -4   8   2  103.51    4.24
  -4   8   2  105.13    2.54
  -4   8   2  109.80    3.12
  -4   8   2  110.54    3.23
  -3  -8   2    1.33    0.36
  -3  -8   2    1.09    0.28
   3  -8  -2    1.65    0.24
  -3  -8   2    1.67    0.32
  -3   8   2    1.49    0.39
  -3   8   2    1.70    0.44
   3   8  -2    1.24    0.61
  -3   8   2    1.90    0.39
  -3   8   2    1.14    0.22
  -3   8   2    1.42    0.40
  -3   8   2    1.25    0.32
   3   8  -2    1.27    0.29
  -3   8   2    1.58    0.39
  -3   8   2    1.43    0.64
  -3   8   2    1.58    0.36
  -2  -8   2  121.95    2.67
  -2  -8   2  120.00    2.81
  -2  -8   2  115.95    3.31
  -2  -8   2  120.75    3.06
   2  -8  -2  117.31    2.84
  -2  -8   2  119.60    2.68
  -2  -8   2  124.70    3.01
  -2  -8   2  122.80    3.28
   2   8  -2  120.60    3.05
  -2   8   2  122.23    2.89
  -2   8   2  113.69    3.27
  -2   8   2  132.26    4.92
   2   8  -2  131.58    4.84
  -2   8   2  121.84    3.07
  -2   8   2  121.18    3.22
  -2   8   2  129.00    3.19
  -2   8   2  124.51    2.87
   2   8  -2  119.81    3.35
  -2   8   2  117.92    3.36
   1  -8  -2    0.42    0.19
  -1  -8   2    1.23    0.29
  -1  -8   2    0.97    0.21
  -1  -8   2    0.69    0.21
  -1  -8   2    0.66    0.17
   1  -8  -2    0.67    0.16
  -1  -8   2    0.82    0.14
   1  -8  -2    0.88    0.22
  -1  -8   2    0.51    0.21
  -1  -8   2    1.13    0.29
  -1   8   2    0.80    0.18
  -1   8   2    0.95    0.57
   1   8  -2    0.39    0.16
   1   8  -2    0.38    0.20
   1   8  -2    0.65    0.18
  -1   8   2    0.98    0.29
  -1   8   2    0.60    0.23
  -1   8   2    0.72    0.21
  -1   8   2    0.67    0.28
  -1   8   2    0.56    0.26
   1   8  -2    0.87    0.53
   1   8  -2    0.91    0.29
  -1   8   2    1.09    0.22
   1   8  -2    0.74    0.24
   0  -8  -2  189.67    4.63
   0  -8   2  190.93    4.47
   0  -8   2  188.34    4.26
   0  -8  -2  186.00    4.00
   0  -8   2  189.04    4.36
   0  -8   2  185.75    4.03
   0   8  -2  185.88    4.04
   0   8   2  186.69    4.50
   0   8  -2  188.24    4.34
   0   8   2  184.28    4.51
   0   8   2  183.81    4.60
   0   8  -2  184.97    4.49
   0   8   2  180.21    4.04
   0   8   2  184.06    4.06
   0   8  -2  198.39    6.42
   0   8  -2  188.99    3.98
   0   8   2  180.42    6.36
   0   8  -2  189.16    4.71
   1  -8   2    0.66    0.26
  -1  -8  -2    0.49    0.24
   1  -8   2    0.44    0.17
   1  -8   2    0.39    0.23
  -1  -8  -2    0.61    0.21
   1  -8   2    0.61    0.16
  -1   8  -2    0.47    0.16
  -1   8  -2    0.13    0.22
  -1   8  -2    0.37    0.24
   1   8   2    0.43    0.24
   1   8   2    0.41    0.22
  -1   8  -2    0.45    0.24
   1   8   2    0.36    0.19
  -1   8  -2    0.38    0.13
   1   8   2    1.03    0.65
   2  -8   2  184.46    4.62
  -2  -8  -2  181.40    4.65
  -2  -8  -2  177.90    4.00
   2  -8   2  181.32    4.60
  -2  -8  -2  180.95    4.32
   2  -8   2  177.93    4.03
   2   8   2  186.62    4.23
   2   8   2  172.13    4.54
  -2   8  -2  185.40    4.06
  -2   8  -2  184.28    4.64
   2   8   2  181.59    4.67
  -2   8  -2  183.29    4.27
  -2   8  -2  186.25    4.76
  -2   8  -2  182.57    4.06
   2   8   2  185.25    6.62
  -2   8  -2  190.95    4.69
   2   8   2  182.07    4.01
   2   8   2  177.54    3.98
   3  -8   2    0.24    0.28
  -3  -8  -2    0.09    0.20
   3  -8   2   -0.14    0.23
  -3  -8  -2   -0.09    0.20
  -3   8  -2    0.02    0.24
  -3   8  -2    0.09    0.24
   3   8   2    0.07    0.17
   3   8   2   -0.19    0.22
  -3   8  -2    0.08    0.25
   3   8   2    0.10    0.52
  -3   8  -2    0.19    0.19
  -3   8  -2   -0.01    0.14
  -4  -8  -2   65.19    2.47
  -4  -8  -2   69.15    2.25
   4  -8   2   65.99    2.49
  -4  -8  -2   67.77    2.45
   4  -8   2   61.52    2.38
  -4   8  -2   64.40    2.13
  -4   8  -2   63.18    2.45
   4   8   2   64.59    1.87
   4   8   2   66.64    3.75
  -4   8  -2   62.01    2.41
  -4   8  -2   66.77    2.43
  -4   8  -2   67.75    2.01
   5  -8   2    0.77    0.45
   5  -8   2    1.16    0.48
  -5  -8  -2   -0.09    0.34
  -5  -8  -2    0.53    0.35
  -5  -8  -2    1.74    0.50
  -5  -8  -2    0.46    0.38
  -5   8  -2    1.42    0.47
  -5   8  -2    0.62    0.31
  -5   8  -2    0.29    0.39
  -5   8  -2   -0.05    0.30
   5   8   2    0.56    0.66
  -5   8  -2    1.05    0.42
  -6  -8  -2   52.16    2.39
  -6  -8  -2   49.56    2.14
   6  -8   2   55.00    2.55
  -6  -8  -2   46.18    2.27
   6  -8   2   47.70    2.28
  -6  -8  -2   51.24    2.15
  -6   8  -2   51.22    2.45
  -6   8  -2   49.44    2.23
  -6   8  -2   51.77    2.15
  -6   8  -2   52.23    2.39
  -6   8  -2   52.92    1.99
  -7  -8  -2    3.87    0.78
   7  -8   2    3.51    0.89
   7  -8   2    3.48    0.79
  -7  -8  -2    3.58    0.83
  -7  -8  -2    2.91    0.81
  -7   8  -2    3.67    0.79
  -7   8  -2    3.25    0.78
  -7   8  -2    3.59    0.76
  -7   8  -2    3.47    0.90
   7  -9  -2   45.01    2.40
  -7  -9   2   50.70    2.20
  -7  -9   2   53.84    2.54
  -7  -9   2   48.45    2.06
  -7   9   2   53.83    2.51
  -7   9   2   48.92    2.37
  -7   9   2   46.81    2.18
  -7   9   2   50.63    2.49
  -7   9   2   51.45    2.28
  -7   9   2   46.99    2.17
  -7   9   2   51.39    2.47
  -6  -9   2    0.57    0.37
  -6  -9   2    0.26    0.36
  -6  -9   2    1.41    0.54
  -6   9   2    0.36    0.42
  -6   9   2    0.29    0.43
   6   9  -2    1.00    0.37
  -6   9   2    1.06    0.42
  -6   9   2    0.36    0.43
  -6   9   2    0.78    0.40
  -6   9   2    0.52    0.44
  -6   9   2    1.32    0.46
  -5  -9   2   62.78    2.24
  -5  -9   2   69.80    2.28
  -5  -9   2   65.72    2.06
  -5  -9   2   70.46    2.66
  -5   9   2   66.65    2.58
  -5   9   2   62.87    2.41
  -5   9   2   67.77    2.54
   5   9  -2   67.98    3.40
  -5   9   2   69.65    3.45
  -5   9   2   69.08    2.57
  -5   9   2   66.44    2.38
  -5   9   2   68.59    2.36
  -5   9   2   65.33    2.61
   5   9  -2   69.47    2.14
  -4  -9   2    2.83    0.47
  -4  -9   2    3.28    0.49
  -4  -9   2    2.98    0.60
   4   9  -2    4.45    1.10
  -4   9   2    2.90    0.57
   4   9  -2    2.87    0.44
  -4   9   2    2.86    0.60
  -4   9   2    2.67    0.54
  -4   9   2    3.41    0.99
  -4   9   2    2.19    0.54
  -4   9   2    2.76    0.51
  -4   9   2    2.17    0.51
  -4   9   2    2.85    0.52
  -3  -9   2  131.00    3.80
  -3  -9   2  135.71    3.42
  -3  -9   2  134.38    3.33
  -3  -9   2  127.83    3.70
   3   9  -2  129.96    3.30
  -3   9   2  138.74    5.29
  -3   9   2  135.03    3.52
  -3   9   2  129.76    3.38
  -3   9   2  131.98    3.60
  -3   9   2  131.24    3.73
  -3   9   2  126.90    3.63
  -3   9   2  134.50    3.58
   3   9  -2  134.59    5.24
  -3   9   2  130.75    2.98
  -3   9   2  126.17    3.73
  -2  -9   2    1.90    0.22
  -2  -9   2    2.17    0.28
  -2  -9   2    2.18    0.45
   2  -9  -2    1.46    0.25
  -2  -9   2    2.10    0.37
  -2  -9   2    1.97    0.42
  -2  -9   2    2.09    0.32
  -2  -9   2    2.03    0.24
  -2   9   2    1.97    0.27
  -2   9   2    1.67    0.40
   2   9  -2    1.99    0.81
  -2   9   2    2.29    0.86
  -2   9   2    2.60    0.43
  -2   9   2    1.77    0.41
  -2   9   2    1.76    0.37
   2   9  -2    2.36    0.48
  -2   9   2    2.23    0.35
  -2   9   2    1.99    0.35
   2   9  -2    1.54    0.32
  -1  -9   2  107.55    2.46
   1  -9  -2  106.74    2.50
  -1  -9   2  107.50    2.91
   1  -9  -2  107.11    2.71
  -1  -9   2  109.07    2.92
  -1  -9   2  110.73    2.89
  -1  -9   2  104.80    2.66
  -1  -9   2  111.03    2.67
  -1  -9   2  108.38    2.71
   1   9  -2  110.40    2.65
  -1   9   2  111.62    3.01
   1   9  -2  109.75    3.17
  -1   9   2  107.47    4.72
  -1   9   2  107.42    3.09
  -1   9   2  111.66    2.55
   1   9  -2  109.03    2.86
  -1   9   2  108.37    3.09
   1   9  -2  107.57    2.89
   1   9  -2  106.64    4.58
   1   9  -2  111.70    2.67
  -1   9   2  109.63    2.75
  -1   9   2  108.70    3.10
  -1   9   2  108.64    2.57
   0  -9   2    8.55    0.53
   0  -9   2    9.76    0.46
   0  -9  -2   10.84    0.77
   0  -9  -2    9.43    0.42
   0  -9   2   11.14    0.65
   0  -9   2    9.49    0.65
   0   9  -2   10.08    0.48
   0   9   2    8.93    0.67
   0   9   2   10.44    1.78
   0   9  -2    9.95    0.44
   0   9  -2    8.96    0.86
   0   9  -2   10.52    0.63
   0   9   2   10.05    0.73
   0   9  -2   10.08    0.69
   0   9   2   10.42    0.48
   0   9   2   10.05    0.71
   0   9  -2    9.89    1.35
  -1  -9  -2  194.02    4.97
  -1  -9  -2  195.22    4.56
   1  -9   2  195.06    4.78
   1  -9   2  190.29    4.28
   1  -9   2  193.10    4.78
   1   9   2  197.99    4.96
   1   9   2  198.52    4.70
  -1   9  -2  198.54    4.39
   1   9   2  196.36    4.86
  -1   9  -2  203.06    4.82
  -1   9  -2  190.81    4.30
  -1   9  -2  196.76    5.07
  -1   9  -2  197.56    4.88
   1   9   2  211.23    7.21
   2  -9   2    3.96    0.57
  -2  -9  -2    3.30    0.54
  -2  -9  -2    4.02    0.28
   2  -9   2    3.99    0.41
   2  -9   2    2.99    0.51
  -2  -9  -2    3.26    0.46
  -2   9  -2    3.62    0.57
  -2   9  -2    4.04    0.62
   2   9   2    3.75    0.45
   2   9   2    3.40    0.55
  -2   9  -2    3.50    0.58
   2   9   2    2.99    1.01
  -2   9  -2    3.72    0.45
  -2   9  -2    4.30    0.41
   2   9   2    4.81    0.66
  -3  -9  -2   92.42    2.98
   3  -9   2   91.95    2.94
   3  -9   2   94.44    2.98
  -3  -9  -2   91.62    2.65
  -3   9  -2   87.49    2.98
   3   9   2   93.24    3.02
   3   9   2   92.89    2.91
  -3   9  -2   92.01    2.99
   3   9   2   90.21    4.54
  -3   9  -2   96.54    2.70
  -3   9  -2   93.79    3.01
  -3   9  -2   91.81    2.43
  -3   9  -2   96.47    2.48
  -4  -9  -2    1.37    0.39
  -4  -9  -2    1.68    0.50
   4  -9   2    1.68    0.51
   4  -9   2    0.63    0.39
  -4  -9  -2    0.78    0.41
  -4   9  -2    0.89    0.44
  -4   9  -2    0.78    0.43
  -4   9  -2    1.38    0.33
  -4   9  -2    2.57    0.59
   4   9   2    2.44    0.99
  -4   9  -2    1.32    0.35
  -4   9  -2    0.54    0.31
   5  -9   2   60.46    2.45
  -5  -9  -2   59.10    2.51
  -5  -9  -2   57.85    2.44
  -5  -9  -2   52.97    2.14
   5  -9   2   60.31    2.53
   5   9   2   55.38    3.61
  -5   9  -2   57.45    2.12
  -5   9  -2   58.40    2.51
  -5   9  -2   57.41    1.96
  -5   9  -2   60.38    2.49
  -5   9  -2   57.90    2.41
  -6  -9  -2   -0.38    0.26
  -6  -9  -2    0.21    0.39
   6  -9   2    0.09    0.45
  -6  -9  -2    0.17    0.42
  -6  -9  -2    0.02    0.28
   6  -9   2    0.15    0.40
  -6   9  -2   -0.15    0.30
  -6   9  -2   -0.47    0.30
  -6   9  -2    0.10    0.36
  -6   9  -2    0.41    0.46
  -6   9  -2    0.37    0.34
  -7  -9  -2   37.56    2.14
   7  -9   2   31.07    1.93
  -7  -9  -2   29.78    1.93
  -7  -9  -2   30.41    1.76
   7  -9   2   29.82    2.03
  -7   9  -2   28.05    1.79
  -7   9  -2   29.28    1.91
  -7   9  -2   30.50    1.73
  -7   9  -2   33.45    2.10
  -7 -10   2   -0.31    0.41
   7 -10  -2    0.14    0.44
  -7 -10   2    0.18    0.46
  -7  10   2    0.10    0.38
  -7  10   2   -0.42    0.31
  -7  10   2    0.03    0.47
  -7  10   2    0.16    0.41
  -7  10   2    0.52    0.45
  -7  10   2   -0.45    0.38
  -7  10   2   -0.17    0.37
  -6 -10   2   29.36    1.48
  -6 -10   2   29.24    1.80
  -6  10   2   28.67    1.57
  -6  10   2   31.70    1.70
  -6  10   2   34.80    1.93
  -6  10   2   29.17    1.73
  -6  10   2   29.36    1.76
  -6  10   2   28.96    1.55
  -6  10   2   31.13    1.80
  -5 -10   2    0.37    0.30
  -5 -10   2    0.16    0.36
  -5 -10   2   -0.05    0.26
  -5  10   2    0.21    0.32
  -5  10   2    0.61    0.40
  -5  10   2    0.56    0.38
  -5  10   2    0.21    0.30
   5  10  -2    0.50    0.28
  -5  10   2    0.36    0.31
   5  10  -2    0.48    0.59
  -5  10   2   -0.16    0.46
  -5  10   2   -0.33    0.23
  -5  10   2    0.55    0.41
  -4 -10   2  135.28    4.07
  -4 -10   2  141.69    3.71
  -4 -10   2  132.86    3.55
  -4  10   2  143.54    3.99
  -4  10   2  132.02    4.02
  -4  10   2  136.89    3.86
   4  10  -2  138.47    5.55
   4  10  -2  138.93    3.49
  -4  10   2  136.81    3.95
  -4  10   2  141.88    5.53
  -4  10   2  136.05    3.83
  -4  10   2  137.26    4.12
  -4  10   2  132.62    3.64
  -3 -10   2    5.96    0.81
  -3 -10   2    6.01    0.67
  -3 -10   2    7.67    0.90
  -3 -10   2    6.43    0.52
  -3  10   2    8.03    0.89
   3  10  -2    6.86    0.62
  -3  10   2    7.66    0.69
  -3  10   2    5.98    0.69
  -3  10   2    6.55    0.76
  -3  10   2    7.67    0.93
  -3  10   2    6.90    0.72
  -3  10   2    6.55    1.35
   3  10  -2    6.50    1.39
  -2 -10   2   83.94    2.46
  -2 -10   2   85.76    2.02
  -2 -10   2   83.38    2.61
   2 -10  -2   83.82    2.17
  -2 -10   2   85.82    2.25
  -2 -10   2   87.93    2.46
  -2 -10   2   80.64    2.62
  -2 -10   2   86.95    2.29
  -2  10   2   91.79    4.33
  -2  10   2   84.37    2.29
   2  10  -2   84.98    2.36
  -2  10   2   85.24    2.80
   2  10  -2   87.14    4.24
  -2  10   2   82.44    2.20
  -2  10   2   83.57    2.46
  -2  10   2   78.03    2.68
  -2  10   2   83.23    2.67
   2  10  -2   87.32    2.77
  -2  10   2   83.12    2.23
  -2  10   2   86.41    2.59
  -2  10   2   83.62    2.10
  -1 -10   2    1.29    0.33
  -1 -10   2    0.86    0.29
  -1 -10   2    1.26    0.20
  -1 -10   2    1.26    0.26
  -1 -10   2    1.49    0.26
   1 -10  -2    1.00    0.25
  -1  10   2    1.39    0.41
   1  10  -2    1.55    0.79
  -1  10   2    0.72    0.31
  -1  10   2    0.95    0.18
   1  10  -2    0.90    0.28
  -1  10   2    1.29    0.66
  -1  10   2    0.66    0.28
  -1  10   2    0.73    0.23
   1  10  -2    1.34    0.28
   1  10  -2    1.20    0.38
  -1  10   2    1.03    0.36
   1  10  -2    1.21    0.26
   0 -10   2  136.71    3.46
   0 -10   2  138.49    3.19
   0 -10   2  138.37    3.54
   0 -10  -2  135.28    3.03
   0 -10   2  138.87    3.32
   0 -10  -2  138.48    3.03
   0 -10  -2  130.33    3.73
   0  10  -2  134.18    3.07
   0  10   2  133.05    3.63
   0  10   2  130.97    3.69
   0  10  -2  135.94    3.17
   0  10   2  138.68    3.14
   0  10  -2  140.79    3.89
   0  10  -2  137.87    5.59
   0  10  -2  139.00    3.61
   0  10   2  129.92    5.63
   0  10  -2  137.68    3.47
   0  10   2  136.47    3.67
   1 -10   2   -0.01    0.11
   1 -10   2    0.09    0.20
   1 -10   2   -0.08    0.18
  -1 -10  -2   -0.14    0.14
  -1 -10  -2   -0.02    0.23
   1  10   2   -0.19    0.36
   1  10   2   -0.03    0.20
  -1  10  -2   -0.15    0.20
  -1  10  -2   -0.08    0.19
   1  10   2    0.04    0.24
   1  10   2    0.06    0.20
  -1  10  -2   -0.15    0.12
  -1  10  -2    0.06    0.15
  -1  10  -2   -0.23    0.20
  -2 -10  -2   99.95    3.13
   2 -10   2  102.42    3.07
  -2 -10  -2   98.84    2.73
   2 -10   2  104.21    3.04
   2  10   2  106.84    5.10
  -2  10  -2  104.39    2.72
  -2  10  -2  100.12    2.53
  -2  10  -2  101.92    3.24
   2  10   2  102.28    3.06
   2  10   2  102.83    2.79
  -2  10  -2  104.04    3.08
  -2  10  -2  100.12    3.09
   2  10   2   98.16    3.10
  -3 -10  -2    1.74    0.41
  -3 -10  -2    0.74    0.39
   3 -10   2    1.48    0.46
   3 -10   2    1.24    0.45
  -3  10  -2    1.69    0.46
   3  10   2    1.03    0.42
   3  10   2    0.92    0.42
   3  10   2    2.78    1.08
  -3  10  -2    1.74    0.53
  -3  10  -2    0.87    0.31
  -3  10  -2    1.58    0.30
  -3  10  -2    2.26    0.36
  -3  10  -2    1.81    0.51
  -4 -10  -2   90.54    2.74
   4 -10   2   93.64    3.12
  -4 -10  -2   87.89    3.06
   4 -10   2   85.37    3.04
  -4 -10  -2   87.03    3.13
  -4  10  -2   86.87    3.11
  -4  10  -2   89.63    2.80
  -4  10  -2   88.47    2.50
   4  10   2   85.14    4.63
  -4  10  -2   85.53    3.08
  -4  10  -2   88.48    2.54
   4  10   2   84.82    2.95
  -4  10  -2   87.77    3.08
   5 -10   2    2.27    0.60
  -5 -10  -2    1.02    0.48
   5 -10   2    1.93    0.62
  -5 -10  -2    1.50    0.56
  -5 -10  -2    1.02    0.38
  -5  10  -2    1.06    0.52
   5  10   2    0.47    0.68
  -5  10  -2    1.49    0.56
  -5  10  -2    1.05    0.45
  -5  10  -2    1.95    0.43
  -5  10  -2    1.38    0.43
  -5  10  -2    1.97    0.52
  -6 -10  -2   34.03    1.77
   6 -10   2   37.45    2.04
   6 -10   2   39.33    2.17
  -6 -10  -2   41.53    2.22
  -6 -10  -2   35.79    1.99
  -6  10  -2   38.19    2.15
  -6  10  -2   35.94    1.89
  -6  10  -2   34.46    1.70
  -6  10  -2   38.05    2.03
  -6  10  -2   35.99    2.05
   7 -11  -2   23.01    1.76
  -7 -11   2   22.68    1.82
  -7 -11   2   21.71    1.73
  -7  11   2   24.70    1.53
  -7  11   2   26.67    1.80
  -7  11   2   23.84    1.54
  -7  11   2   25.32    1.74
  -7  11   2   22.98    1.75
  -7  11   2   26.79    1.78
  -7  11   2   24.38    1.58
  -6 -11   2    0.04    0.39
  -6 -11   2    0.25    0.35
  -6  11   2    0.07    0.31
  -6  11   2    0.03    0.31
  -6  11   2    0.12    0.34
  -6  11   2    0.25    0.43
  -6  11   2    0.48    0.37
  -6  11   2    0.17    0.40
  -6  11   2   -0.05    0.37
  -5 -11   2   37.98    1.98
  -5 -11   2   38.54    1.69
  -5  11   2   39.46    1.81
  -5  11   2   41.73    1.91
  -5  11   2   42.81    2.93
   5  11  -2   40.63    2.90
  -5  11   2   40.92    1.94
  -5  11   2   38.32    1.93
  -5  11   2   42.25    1.94
  -5  11   2   36.90    1.65
  -5  11   2   38.31    2.01
  -4 -11   2   -0.04    0.31
  -4 -11   2   -0.11    0.22
  -4 -11   2   -0.24    0.22
  -4  11   2    0.48    0.32
   4  11  -2   -0.15    0.51
  -4  11   2   -0.43    0.26
  -4  11   2   -0.26    0.17
   4  11  -2    0.05    0.21
  -4  11   2   -0.09    0.25
  -4  11   2    0.23    0.28
  -4  11   2    0.12    0.34
  -4  11   2   -0.19    0.42
  -3 -11   2  165.66    4.54
  -3 -11   2  161.48    4.20
  -3 -11   2  160.74    3.88
  -3 -11   2  166.88    4.60
  -3  11   2  173.32    4.67
  -3  11   2  163.26    4.32
  -3  11   2  163.51    4.48
   3  11  -2  153.78    6.33
   3  11  -2  160.49    3.94
  -3  11   2  156.70    4.64
  -3  11   2  156.88    3.92
  -3  11   2  163.33    4.14
  -3  11   2  162.88    4.32
  -3  11   2  156.01    6.31
  -2 -11   2    3.76    0.56
  -2 -11   2    4.52    0.56
  -2 -11   2    3.38    0.56
  -2 -11   2    3.49    0.41
  -2 -11   2    3.89    0.62
  -2 -11   2    3.20    0.32
  -2  11   2    3.15    0.37
   2  11  -2    2.91    0.59
   2  11  -2    3.28    1.07
   2  11  -2    3.27    0.46
  -2  11   2    3.70    0.57
  -2  11   2    3.64    0.62
  -2  11   2    3.51    1.08
  -2  11   2    4.05    0.55
  -2  11   2    3.49    0.44
  -2  11   2    3.88    0.65
  -2  11   2    3.14    0.63
  -1 -11   2   88.88    2.32
   1 -11  -2   84.07    2.35
  -1 -11   2   86.53    2.51
  -1 -11   2   86.66    2.57
  -1 -11   2   89.46    2.35
   1  11  -2   91.54    2.41
  -1  11   2   88.74    2.71
   1  11  -2   84.62    4.41
  -1  11   2   89.97    4.59
   1  11  -2   86.56    2.34
  -1  11   2   85.41    2.77
  -1  11   2   93.19    2.88
   1  11  -2   88.73    2.59
   1  11  -2   90.24    2.92
  -1  11   2   91.33    2.43
  -1  11   2   92.43    2.85
   0 -11   2    0.58    0.23
   0 -11   2    0.39    0.22
   0 -11   2    0.59    0.26
   0 -11  -2    0.92    0.18
   0 -11  -2    0.42    0.30
   0  11  -2    0.66    0.30
   0  11  -2    0.96    0.37
   0  11   2    0.78    0.34
   0  11  -2    0.58    0.20
   0  11   2    0.53    0.19
   0  11  -2    0.37    0.63
   0  11   2    0.28    0.49
   0  11  -2    0.43    0.17
   0  11  -2    0.39    0.26
   0  11   2    0.44    0.28
   0  11   2    0.37    0.27
  -1 -11  -2   61.30    2.26
   1 -11   2   60.29    2.03
   1 -11   2   62.79    2.09
   1 -11   2   58.93    1.54
  -1  11  -2   62.40    1.73
  -1  11  -2   61.28    1.69
   1  11   2   61.27    2.22
   1  11   2   57.53    2.09
  -1  11  -2   63.50    2.39
   1  11   2   62.46    2.09
  -1  11  -2   58.91    2.07
   1  11   2   58.69    3.79
  -1  11  -2   61.61    2.15
  -2 -11  -2    1.21    0.44
  -2 -11  -2    1.95    0.37
   2 -11   2    1.79    0.46
   2 -11   2    1.64    0.46
  -2  11  -2    2.09    0.37
  -2  11  -2    1.65    0.30
   2  11   2    2.07    0.50
   2  11   2    1.58    0.92
   2  11   2    2.43    0.52
  -2  11  -2    1.88    0.52
  -2  11  -2    1.48    0.47
   2  11   2    2.06    0.40
  -2  11  -2    0.62    0.35
  -3 -11  -2  131.06    3.89
  -3 -11  -2  126.91    3.41
   3 -11   2  131.54    3.79
   3 -11   2  126.47    3.81
  -3  11  -2  128.07    3.85
  -3  11  -2  119.32    3.92
  -3  11  -2  124.43    3.82
   3  11   2  126.07    3.75
  -3  11  -2  124.31    3.17
  -3  11  -2  127.11    3.42
   3  11   2  119.98    5.82
   3  11   2  129.13    3.87
   4 -11   2    0.90    0.45
  -4 -11  -2    0.89    0.36
  -4 -11  -2    1.20    0.50
   4 -11   2    0.46    0.39
  -4 -11  -2    1.51    0.53
  -4  11  -2    1.15    0.40
  -4  11  -2    1.28    0.55
   4  11   2    0.98    0.43
  -4  11  -2    1.48    0.52
  -4  11  -2    2.01    0.59
   4  11   2    0.27    0.69
  -4  11  -2    0.64    0.27
  -5 -11  -2   58.78    2.26
   5 -11   2   64.67    2.66
   5 -11   2   63.82    2.68
  -5 -11  -2   59.94    2.68
  -5 -11  -2   59.85    2.58
  -5  11  -2   55.51    2.56
  -5  11  -2   64.29    2.14
  -5  11  -2   54.19    2.53
  -5  11  -2   61.36    2.38
  -5  11  -2   59.82    2.62
   6 -11   2    0.27    0.47
   6 -11   2    0.13    0.39
  -6 -11  -2    0.42    0.49
  -6 -11  -2    0.64    0.50
  -6  11  -2    1.56    0.59
  -6  11  -2    0.07    0.33
  -6  11  -2    0.34    0.43
  -6  11  -2    0.49    0.50
  -6  11  -2    0.02    0.37
  -6 -12   2   17.14    1.22
  -6 -12   2   17.28    1.74
  -6 -12   2   19.61    1.83
  -6  12   2   16.11    1.72
  -6  12   2   17.98    1.32
  -6  12   2   18.98    1.46
  -6  12   2   18.46    1.76
  -6  12   2   19.43    1.46
  -6  12   2   18.50    1.43
  -6  12   2   18.71    1.22
  -6  12   2   17.49    1.28
  -5 -12   2   -0.11    0.36
  -5 -12   2   -0.37    0.26
  -5 -12   2    0.51    0.46
  -5  12   2    0.70    0.45
  -5  12   2   -0.32    0.35
  -5  12   2   -0.13    0.24
  -5  12   2   -0.35    0.31
   5  12  -2    0.53    0.69
  -5  12   2   -0.13    0.29
  -5  12   2   -0.49    0.28
  -5  12   2    0.52    0.35
  -5  12   2    0.80    0.72
  -4 -12   2   94.72    3.27
  -4 -12   2   93.69    3.33
  -4 -12   2   94.38    2.91
  -4  12   2   91.73    3.08
  -4  12   2   91.48    3.16
  -4  12   2   90.52    2.66
  -4  12   2   95.20    3.31
  -4  12   2   92.95    4.76
  -4  12   2   91.18    3.37
  -4  12   2   87.33    2.89
  -4  12   2   89.86    2.96
   4  12  -2   94.26    4.83
  -3 -12   2    1.73    0.53
  -3 -12   2    1.72    0.51
  -3 -12   2    1.18    0.37
  -3  12   2    0.73    0.34
  -3  12   2    0.78    0.37
   3  12  -2    2.05    0.97
  -3  12   2    1.71    0.54
   3  12  -2    0.72    0.29
  -3  12   2    1.13    0.47
  -3  12   2    2.10    0.49
  -3  12   2    1.68    0.95
  -3  12   2    1.15    0.35
  -3  12   2    1.41    0.32
  -2 -12   2  108.75    2.75
  -2 -12   2  108.83    2.82
  -2 -12   2  107.56    3.27
  -2 -12   2  109.74    3.17
  -2 -12   2  110.35    3.32
  -2 -12   2  110.09    3.02
  -2  12   2  110.18    3.51
  -2  12   2  104.31    3.19
  -2  12   2  104.15    3.39
   2  12  -2  110.92    3.47
  -2  12   2  110.75    3.35
  -2  12   2  108.51    5.30
   2  12  -2  106.82    5.26
  -2  12   2  113.33    3.10
  -1 -12   2    0.90    0.34
  -1 -12   2    0.39    0.22
   1 -12  -2    0.87    0.26
  -1 -12   2    1.02    0.32
  -1 -12   2    0.77    0.23
   1  12  -2    0.18    0.32
  -1  12   2    0.29    0.21
  -1  12   2    0.51    0.32
  -1  12   2    0.53    0.31
   1  12  -2    0.72    0.25
   1  12  -2    1.08    0.36
   1  12  -2    0.69    0.26
   1  12  -2    0.58    0.69
  -1  12   2    0.95    0.73
  -1  12   2    0.51    0.31
   0 -12   2   61.99    1.83
   0 -12   2   65.59    2.04
   0 -12   2   62.20    2.01
   0 -12  -2   59.58    2.29
   0  12  -2   62.41    2.41
   0  12  -2   61.33    2.02
   0  12  -2   54.42    2.05
   0  12   2   61.37    1.69
   0  12   2   62.73    2.19
   0  12   2   62.73    3.98
   0  12   2   63.82    2.26
   0  12  -2   64.24    1.79
   0  12  -2   60.12    1.67
   0  12   2   61.18    2.25
   0  12  -2   62.70    3.91
   1 -12   2    2.29    0.45
   1 -12   2    2.42    0.49
  -1 -12  -2    2.50    0.57
  -1  12  -2    1.98    0.47
  -1  12  -2    1.98    0.33
  -1  12  -2    2.05    0.54
  -1  12  -2    2.00    0.32
   1  12   2    2.41    0.52
   1  12   2    2.14    1.02
  -1  12  -2    1.63    0.43
   1  12   2    2.24    0.46
   1  12   2    1.02    0.38
   2 -12   2   92.04    2.98
   2 -12   2   92.69    2.91
  -2 -12  -2   95.02    3.13
  -2 -12  -2   94.89    2.63
   2  12   2   91.61    3.04
  -2  12  -2   96.39    2.59
  -2  12  -2   95.02    3.06
  -2  12  -2   91.27    2.99
   2  12   2   94.21    5.12
   2  12   2   88.72    2.96
  -2  12  -2   94.47    2.45
   2  12   2   90.40    2.76
  -2  12  -2   92.50    3.23
  -3 -12  -2    0.54    0.26
   3 -12   2    0.80    0.41
   3 -12   2    0.27    0.30
  -3 -12  -2   -0.11    0.26
   3  12   2    0.08    0.32
  -3  12  -2    0.17    0.31
  -3  12  -2    0.04    0.23
   3  12   2    0.14    0.32
   3  12   2    0.51    0.67
  -3  12  -2    0.28    0.32
  -3  12  -2    0.12    0.34
   4 -12   2   80.62    2.92
  -4 -12  -2   78.45    3.07
  -4 -12  -2   75.93    2.92
   4 -12   2   76.01    2.94
  -4  12  -2   75.78    3.01
  -4  12  -2   76.81    2.95
  -4  12  -2   78.18    2.61
  -4  12  -2   78.02    2.96
   4  12   2   72.35    4.60
   4  12   2   79.21    2.88
  -5 -12  -2   -0.53    0.37
   5 -12   2    0.34    0.44
   5 -12   2   -0.15    0.34
  -5 -12  -2   -0.16    0.35
  -5  12  -2   -0.13    0.39
  -5  12  -2   -0.29    0.29
   5  12   2   -0.11    0.72
  -5  12  -2   -0.38    0.36
  -5  12  -2   -0.26    0.35
  -6 -12  -2   20.54    1.59
  -6 -12  -2   22.42    1.72
   6 -12   2   21.92    1.63
   6 -12   2   18.96    1.83
  -6  12  -2   22.15    2.00
  -6  12  -2   20.78    1.66
  -6  12  -2   21.15    1.64
  -6 -13   2    0.45    0.50
  -6 -13   2    0.03    0.47
   6 -13  -2   -0.32    0.41
  -6  13   2   -0.23    0.33
  -6  13   2   -0.28    0.39
  -6  13   2   -0.13    0.40
  -6  13   2   -0.14    0.44
  -6  13   2   -0.06    0.42
  -6  13   2    0.18    0.39
  -5 -13   2   33.12    2.00
  -5 -13   2   33.83    1.64
  -5 -13   2   30.61    1.86
  -5  13   2   26.98    1.61
  -5  13   2   32.34    2.83
  -5  13   2   29.07    1.88
   5  13  -2   30.39    2.79
  -5  13   2   30.57    1.77
  -5  13   2   30.99    1.69
  -5  13   2   30.43    1.63
  -5  13   2   31.06    1.88
  -5  13   2   34.41    1.84
  -4 -13   2    0.25    0.41
  -4 -13   2    0.12    0.30
  -4 -13   2    0.15    0.37
   4  13  -2    0.04    0.60
  -4  13   2   -0.04    0.34
  -4  13   2    0.24    0.33
  -4  13   2    0.14    0.39
  -4  13   2   -0.10    0.30
  -4  13   2    0.18    0.32
  -4  13   2   -0.16    0.56
  -4  13   2    0.21    0.35
  -3 -13   2   97.27    3.25
  -3 -13   2   95.09    2.97
  -3 -13   2   94.80    3.22
  -3 -13   2   92.41    2.78
  -3  13   2   90.03    3.24
  -3  13   2   93.96    5.03
  -3  13   2   92.75    3.14
  -3  13   2   91.40    2.98
  -3  13   2   94.24    2.97
   3  13  -2   91.61    5.02
  -3  13   2   91.85    3.33
  -2 -13   2    3.37    0.60
  -2 -13   2    4.46    0.72
  -2 -13   2    3.90    0.56
  -2 -13   2    3.33    0.59
  -2  13   2    3.01    1.13
  -2  13   2    3.99    0.69
  -2  13   2    3.53    0.60
  -2  13   2    3.02    0.67
  -2  13   2    2.61    0.62
  -2  13   2    4.57    0.64
   2  13  -2    4.44    0.77
   2  13  -2    4.25    1.38
  -1 -13   2   56.23    1.90
   1 -13  -2   54.95    1.75
  -1 -13   2   56.22    1.97
  -1 -13   2   55.52    1.78
  -1  13   2   57.79    2.12
   1  13  -2   56.86    2.00
  -1  13   2   61.62    2.36
   1  13  -2   59.92    1.83
   1  13  -2   58.12    2.37
  -1  13   2   58.48    1.85
  -1  13   2   57.86    2.24
   1  13  -2   61.29    4.00
  -1  13   2   54.09    3.80
   1  13  -2   56.49    1.84
   0 -13   2   -0.37    0.17
   0 -13  -2    0.11    0.30
   0 -13   2   -0.12    0.20
   0  13  -2    0.07    0.19
   0  13   2   -0.09    0.54
   0  13  -2   -0.17    0.22
   0  13  -2    0.13    0.24
   0  13  -2   -0.12    0.49
   0  13   2   -0.30    0.21
   0  13   2    0.11    0.29
   0  13   2   -0.20    0.21
   0  13  -2   -0.10    0.25
  -1 -13  -2  117.14    3.66
   1 -13   2  117.08    3.39
   1 -13   2  113.38    3.27
  -1  13  -2  115.55    3.47
  -1  13  -2  110.30    3.73
  -1  13  -2  109.44    3.37
   1  13   2  115.54    3.43
  -1  13  -2  120.84    3.23
   1  13   2  113.94    5.83
   1  13   2  115.84    3.55
   1  13   2  115.64    3.48
  -2 -13  -2    1.47    0.50
   2 -13   2    1.90    0.50
   2 -13   2    2.18    0.51
   2  13   2    2.65    1.17
   2  13   2    6.63    0.92
  -2  13  -2    1.89    0.52
   2  13   2    2.43    0.58
   2  13   2    1.68    0.45
  -2  13  -2    2.69    0.65
  -2  13  -2    1.71    0.49
   3 -13   2   48.93    2.06
  -3 -13  -2   47.73    2.18
   3 -13   2   44.57    2.08
  -3  13  -2   51.11    2.21
  -3  13  -2   47.61    2.13
   3  13   2   44.80    2.08
   3  13   2   44.50    2.03
  -3  13  -2   46.11    2.24
  -4 -13  -2   -0.05    0.35
   4 -13   2   -0.02    0.35
  -4 -13  -2    0.60    0.48
   4 -13   2   -0.38    0.33
   4  13   2    0.16    0.35
  -4  13  -2   -0.45    0.31
  -4  13  -2   -0.43    0.35
  -4  13  -2   -0.58    0.31
   4  13   2    0.10    0.68
  -5 -13  -2   50.52    2.54
   5 -13   2   44.65    2.31
   5 -13   2   50.90    2.42
  -5 -13  -2   50.70    2.40
  -5  13  -2   44.47    2.38
   5  13   2   42.25    3.65
  -5  13  -2   44.70    2.37
  -5  13  -2   42.75    2.27
  -5 -14   2    0.10    0.34
  -5 -14   2   -0.72    0.37
  -5 -14   2    0.05    0.46
  -5  14   2   -0.26    0.42
  -5  14   2    0.85    0.47
   5  14  -2   -0.39    0.61
  -5  14   2   -0.20    0.38
  -5  14   2   -0.25    0.32
  -5  14   2    0.04    0.68
  -5  14   2    0.03    0.33
  -4 -14   2   55.76    2.51
  -4 -14   2   56.34    2.24
  -4 -14   2   54.03    2.52
  -4  14   2   59.33    4.06
  -4  14   2   52.46    2.22
  -4  14   2   56.24    2.33
  -4  14   2   63.95    2.54
  -4  14   2   52.15    2.58
   4  14  -2   55.42    4.00
  -4  14   2   57.67    2.59
  -3 -14   2    0.41    0.38
  -3 -14   2    0.37    0.39
  -3 -14   2    0.63    0.36
  -3  14   2   -0.11    0.32
  -3  14   2    0.16    0.69
   3  14  -2    0.39    0.73
  -3  14   2    0.38    0.38
  -3  14   2    0.24    0.33
  -3  14   2    0.17    0.41
  -3  14   2    0.29    0.34
  -2 -14   2   41.74    1.80
  -2 -14   2   41.21    1.89
  -2 -14   2   44.62    1.87
   2  14  -2   40.34    2.00
  -2  14   2   43.14    1.84
  -2  14   2   40.69    1.65
  -2  14   2   41.57    1.90
  -2  14   2   39.42    1.99
  -2  14   2   38.27    3.33
  -2  14   2   39.64    1.94
   2  14  -2   38.31    3.30
  -1 -14   2   14.56    0.93
  -1 -14   2   14.47    1.00
  -1 -14   2   13.79    0.85
  -1  14   2   12.79    2.27
   1  14  -2   13.32    0.92
   1  14  -2   17.03    2.74
  -1  14   2   13.96    1.20
   1  14  -2   11.88    0.78
  -1  14   2   12.12    1.20
  -1  14   2   14.61    0.85
   1  14  -2   13.53    1.29
  -1  14   2   13.41    1.06
   0 -14  -2  108.50    3.52
   0 -14   2  105.42    3.03
   0 -14   2  108.74    3.09
   0  14   2  107.02    3.30
   0  14  -2  102.27    3.58
   0  14  -2  102.02    5.59
   0  14  -2  105.61    3.21
   0  14   2  107.00    3.42
   0  14   2  102.69    5.66
   0  14   2  110.61    3.42
   0  14  -2  106.95    3.12
   1 -14   2   14.10    0.94
   1 -14   2   10.94    1.04
  -1 -14  -2   12.99    1.32
  -1  14  -2   11.78    1.11
   1  14   2   13.22    2.39
  -1  14  -2   12.31    1.34
  -1  14  -2   12.46    1.13
   1  14   2   10.98    1.08
   1  14   2   12.40    1.15
   1  14   2   13.22    1.23
  -2 -14  -2   55.77    2.37
   2 -14   2   51.27    2.06
   2 -14   2   54.79    2.23
   2  14   2   51.09    4.00
  -2  14  -2   57.26    2.28
  -2  14  -2   50.76    2.21
   2  14   2   55.65    2.12
   2  14   2   57.08    2.30
  -2  14  -2   51.24    2.44
   2  14   2   56.49    2.25
   3 -14   2   -0.15    0.34
  -3 -14  -2    0.53    0.40
   3 -14   2    0.38    0.38
  -3  14  -2    0.28    0.37
  -3  14  -2    1.37    0.53
   3  14   2    0.02    0.37
   3  14   2   -0.25    0.70
   3  14   2    0.35    0.38
  -3  14  -2    0.07    0.33
   4 -14   2   36.22    2.02
   4 -14   2   39.11    1.98
  -4 -14  -2   38.00    2.16
  -4 -14  -2   38.63    2.06
  -4  14  -2   38.50    2.17
  -4  14  -2   42.20    2.17
  -4  14  -2   44.09    2.19
   4  14   2   42.68    2.09
   4  14   2   35.18    3.42
  -5 -14  -2   -0.23    0.40
   5 -14   2    0.40    0.49
  -5 -14  -2    0.08    0.47
   5 -14   2    0.16    0.45
  -5  14  -2    0.35    0.49
  -5  14  -2    0.08    0.40
  -5  14  -2   -0.25    0.43
   5  14   2    0.47    0.84
  -5 -15   2   52.95    2.61
  -5 -15   2   44.87    2.51
   5 -15  -2   52.06    2.44
  -5  15   2   44.51    3.67
  -5  15   2   48.40    2.38
  -5  15   2   49.89    2.54
  -5  15   2   52.54    2.42
   5  15  -2   44.99    3.74
  -5  15   2   46.34    2.57
  -5  15   2   53.35    2.27
  -4 -15   2    3.70    0.85
  -4 -15   2    3.13    0.64
  -4 -15   2    4.10    0.89
  -4  15   2    3.08    0.75
   4  15  -2    3.12    1.35
  -4  15   2    3.81    0.71
  -4  15   2    2.45    1.14
  -4  15   2    3.90    0.77
  -4  15   2    2.96    0.77
  -4  15   2    3.89    0.78
  -3 -15   2   36.12    1.94
  -3 -15   2   34.21    1.73
  -3 -15   2   35.76    1.88
  -3  15   2   36.23    1.99
  -3  15   2   41.12    3.51
  -3  15   2   35.57    1.72
  -3  15   2   39.15    2.11
   3  15  -2   39.33    3.50
  -3  15   2   36.88    1.77
  -3  15   2   38.35    1.91
  -2 -15   2    7.53    0.94
  -2 -15   2    9.75    1.04
  -2 -15   2    9.37    1.09
  -2  15   2    8.23    1.09
   2  15  -2    8.78    2.03
  -2  15   2    9.08    2.15
  -2  15   2    9.08    1.06
  -2  15   2    9.66    0.95
   2  15  -2   10.86    1.26
  -2  15   2    7.77    1.00
  -2  15   2    8.67    0.97
  -1 -15   2   72.34    2.62
   1 -15  -2   77.94    2.93
  -1 -15   2   75.90    2.69
  -1  15   2   73.51    2.62
  -1  15   2   73.45    2.71
  -1  15   2   71.16    4.74
   1  15  -2   75.15    2.47
  -1  15   2   71.76    2.83
   1  15  -2   73.81    2.92
   1  15  -2   67.79    4.61
   0 -15   2    0.44    0.32
   0 -15  -2    0.31    0.37
   0  15  -2    1.28    0.43
   0  15   2    0.92    0.43
   0  15  -2    0.52    0.76
   0  15   2    0.36    0.38
   0  15  -2    0.82    0.47
   0  15   2    1.56    1.05
   0  15  -2    0.17    0.29
   0  15   2   -0.03    0.27
  -1 -15  -2   51.08    2.31
   1 -15   2   50.75    2.05
   1  15   2   53.18    2.22
  -1  15  -2   50.72    2.11
   1  15   2   49.61    2.12
  -1  15  -2   48.98    2.38
  -1  15  -2   51.83    2.09
   1  15   2   47.73    3.96
   1  15   2   50.91    2.13
  -2 -15  -2    2.00    0.57
   2 -15   2    2.56    0.63
   2  15   2    1.93    0.59
   2  15   2    2.42    1.26
   2  15   2    1.95    0.52
  -2  15  -2    2.53    0.70
  -2  15  -2    3.68    0.75
  -2  15  -2    1.93    0.58
   2  15   2    2.03    0.58
   3 -15   2   58.00    2.53
  -3 -15  -2   58.15    2.61
  -3  15  -2   59.89    2.58
  -3  15  -2   60.60    2.80
   3  15   2   64.86    2.59
   3  15   2   61.78    4.61
  -3  15  -2   57.23    2.51
  -4 -15  -2    2.04    0.66
  -4 -15  -2    0.75    0.50
   4 -15   2    0.43    0.47
   4  15   2    1.28    1.09
  -4  15  -2   -0.08    0.38
  -4  15  -2    0.19    0.45
  -4  15  -2    0.20    0.38
   4 -16  -2   39.83    2.45
  -4 -16   2   41.08    2.00
  -4 -16   2   40.78    2.25
  -4 -16   2   38.91    2.19
  -4  16   2   42.44    3.72
  -4  16   2   41.74    1.99
  -4  16   2   37.59    2.19
  -4  16   2   45.13    2.19
   4  16  -2   43.82    3.83
  -4  16   2   39.52    2.02
  -4  16   2   40.84    2.34
  -3 -16   2    2.27    0.58
  -3 -16   2    1.72    0.60
  -3 -16   2    2.07    0.61
  -3  16   2    1.74    0.64
  -3  16   2    3.33    0.69
  -3  16   2    2.09    0.58
   3  16  -2    1.83    1.07
  -3  16   2    1.68    1.06
  -3  16   2    1.76    0.60
  -3  16   2    1.71    0.58
  -2 -16   2   52.11    2.20
  -2 -16   2   49.63    2.27
   2  16  -2   48.79    4.08
  -2  16   2   53.51    2.51
   2  16  -2   53.64    2.47
  -2  16   2   55.95    2.23
  -2  16   2   47.72    4.01
  -2  16   2   46.97    2.19
  -1 -16   2    0.15    0.36
  -1 -16   2    0.54    0.37
   1 -16  -2    0.81    0.47
  -1  16   2    0.91    0.46
  -1  16   2    0.47    0.43
   1  16  -2    1.14    1.06
   1  16  -2    0.39    0.37
  -1  16   2    0.18    0.32
  -1  16   2    1.21    0.95
   1  16  -2    0.71    0.47
   0 -16  -2   55.41    2.43
   0  16  -2   52.23    2.49
   0  16   2   48.56    2.18
   0  16   2   50.56    2.30
   0  16  -2   48.43    4.07
   0  16  -2   51.78    2.07
   0  16   2   50.98    2.16
   0  16   2   46.46    4.03
  -1 -16  -2   -0.08    0.33
   1 -16   2    0.65    0.41
  -1  16  -2    0.23    0.40
   1  16   2    0.49    0.40
   1  16   2    0.51    0.37
  -1  16  -2    0.28    0.37
   1  16   2    0.15    0.70
   1  16   2    0.30    0.35
  -1  16  -2    0.35    0.36
   2 -16   2   49.31    2.23
  -2 -16  -2   54.33    2.46
   2  16   2   50.25    2.27
  -2  16  -2   50.10    2.54
   2  16   2   50.86    2.28
  -2  16  -2   55.36    2.36
   2  16   2   41.78    3.99
   2  16   2   55.83    2.63
  -2  16  -2   53.39    2.31
   3 -16   2   -0.61    0.38
  -3 -16  -2    0.19    0.40
  -3  16  -2    0.38    0.47
   3  16   2    0.81    1.02
  -3  16  -2    0.07    0.45
  -3  16  -2    0.90    0.47
   3  16   2    0.09    0.39
  -3 -17   2   21.95    1.46
  -3 -17   2   21.81    1.60
  -3  17   2   22.21    1.63
  -3  17   2   22.89    1.74
  -3  17   2   20.88    1.40
   3  17  -2   22.46    2.96
  -3  17   2   18.33    3.11
  -3  17   2   22.33    1.55
  -2 -17   2    1.05    0.46
  -2 -17   2    0.31    0.46
  -2  17   2    0.58    1.01
  -2  17   2    0.97    0.45
   2  17  -2    1.68    1.23
   2  17  -2    0.25    0.45
  -2  17   2    0.03    0.40
  -2  17   2    0.68    0.52
  -1 -17   2   65.46    2.60
   1 -17  -2   67.08    2.85
  -1 -17   2   59.17    2.52
   1  17  -2   62.42    4.83
  -1  17   2   60.99    4.74
  -1  17   2   65.01    2.60
  -1  17   2   65.58    2.53
   1  17  -2   60.63    2.79
  -1  17   2   63.74    2.77
   0 -17  -2    0.08    0.34
   0  17  -2    0.93    0.51
   0  17   2   -0.02    0.33
   0  17  -2   -0.27    0.28
   0  17   2    0.03    0.37
   0  17   2   -0.11    0.33
   0  17  -2   -0.05    0.67
   0  17   2   -0.05    0.73
   1 -17   2   38.13    1.84
  -1 -17  -2   37.35    2.09
   1  17   2   37.77    3.77
  -1  17  -2   41.05    1.97
   1  17   2   40.02    2.02
   1  17   2   45.11    2.12
   1  17   2   39.19    1.97
  -1  17  -2   41.77    2.33
  -2 -17  -2   -0.07    0.38
   2 -17   2   -0.05    0.36
   2  17   2    0.27    0.41
   2  17   2   -0.12    0.90
  -2  17  -2    0.47    0.42
  -2  17  -2    0.75    0.49
   2  17   2    0.34    0.47
  -2  17  -2    0.17    0.38
  -1 -18   2    0.20    0.37
   1 -18  -2   -0.04    0.38
   1  18  -2    0.53    0.96
  -1  18   2   -0.08    0.47
   1  18  -2    0.50    0.52
  -1  18   2    0.07    0.42
  -1  18   2    0.12    0.36
  -1  18   2   -0.05    0.74
   0 -18  -2   29.86    1.87
   0  18   2   26.83    1.64
   0  18  -2   28.74    1.96
   0  18   2   27.43    3.39
   0  18   2   24.60    1.71
  -9   0   3   35.02    2.10
  -9   0   3   39.14    2.21
  -9   0   3   36.22    2.29
  -9   0   3   35.25    2.07
   9   0  -3   38.98    2.21
  -9   0   3   38.38    2.09
  -8   0   3   -0.05    0.33
  -8   0   3    0.09    0.38
  -8   0   3   -0.58    0.33
   8   0  -3    0.01    0.39
  -8   0   3    0.24    0.39
  -8   0   3   -0.16    0.38
  -8   0   3    0.26    0.42
   7   0  -3   30.08    1.69
  -7   0   3   27.97    1.58
  -7   0   3   28.75    1.66
  -7   0   3   30.50    1.68
  -7   0   3   29.18    1.43
  -7   0   3   31.30    1.82
  -7   0   3   28.22    1.61
  -7   0   3   31.36    1.41
   6   0  -3    0.34    0.33
  -6   0   3   -0.01    0.33
  -6   0   3    0.06    0.25
  -6   0   3    0.27    0.31
  -6   0   3    0.03    0.22
  -6   0   3    0.16    0.34
  -5   0   3  218.78    5.58
  -5   0   3  215.97    5.06
   5   0  -3  213.19    5.38
  -5   0   3  214.01    5.43
  -5   0   3  204.82    5.36
   4   0  -3    0.12    0.21
  -4   0   3    0.58    0.21
  -4   0   3   -0.14    0.16
  -4   0   3    0.05    0.21
   4   0  -3   -0.21    0.12
  -4   0   3    0.24    0.22
  -3   0   3  106.93    2.61
  -3   0   3  109.39    2.87
  -3   0   3  107.68    2.78
   3   0  -3  108.18    2.84
   3   0  -3  102.22    2.56
   3   0  -3  103.13    2.39
  -3   0   3  104.92    2.90
  -3   0   3  106.49    2.89
  -2   0   3   -0.08    0.17
  -2   0   3   -0.07    0.14
  -2   0   3   -0.09    0.13
   2   0  -3    0.06    0.12
  -2   0   3    0.20    0.19
   2   0  -3    0.07    0.07
   2   0  -3   -0.16    0.14
  -2   0   3    0.16    0.19
  -1   0   3  106.38    2.55
  -1   0   3  103.98    2.30
   1   0  -3  109.25    2.32
  -1   0   3  108.43    2.46
  -1   0   3  105.43    2.53
  -1   0   3  104.49    2.68
   1   0  -3  106.18    2.53
  -1   0   3  106.53    2.55
   1   0  -3  106.32    2.61
  -1   0   3   95.47    2.85
   1   0  -3  102.35    2.44
   1   0  -3  107.24    2.54
  -1   0   3  107.75    2.72
   0   0   3    0.40    0.14
   0   0   3    0.07    0.10
   0   0   3   -0.08    0.11
   0   0  -3   -0.03    0.12
   0   0   3    0.13    0.16
   0   0  -3    0.33    0.15
   0   0  -3    0.30    0.13
   0   0   3    0.01    0.11
   0   0  -3    0.07    0.11
   0   0  -3    0.23    0.15
   0   0   3    0.26    0.14
   0   0   3   -0.08    0.13
   0   0  -3    0.02    0.09
   0   0   3    0.25    0.18
  -1   0  -3  632.68   13.55
  -1   0  -3  651.15   13.51
   1   0   3  654.51   13.55
   1   0   3  660.21   13.22
   1   0   3  649.07   13.60
  -1   0  -3  635.80   13.44
   1   0   3  651.37   13.35
  -1   0  -3  636.72   13.33
   1   0   3  669.90   13.73
  -1   0  -3  640.01   13.28
   1   0   3  656.60   13.55
  -1   0  -3  654.97   13.55
  -2   0  -3    0.08    0.14
   2   0   3   -0.17    0.16
  -2   0  -3    0.05    0.16
  -2   0  -3    0.09    0.17
  -2   0  -3    0.00    0.08
   2   0   3   -0.01    0.16
   2   0   3   -0.05    0.17
  -3   0  -3  103.43    2.99
  -3   0  -3  105.78    2.37
  -3   0  -3  100.62    2.63
   3   0   3  104.63    2.86
  -3   0  -3  107.51    3.05
  -3   0  -3  108.17    2.80
  -3   0  -3  103.42    2.94
   3   0   3  102.33    3.01
   4   0   3   -0.19    0.20
  -4   0  -3    0.16    0.25
  -4   0  -3    0.18    0.28
   4   0   3    0.32    0.26
  -4   0  -3    0.00    0.12
  -4   0  -3    0.10    0.18
  -4   0  -3    0.31    0.22
  -4   0  -3    0.11    0.24
   5   0   3   51.87    1.95
  -5   0  -3   52.73    2.15
   5   0   3   49.47    2.18
  -5   0  -3   48.71    2.08
  -5   0  -3   46.81    2.03
  -5   0  -3   51.70    1.79
  -5   0  -3   48.89    1.87
  -6   0  -3   -0.10    0.27
   6   0   3   -0.64    0.20
  -6   0  -3   -0.47    0.33
  -6   0  -3    0.51    0.35
   6   0   3   -0.03    0.36
  -6   0  -3    0.12    0.29
   7   0   3   65.99    2.55
  -7   0  -3   65.79    2.85
  -7   0  -3   66.23    2.82
   7   0   3   74.43    3.14
  -7   0  -3   68.37    2.58
  -7   0  -3   70.71    2.94
  -9  -1   3    0.12    0.48
  -9  -1   3    0.35    0.47
  -9  -1   3    1.15    0.55
  -9  -1   3   -0.03    0.53
  -9  -1   3    0.13    0.50
   9  -1  -3   -0.44    0.41
  -9   1   3    0.34    0.48
   9   1  -3    0.61    0.48
  -9   1   3   -0.02    0.52
  -9   1   3    0.05    0.43
  -9   1   3    0.43    0.46
  -9   1   3    0.39    0.54
  -8  -1   3   35.21    1.91
  -8  -1   3   34.81    1.63
  -8  -1   3   34.02    1.86
   8  -1  -3   33.29    1.60
  -8  -1   3   38.49    2.18
  -8  -1   3   35.59    2.01
  -8  -1   3   39.74    2.09
   8  -1  -3   38.74    2.06
  -8   1   3   31.48    1.83
  -8   1   3   40.37    2.03
  -8   1   3   35.89    1.93
  -8   1   3   38.61    2.21
   8   1  -3   33.38    1.91
  -8   1   3   34.95    1.96
  -8   1   3   33.69    1.74
  -7  -1   3    6.82    1.02
  -7  -1   3    6.03    0.88
  -7  -1   3    7.84    1.04
  -7  -1   3    4.81    0.84
  -7  -1   3    4.99    0.67
  -7  -1   3    6.30    0.76
   7  -1  -3    6.91    0.99
  -7  -1   3    5.55    0.82
   7   1  -3    6.07    0.68
  -7   1   3    6.15    0.87
  -7   1   3    5.63    0.86
  -7   1   3    6.40    0.80
  -7   1   3    5.36    0.85
  -7   1   3    5.51    0.95
   7   1  -3    6.12    0.91
  -7   1   3    5.56    0.83
  -6  -1   3  101.55    3.43
  -6  -1   3  104.48    2.92
  -6  -1   3  103.49    2.85
  -6  -1   3  103.25    3.31
   6  -1  -3  102.79    3.29
  -6  -1   3  101.09    3.34
  -6   1   3  109.48    3.10
   6   1  -3  103.64    3.26
  -6   1   3  102.59    3.23
  -6   1   3  104.70    3.47
  -6   1   3   99.92    3.28
  -6   1   3  102.46    3.24
  -5  -1   3    8.92    0.61
   5  -1  -3    7.86    0.83
  -5  -1   3   10.59    0.99
  -5  -1   3    7.70    0.55
  -5  -1   3    8.64    0.95
  -5  -1   3    7.59    0.86
  -5   1   3    9.25    0.98
  -5   1   3    8.85    0.88
  -5   1   3    8.33    0.87
  -5   1   3    8.76    0.67
   5   1  -3    9.92    0.90
  -4  -1   3  168.91    4.26
  -4  -1   3  174.10    3.97
  -4  -1   3  172.40    4.45
  -4  -1   3  176.04    4.40
  -4  -1   3  169.14    3.85
   4  -1  -3  169.08    4.36
  -4  -1   3  167.86    4.42
   4   1  -3  170.77    3.94
  -4   1   3  171.42    4.35
   4   1  -3  173.94    3.88
  -4   1   3  175.09    4.40
  -4   1   3  173.12    4.48
  -4   1   3  176.17    4.16
  -4   1   3  176.34    4.37
   4   1  -3  171.29    4.32
  -3  -1   3    0.94    0.29
   3  -1  -3    0.72    0.17
  -3  -1   3    1.13    0.30
   3  -1  -3    0.85    0.28
  -3  -1   3    1.00    0.20
  -3  -1   3    1.19    0.28
  -3  -1   3    0.85    0.29
  -3   1   3    1.13    0.29
   3   1  -3    0.72    0.14
  -3   1   3    0.89    0.26
  -3   1   3    0.72    0.26
  -3   1   3    0.92    0.30
  -3   1   3    0.91    0.30
  -3   1   3    0.84    0.23
   3   1  -3    1.28    0.22
   3   1  -3    0.91    0.28
   2  -1  -3   63.17    1.84
  -2  -1   3   64.50    1.94
  -2  -1   3   64.19    1.70
  -2  -1   3   64.77    1.74
  -2  -1   3   66.64    1.94
  -2  -1   3   68.91    1.87
   2  -1  -3   62.86    1.74
  -2   1   3   67.74    1.90
   2   1  -3   65.22    1.63
  -2   1   3   65.44    1.85
   2   1  -3   64.40    1.87
  -2   1   3   63.62    1.77
  -2   1   3   68.22    1.95
  -2   1   3   64.18    1.91
  -1  -1   3   45.56    1.32
   1  -1  -3   45.34    1.35
   1  -1  -3   44.89    1.35
  -1  -1   3   45.67    1.25
  -1  -1   3   46.22    1.20
  -1  -1   3   46.07    1.07
   1  -1  -3   47.96    1.38
  -1  -1   3   45.60    1.47
   1  -1  -3   47.48    1.30
   1  -1  -3   46.57    1.19
  -1  -1   3   46.27    1.31
  -1   1   3   45.98    1.47
  -1   1   3   43.51    1.34
  -1   1   3   48.22    1.44
  -1   1   3   46.43    1.37
  -1   1   3   42.06    1.32
   1   1  -3   48.61    1.43
   1   1  -3   47.50    1.25
   1   1  -3   45.84    1.29
  -1   1   3   45.73    1.29
   1   1  -3   46.88    1.07
  -1   1   3   46.31    1.38
   0  -1  -3  687.09   14.22
   0  -1   3  700.57   14.38
   0  -1  -3  684.43   14.15
   0  -1   3  686.65   14.17
   0  -1   3  711.38   14.05
   0  -1   3  696.18   14.43
   0  -1  -3  696.71   14.19
   0  -1  -3  704.99   14.20
   0  -1   3  691.23   14.01
   0  -1   3  690.81   14.11
   0  -1  -3  676.56   14.29
   0  -1   3  691.35   14.28
   0  -1   3  710.47   14.17
   0   1  -3  660.35   14.02
   0   1   3  686.38   14.30
   0   1   3  696.55   14.29
   0   1  -3  685.69   14.12
   0   1   3  682.69   14.29
   0   1  -3  675.58   14.00
   0   1   3  687.15   14.22
   0   1  -3  692.17   14.32
   0   1  -3  685.82   14.28
   0   1  -3  686.72   14.15
   0   1   3  683.41   14.17
   0   1   3  699.26   14.17
   0   1   3  703.61   14.18
   1  -1   3   20.77    0.70
   1  -1   3   21.59    0.93
  -1  -1  -3   23.06    0.92
  -1  -1  -3   21.12    0.81
   1  -1   3   20.85    0.72
  -1  -1  -3   20.38    0.87
   1  -1   3   19.69    0.86
  -1  -1  -3   18.71    0.75
  -1  -1  -3   19.78    0.75
   1  -1   3   22.90    0.97
  -1   1  -3   20.38    0.82
  -1   1  -3   19.70    0.85
   1   1   3   20.28    0.78
  -1   1  -3   19.87    0.68
   1   1   3   19.13    0.94
   1   1   3   20.04    0.86
   1   1   3   19.89    0.58
   1   1   3   19.91    0.85
  -1   1  -3   19.67    0.82
   1   1   3   20.36    0.79
  -1   1  -3   21.13    0.72
   1   1   3   20.93    0.90
  -1   1  -3   21.24    0.88
  -1   1  -3   19.49    0.62
   1   1   3   20.75    0.85
  -1   1  -3   21.09    0.86
  -2  -1  -3  150.55    3.80
  -2  -1  -3  155.54    3.78
   2  -1   3  151.52    3.82
   2  -1   3  153.86    3.86
   2  -1   3  150.73    3.74
  -2  -1  -3  147.91    3.54
   2   1   3  154.36    3.63
   2   1   3  151.78    3.92
  -2   1  -3  151.38    3.36
  -2   1  -3  158.24    3.41
  -2   1  -3  149.14    3.66
   2   1   3  150.57    3.78
  -2   1  -3  150.00    3.85
   2   1   3  146.29    3.67
  -2   1  -3  155.88    3.78
  -2   1  -3  149.81    3.73
  -3  -1  -3    0.15    0.18
  -3  -1  -3    0.12    0.20
   3  -1   3    0.48    0.26
  -3  -1  -3    0.10    0.23
  -3  -1  -3    0.06    0.15
   3  -1   3    0.03    0.18
  -3  -1  -3    0.29    0.25
  -3   1  -3    0.22    0.22
  -3   1  -3    0.16    0.15
  -3   1  -3    0.40    0.25
   3   1   3    0.30    0.24
  -3   1  -3    0.36    0.21
  -3   1  -3    0.25    0.14
   3   1   3    0.41    0.21
  -3   1  -3    0.35    0.25
  -4  -1  -3  116.31    3.46
  -4  -1  -3  122.44    3.45
   4  -1   3  109.55    3.25
  -4  -1  -3  121.43    3.16
  -4  -1  -3  115.13    3.13
  -4  -1  -3  113.42    3.44
   4  -1   3  116.20    3.54
  -4   1  -3  116.68    3.48
  -4   1  -3  119.61    2.87
   4   1   3  114.26    3.46
  -4   1  -3  119.81    2.99
  -4   1  -3  121.01    3.29
  -4   1  -3  115.26    3.42
   4   1   3  120.26    3.25
  -5  -1  -3   -0.15    0.22
  -5  -1  -3    0.16    0.23
  -5  -1  -3    0.08    0.30
  -5  -1  -3    0.62    0.36
   5  -1   3   -0.03    0.25
  -5  -1  -3    0.40    0.36
   5  -1   3    0.16    0.32
   5   1   3    0.55    0.37
   5   1   3    0.53    0.32
  -5   1  -3    0.86    0.43
  -5   1  -3    0.18    0.30
  -5   1  -3    0.22    0.32
  -5   1  -3    0.39    0.19
  -5   1  -3    0.28    0.23
  -5   1  -3    0.60    0.35
  -6  -1  -3   35.53    1.58
  -6  -1  -3   32.96    1.78
   6  -1   3   32.27    1.89
  -6  -1  -3   33.80    1.78
   6  -1   3   32.24    1.62
  -6  -1  -3   34.53    1.57
  -6  -1  -3   33.76    1.82
  -6   1  -3   33.50    1.64
  -6   1  -3   36.54    1.87
  -6   1  -3   33.72    1.48
  -6   1  -3   33.40    1.77
  -6   1  -3   32.34    1.79
   6   1   3   32.05    1.56
   6   1   3   27.49    1.74
  -7  -1  -3    1.17    0.59
  -7  -1  -3    0.99    0.52
  -7  -1  -3    0.16    0.34
  -7  -1  -3    0.26    0.37
   7  -1   3   -0.16    0.33
   7  -1   3   -0.22    0.45
  -7   1  -3    0.15    0.46
   7   1   3    0.24    0.45
   7   1   3    0.45    0.41
  -7   1  -3    0.36    0.47
  -7   1  -3    0.66    0.48
  -7   1  -3    0.91    0.44
  -9  -2   3   15.68    1.63
  -9  -2   3   16.48    1.83
  -9  -2   3   14.74    1.56
  -9  -2   3   11.17    1.46
  -9  -2   3   12.06    1.47
   9  -2  -3   12.49    1.51
  -9   2   3   13.41    1.46
  -9   2   3   14.85    1.62
   9   2  -3   13.98    1.53
  -9   2   3   13.96    1.53
  -9   2   3   15.80    1.80
  -9   2   3   13.69    1.59
  -9   2   3   15.58    1.60
  -8  -2   3    2.11    0.67
   8  -2  -3    1.37    0.45
  -8  -2   3    0.97    0.51
   8  -2  -3    2.19    0.71
  -8  -2   3    1.52    0.59
  -8  -2   3    2.68    0.68
  -8  -2   3    2.70    0.82
  -8  -2   3    1.15    0.49
   8   2  -3    1.27    0.54
  -8   2   3    0.92    0.53
  -8   2   3    1.92    0.60
  -8   2   3    2.08    0.61
  -8   2   3    1.46    0.62
  -8   2   3    1.97    0.68
  -8   2   3    0.82    0.52
  -7  -2   3   66.52    2.73
  -7  -2   3   66.71    2.50
  -7  -2   3   66.47    2.75
   7  -2  -3   63.06    2.62
  -7  -2   3   60.45    2.14
  -7  -2   3   63.02    2.47
  -7  -2   3   66.86    2.66
  -7  -2   3   64.86    2.16
  -7   2   3   64.25    2.49
  -7   2   3   65.49    2.60
  -7   2   3   66.63    2.44
   7   2  -3   65.97    2.54
  -7   2   3   67.81    2.57
  -7   2   3   67.16    2.80
  -7   2   3   61.00    2.51
  -6  -2   3    9.65    1.08
  -6  -2   3   11.37    0.74
  -6  -2   3   11.42    0.75
   6  -2  -3   11.19    1.14
  -6  -2   3   10.96    1.10
  -6  -2   3    9.77    1.08
  -6   2   3   12.87    1.25
   6   2  -3   12.22    1.15
  -6   2   3   10.50    1.06
  -6   2   3   11.32    0.89
  -6   2   3   10.57    1.17
  -6   2   3   10.60    0.89
  -6   2   3   12.41    1.17
  -5  -2   3  152.77    4.33
  -5  -2   3  158.85    4.45
  -5  -2   3  161.28    4.48
   5  -2  -3  154.29    4.33
  -5  -2   3  159.59    3.83
  -5  -2   3  164.56    3.84
  -5   2   3  165.44    4.41
   5   2  -3  169.11    4.32
  -5   2   3  163.74    4.37
  -5   2   3  160.42    4.26
  -5   2   3  168.24    4.21
  -5   2   3  161.84    4.51
   4  -2  -3   41.72    1.60
  -4  -2   3   42.39    1.68
  -4  -2   3   38.42    1.57
  -4  -2   3   41.15    1.63
  -4  -2   3   40.78    1.20
  -4  -2   3   39.90    1.17
   4   2  -3   39.10    1.17
  -4   2   3   40.16    1.65
  -4   2   3   40.20    1.58
   4   2  -3   41.07    1.20
  -4   2   3   40.24    1.58
  -4   2   3   43.91    1.74
  -4   2   3   41.91    1.54
  -4   2   3   42.00    1.48
   4   2  -3   39.76    1.52
   3  -2  -3   95.17    2.61
  -3  -2   3   92.61    2.69
  -3  -2   3   92.51    2.63
   3  -2  -3   90.23    2.27
  -3  -2   3   92.15    2.57
  -3  -2   3   91.55    2.04
  -3   2   3   95.57    2.67
  -3   2   3   91.15    2.55
  -3   2   3   93.37    2.51
   3   2  -3   94.70    2.57
  -3   2   3   94.80    2.61
  -3   2   3   93.27    2.63
  -3   2   3   94.87    2.50
   3   2  -3   91.31    2.04
   3   2  -3   93.56    2.24
   3   2  -3   91.64    2.15
  -2  -2   3   13.36    0.56
  -2  -2   3   11.87    0.70
  -2  -2   3   13.89    0.69
   2  -2  -3   11.93    0.67
  -2  -2   3   11.33    0.71
  -2  -2   3   11.82    0.55
  -2   2   3   11.95    0.67
   2   2  -3   12.66    0.69
  -2   2   3   13.12    0.71
  -2   2   3   11.99    0.68
   2   2  -3   12.08    0.47
   2   2  -3   12.68    0.54
  -2   2   3   12.36    0.64
  -2   2   3   10.80    0.67
  -1  -2   3  197.92    4.22
  -1  -2   3  198.66    4.27
  -1  -2   3  203.53    4.42
  -1  -2   3  194.75    4.62
   1  -2  -3  198.62    4.47
  -1  -2   3  198.89    4.12
  -1  -2   3  206.42    4.40
   1  -2  -3  199.18    4.59
   1  -2  -3  205.49    4.37
  -1   2   3  202.76    4.56
  -1   2   3  201.68    4.46
  -1   2   3  194.61    4.54
   1   2  -3  203.10    4.38
  -1   2   3  197.76    4.56
  -1   2   3  196.44    4.63
  -1   2   3  199.89    4.51
   1   2  -3  195.66    4.27
   1   2  -3  201.52    4.58
  -1   2   3  197.03    4.46
   0  -2   3   21.37    0.70
   0  -2   3   20.47    0.72
   0  -2  -3   21.19    0.81
   0  -2   3   21.04    0.58
   0  -2   3   21.35    0.89
   0  -2   3   21.16    0.63
   0  -2  -3   21.04    0.79
   0  -2  -3   21.01    0.82
   0  -2   3   22.76    0.85
   0  -2  -3   20.83    0.76
   0   2   3   20.93    0.79
   0   2   3   21.77    0.73
   0   2   3   20.64    0.79
   0   2  -3   21.01    0.70
   0   2  -3   21.82    0.88
   0   2  -3   21.24    0.58
   0   2  -3   20.06    0.61
   0   2   3   22.00    0.77
   0   2   3   21.08    0.93
   0   2  -3   21.86    0.87
   0   2   3   21.69    0.86
   0   2   3   20.23    0.87
   0   2   3   21.41    0.79
   0   2  -3   20.92    0.72
   1  -2   3  546.87   11.89
  -1  -2  -3  571.82   11.92
  -1  -2  -3  553.23   11.91
  -1  -2  -3  576.16   11.99
   1  -2   3  557.54   12.00
  -1  -2  -3  562.37   11.64
   1  -2   3  576.15   11.95
   1  -2   3  580.96   11.75
  -1  -2  -3  571.77   11.72
  -1   2  -3  564.42   11.73
   1   2   3  536.78   11.84
   1   2   3  569.60   11.71
  -1   2  -3  560.80   11.83
  -1   2  -3  566.41   11.83
  -1   2  -3  568.79   11.53
  -1   2  -3  567.09   11.76
   1   2   3  566.79   11.84
  -1   2  -3  584.95   11.99
   1   2   3  569.73   12.00
   1   2   3  562.07   11.64
   1   2   3  551.96   12.09
  -1   2  -3  559.43   11.94
  -1   2  -3  570.08   11.91
   1   2   3  564.25   11.81
  -2  -2  -3   12.42    0.73
  -2  -2  -3   12.35    0.76
   2  -2   3   12.56    0.74
   2  -2   3   13.44    0.76
   2  -2   3   12.82    0.79
  -2  -2  -3   12.49    0.58
   2   2   3   12.45    0.67
   2   2   3   11.98    0.72
   2   2   3   12.22    0.68
  -2   2  -3   12.42    0.78
  -2   2  -3   11.73    0.70
  -2   2  -3   13.25    0.75
  -2   2  -3   12.94    0.57
   2   2   3   12.82    0.79
  -2   2  -3   13.43    0.61
  -2   2  -3   12.41    0.44
  -2   2  -3   12.13    0.71
   3  -2   3   77.61    2.52
  -3  -2  -3   82.44    2.30
  -3  -2  -3   78.56    2.42
  -3  -2  -3   75.77    2.11
  -3  -2  -3   82.10    2.52
   3  -2   3   78.21    2.39
  -3   2  -3   82.00    2.42
   3   2   3   77.55    2.44
  -3   2  -3   81.06    2.39
  -3   2  -3   81.67    2.11
  -3   2  -3   81.00    1.97
  -3   2  -3   76.08    2.41
   3   2   3   77.21    2.28
  -3   2  -3   79.48    2.52
  -4  -2  -3    0.19    0.27
  -4  -2  -3    0.32    0.30
  -4  -2  -3    0.97    0.31
  -4  -2  -3    0.69    0.32
   4  -2   3    0.27    0.32
   4  -2   3    0.75    0.33
  -4  -2  -3    0.56    0.25
   4   2   3    0.24    0.25
  -4   2  -3    0.47    0.29
  -4   2  -3    0.87    0.37
   4   2   3    0.45    0.33
  -4   2  -3    0.69    0.23
  -4   2  -3    0.58    0.21
  -4   2  -3    0.49    0.27
  -4   2  -3    0.56    0.31
   5  -2   3   77.06    2.61
   5  -2   3   78.59    2.88
  -5  -2  -3   76.20    2.49
  -5  -2  -3   78.79    2.76
  -5  -2  -3   75.72    2.35
  -5  -2  -3   75.97    2.76
  -5  -2  -3   73.63    2.68
   5   2   3   75.64    2.77
  -5   2  -3   76.63    2.22
  -5   2  -3   77.63    2.62
  -5   2  -3   76.67    2.71
  -5   2  -3   74.38    2.74
  -5   2  -3   74.08    2.71
   5   2   3   76.79    2.46
  -5   2  -3   78.40    2.25
  -6  -2  -3    9.74    0.94
   6  -2   3    8.30    0.96
  -6  -2  -3    7.91    1.05
  -6  -2  -3    9.25    0.99
   6  -2   3   10.91    1.33
  -6  -2  -3    8.84    1.13
  -6  -2  -3   10.43    1.19
  -6   2  -3    8.52    1.02
  -6   2  -3    7.84    1.11
   6   2   3    9.24    1.17
   6   2   3    8.06    0.89
  -6   2  -3    6.91    0.95
  -6   2  -3    7.02    0.95
   7  -2   3   41.87    2.01
  -7  -2  -3   40.25    2.15
  -7  -2  -3   41.15    2.14
   7  -2   3   40.18    2.30
  -7  -2  -3   38.64    1.87
  -7  -2  -3   42.50    2.16
  -7   2  -3   37.59    1.94
  -7   2  -3   39.93    2.16
  -7   2  -3   41.02    2.12
   7   2   3   42.66    1.87
   7   2   3   42.09    2.30
  -7   2  -3   39.66    2.15
   8  -3  -3   42.60    2.22
  -8  -3   3   43.44    2.23
  -8  -3   3   42.27    2.02
   8  -3  -3   35.77    1.77
  -8  -3   3   37.07    2.17
  -8  -3   3   39.12    2.19
  -8  -3   3   40.55    2.02
  -8   3   3   39.12    2.25
  -8   3   3   35.81    2.00
  -8   3   3   37.59    1.92
  -8   3   3   39.39    2.17
  -8   3   3   35.11    1.88
   8   3  -3   41.28    2.04
  -8   3   3   37.97    2.02
  -8   3   3   38.55    2.03
  -7  -3   3    0.08    0.36
  -7  -3   3    0.36    0.31
  -7  -3   3   -0.15    0.35
  -7  -3   3   -0.34    0.33
  -7  -3   3    0.10    0.35
  -7  -3   3    0.83    0.40
   7  -3  -3   -0.32    0.34
  -7   3   3   -0.05    0.35
   7   3  -3    0.19    0.36
  -7   3   3   -0.17    0.38
  -7   3   3    0.91    0.47
  -7   3   3    0.10    0.34
  -7   3   3   -0.35    0.31
  -7   3   3    0.11    0.33
  -7   3   3   -0.03    0.29
  -6  -3   3   85.57    2.95
  -6  -3   3   79.90    2.95
   6  -3  -3   77.50    2.82
  -6  -3   3   81.55    2.88
  -6  -3   3   79.63    2.35
  -6  -3   3   81.75    2.27
  -6   3   3   83.27    2.85
  -6   3   3   81.21    2.70
  -6   3   3   80.49    2.66
  -6   3   3   79.97    2.86
  -6   3   3   75.38    2.71
   6   3  -3   78.33    2.69
  -6   3   3   85.10    2.85
  -6   3   3   85.27    3.03
  -5  -3   3    1.73    0.37
  -5  -3   3    1.33    0.41
  -5  -3   3    1.06    0.39
  -5  -3   3    1.45    0.46
   5  -3  -3    1.23    0.42
  -5  -3   3    0.64    0.25
  -5  -3   3    1.27    0.25
   5   3  -3    0.88    0.36
  -5   3   3    0.77    0.36
  -5   3   3    1.39    0.34
  -5   3   3    1.26    0.43
  -5   3   3    0.60    0.29
   5   3  -3    1.03    0.24
  -5   3   3    1.59    0.46
  -5   3   3    1.35    0.40
  -5   3   3    1.19    0.41
  -4  -3   3  141.22    3.77
  -4  -3   3  142.86    3.22
  -4  -3   3  145.02    3.16
  -4  -3   3  136.23    3.88
   4  -3  -3  146.31    3.81
  -4  -3   3  141.34    3.81
   4   3  -3  139.91    3.18
   4   3  -3  142.39    3.68
  -4   3   3  143.51    3.81
  -4   3   3  142.46    3.64
  -4   3   3  134.45    3.83
  -4   3   3  139.57    3.67
   4   3  -3  142.15    3.22
  -4   3   3  140.31    4.11
  -4   3   3  141.12    3.67
   4   3  -3  140.12    3.14
  -4   3   3  140.79    3.80
   3  -3  -3   -0.22    0.14
  -3  -3   3    0.28    0.23
  -3  -3   3    0.13    0.09
  -3  -3   3    0.34    0.23
  -3  -3   3    0.14    0.20
  -3   3   3    0.28    0.23
  -3   3   3    0.05    0.20
   3   3  -3    0.01    0.18
  -3   3   3    0.28    0.20
   3   3  -3    0.19    0.09
  -3   3   3   -0.16    0.19
   3   3  -3    0.15    0.13
  -3   3   3    0.30    0.20
  -3   3   3    0.19    0.20
   3   3  -3    0.29    0.10
  -2  -3   3  182.15    4.05
  -2  -3   3  186.29    4.05
  -2  -3   3  185.54    4.40
  -2  -3   3  190.58    4.30
   2  -3  -3  184.75    4.32
   2   3  -3  183.26    4.35
  -2   3   3  179.08    4.36
   2   3  -3  184.07    3.89
  -2   3   3  185.15    4.42
   2   3  -3  187.49    4.06
  -2   3   3  183.30    4.30
  -2   3   3  192.65    4.39
  -2   3   3  187.21    4.43
  -2   3   3  184.11    4.37
  -1  -3   3   -0.01    0.14
  -1  -3   3    0.04    0.14
   1  -3  -3    0.23    0.16
  -1  -3   3   -0.02    0.16
  -1  -3   3    0.04    0.08
   1  -3  -3    0.21    0.15
  -1  -3   3    0.04    0.08
  -1  -3   3    0.21    0.09
  -1   3   3    0.04    0.16
  -1   3   3    0.21    0.19
  -1   3   3    0.34    0.16
   1   3  -3    0.15    0.13
   1   3  -3    0.27    0.20
  -1   3   3    0.03    0.16
  -1   3   3   -0.03    0.18
  -1   3   3    0.36    0.20
   1   3  -3    0.13    0.17
  -1   3   3    0.32    0.18
   0  -3  -3  243.37    5.48
   0  -3   3  246.29    5.64
   0  -3   3  247.22    5.33
   0  -3   3  258.84    5.59
   0  -3   3  242.12    5.46
   0  -3  -3  247.46    5.34
   0  -3   3  247.16    5.13
   0   3  -3  248.11    5.20
   0   3   3  252.62    5.50
   0   3   3  242.24    5.51
   0   3   3  248.04    5.62
   0   3  -3  252.06    5.46
   0   3  -3  249.19    5.14
   0   3   3  250.84    5.37
   0   3  -3  245.71    5.58
   0   3   3  245.19    5.33
   0   3   3  240.97    5.27
   0   3  -3  247.33    5.53
   0   3  -3  251.10    5.33
   0   3  -3  245.65    5.56
   0   3   3  248.99    5.69
  -1  -3  -3    0.19    0.20
   1  -3   3    0.45    0.21
   1  -3   3    0.44    0.23
  -1  -3  -3    0.10    0.14
  -1  -3  -3    0.49    0.22
   1  -3   3    0.21    0.19
  -1  -3  -3    0.34    0.14
  -1   3  -3    0.28    0.15
   1   3   3    0.32    0.14
  -1   3  -3    0.24    0.19
  -1   3  -3    0.57    0.24
   1   3   3    0.18    0.20
  -1   3  -3    0.49    0.11
   1   3   3    0.27    0.19
   1   3   3    0.33    0.19
   1   3   3    0.43    0.24
  -1   3  -3    0.57    0.19
  -1   3  -3    0.37    0.17
   1   3   3    0.51    0.18
  -1   3  -3    0.35    0.21
   1   3   3    0.31    0.13
  -1   3  -3    0.44    0.20
  -2  -3  -3  260.42    6.10
   2  -3   3  268.35    6.06
   2  -3   3  256.31    6.23
  -2  -3  -3  273.14    5.71
   2  -3   3  269.19    6.14
  -2  -3  -3  263.48    6.18
  -2   3  -3  279.74    6.07
   2   3   3  276.64    6.07
   2   3   3  262.46    5.70
   2   3   3  267.99    6.05
  -2   3  -3  259.44    6.09
   2   3   3  257.77    5.77
  -2   3  -3  269.17    6.14
  -2   3  -3  276.95    5.95
  -2   3  -3  268.63    6.23
  -2   3  -3  263.43    5.72
   2   3   3  271.84    6.01
   2   3   3  260.24    6.23
  -3  -3  -3    0.35    0.16
   3  -3   3    0.81    0.35
  -3  -3  -3    0.55    0.27
   3  -3   3    0.28    0.26
  -3  -3  -3    1.20    0.37
  -3   3  -3    0.71    0.16
  -3   3  -3    0.36    0.25
  -3   3  -3    0.98    0.24
   3   3   3    0.45    0.26
   3   3   3    0.63    0.24
  -3   3  -3    0.28    0.23
  -3   3  -3    0.19    0.23
  -3   3  -3    0.67    0.28
  -4  -3  -3   72.28    2.05
  -4  -3  -3   71.55    2.32
   4  -3   3   71.06    2.57
  -4  -3  -3   71.63    2.43
  -4  -3  -3   73.38    2.55
  -4  -3  -3   74.49    2.50
   4  -3   3   74.04    2.42
  -4   3  -3   75.02    2.44
  -4   3  -3   72.33    2.46
  -4   3  -3   69.63    2.12
  -4   3  -3   68.01    2.47
  -4   3  -3   69.56    1.89
   4   3   3   68.46    2.42
   4   3   3   71.45    2.22
  -4   3  -3   74.61    2.43
  -5  -3  -3    0.64    0.44
   5  -3   3    1.58    0.47
  -5  -3  -3    0.64    0.36
   5  -3   3   -0.08    0.26
  -5  -3  -3    0.69    0.29
  -5  -3  -3    0.65    0.43
  -5  -3  -3    0.83    0.40
   5   3   3    1.23    0.39
  -5   3  -3    0.75    0.39
  -5   3  -3    0.88    0.41
  -5   3  -3    0.30    0.22
  -5   3  -3    0.13    0.30
  -5   3  -3    0.76    0.30
   5   3   3    1.11    0.48
  -5   3  -3    0.66    0.35
   6  -3   3   58.47    2.37
  -6  -3  -3   59.35    2.32
   6  -3   3   61.76    2.71
  -6  -3  -3   60.42    2.48
  -6  -3  -3   59.23    2.53
  -6  -3  -3   57.60    2.46
   6   3   3   62.71    2.60
   6   3   3   60.58    2.18
  -6   3  -3   62.48    2.61
  -6   3  -3   62.72    2.57
  -6   3  -3   60.91    2.43
  -6   3  -3   58.68    2.46
  -7  -3  -3    0.94    0.47
   7  -3   3    1.06    0.52
  -7  -3  -3    1.42    0.53
  -7  -3  -3    2.22    0.69
   7  -3   3    1.85    0.68
  -7  -3  -3    1.20    0.53
  -7   3  -3    1.36    0.54
  -7   3  -3    1.11    0.56
   7   3   3    0.64    0.51
  -7   3  -3    0.50    0.55
  -7   3  -3    1.55    0.65
   7   3   3    1.49    0.63
  -8  -4   3    0.15    0.42
  -8  -4   3    0.77    0.53
  -8  -4   3    0.60    0.43
   8  -4  -3    0.95    0.49
  -8  -4   3    0.43    0.52
  -8  -4   3    0.83    0.54
   8  -4  -3    0.68    0.53
  -8   4   3    0.52    0.49
  -8   4   3    0.84    0.53
  -8   4   3    0.21    0.52
  -8   4   3    0.46    0.48
  -8   4   3    0.58    0.46
   8   4  -3    0.55    0.47
  -8   4   3    1.22    0.47
  -8   4   3    0.48    0.45
  -7  -4   3   64.02    2.72
  -7  -4   3   59.29    2.56
  -7  -4   3   58.59    2.05
   7  -4  -3   57.60    2.52
  -7  -4   3   59.83    2.58
  -7  -4   3   56.14    2.29
  -7   4   3   59.20    2.55
  -7   4   3   63.13    2.49
  -7   4   3   59.27    2.65
  -7   4   3   59.28    2.49
  -7   4   3   55.57    2.42
   7   4  -3   58.44    2.34
  -7   4   3   60.84    2.27
  -7   4   3   61.34    2.43
  -6  -4   3    0.22    0.26
  -6  -4   3    0.73    0.41
  -6  -4   3    0.27    0.37
   6  -4  -3    0.31    0.37
  -6  -4   3    0.24    0.36
  -6  -4   3    0.57    0.23
  -6   4   3    0.26    0.29
  -6   4   3    0.51    0.32
  -6   4   3    0.61    0.39
  -6   4   3    0.41    0.34
   6   4  -3    0.24    0.31
  -6   4   3   -0.04    0.35
  -6   4   3    0.66    0.38
  -6   4   3    0.07    0.36
  -6   4   3    0.16    0.35
  -5  -4   3   77.92    2.79
  -5  -4   3   73.18    2.06
  -5  -4   3   76.17    2.72
   5  -4  -3   71.59    2.56
  -5  -4   3   72.51    1.86
  -5  -4   3   74.66    2.57
  -5  -4   3   76.73    2.60
  -5   4   3   75.34    2.59
  -5   4   3   77.73    2.70
  -5   4   3   73.79    2.52
   5   4  -3   77.06    2.43
  -5   4   3   75.44    2.54
  -5   4   3   73.83    2.49
  -5   4   3   72.90    2.43
  -5   4   3   74.55    2.34
  -4  -4   3    0.39    0.25
  -4  -4   3    0.79    0.31
  -4  -4   3    1.24    0.40
  -4  -4   3    0.96    0.22
   4  -4  -3    1.06    0.35
   4   4  -3    0.72    0.16
  -4   4   3    0.77    0.38
  -4   4   3    1.26    0.35
  -4   4   3    1.15    0.35
   4   4  -3    1.11    0.33
   4   4  -3    0.60    0.17
  -4   4   3    1.53    0.44
  -4   4   3    0.99    0.33
  -4   4   3    0.89    0.28
  -4   4   3    0.66    0.29
  -4   4   3    1.23    0.33
  -3  -4   3  197.89    4.81
  -3  -4   3  200.03    4.98
  -3  -4   3  202.98    4.84
   3  -4  -3  192.40    4.78
  -3  -4   3  201.49    4.25
  -3   4   3  195.04    4.86
  -3   4   3  194.10    4.84
   3   4  -3  203.48    4.28
  -3   4   3  197.29    4.82
  -3   4   3  199.54    4.69
  -3   4   3  195.76    4.74
  -3   4   3  197.84    4.88
   3   4  -3  201.04    4.74
  -3   4   3  213.60    5.85
  -2  -4   3    0.02    0.18
  -2  -4   3    0.40    0.25
  -2  -4   3    0.33    0.12
  -2  -4   3   -0.11    0.16
  -2  -4   3    0.15    0.12
   2  -4  -3    0.32    0.20
  -2  -4   3    0.15    0.09
  -2   4   3    0.16    0.17
  -2   4   3    0.25    0.22
  -2   4   3    0.19    0.20
  -2   4   3    0.20    0.20
   2   4  -3    0.20    0.12
   2   4  -3    0.39    0.21
  -2   4   3    0.32    0.21
   2   4  -3    0.19    0.07
  -2   4   3    0.05    0.19
   2   4  -3    0.11    0.07
   1  -4  -3  271.04    5.90
   1  -4  -3  264.71    5.81
  -1  -4   3  267.69    5.76
  -1  -4   3  274.31    6.07
  -1  -4   3  264.66    5.59
  -1  -4   3  272.96    5.77
  -1  -4   3  266.70    6.03
   1   4  -3  268.71    5.99
  -1   4   3  264.60    5.81
  -1   4   3  266.87    6.07
   1   4  -3  258.32    5.98
  -1   4   3  266.15    6.01
  -1   4   3  269.43    5.90
  -1   4   3  268.86    5.95
   1   4  -3  272.34    5.67
  -1   4   3  257.86    6.03
   1   4  -3  266.01    5.75
   0  -4   3    0.25    0.18
   0  -4  -3    0.23    0.13
   0  -4   3    0.50    0.18
   0  -4  -3   -0.05    0.16
   0  -4   3    0.38    0.11
   0  -4   3    0.32    0.21
   0  -4   3    0.59    0.22
   0   4  -3    0.25    0.09
   0   4   3    0.39    0.14
   0   4   3    0.56    0.25
   0   4   3    0.27    0.13
   0   4  -3    0.18    0.18
   0   4   3    0.30    0.20
   0   4  -3    0.29    0.18
   0   4   3    0.36    0.21
   0   4  -3    0.24    0.18
   0   4   3    0.19    0.12
   0   4  -3    0.21    0.19
   0   4   3    0.25    0.22
   1  -4   3  114.16    3.04
   1  -4   3  125.72    3.27
  -1  -4  -3  125.16    2.94
  -1  -4  -3  123.58    3.14
   1  -4   3  128.59    3.17
  -1  -4  -3  130.40    3.23
  -1  -4  -3  123.40    2.82
   1   4   3  124.56    3.08
  -1   4  -3  124.74    3.18
   1   4   3  123.10    2.81
   1   4   3  123.19    3.14
   1   4   3  122.18    3.33
   1   4   3  129.04    2.97
  -1   4  -3  125.80    3.14
  -1   4  -3  125.82    3.22
  -1   4  -3  125.51    2.89
   1   4   3  123.34    3.28
   1   4   3  128.56    2.72
  -1   4  -3  122.32    2.96
  -1   4  -3  121.67    2.63
  -1   4  -3  125.49    3.09
   1   4   3  125.86    2.74
  -2  -4  -3    0.30    0.20
   2  -4   3    0.35    0.23
  -2  -4  -3    0.31    0.12
   2  -4   3    0.07    0.19
   2  -4   3    0.05    0.16
  -2  -4  -3    0.40    0.25
   2   4   3    0.24    0.19
   2   4   3   -0.09    0.19
  -2   4  -3    0.11    0.21
   2   4   3    0.09    0.20
  -2   4  -3    0.40    0.19
  -2   4  -3    0.22    0.12
   2   4   3    0.25    0.19
  -2   4  -3    0.37    0.22
   2   4   3    0.37    0.12
   2   4   3    0.30    0.13
  -2   4  -3    0.43    0.23
  -2   4  -3   -0.01    0.15
  -3  -4  -3  206.24    5.27
  -3  -4  -3  205.80    4.60
  -3  -4  -3  217.69    5.18
   3  -4   3  203.68    5.33
   3  -4   3  211.28    5.19
  -3   4  -3  207.25    5.08
  -3   4  -3  208.94    5.29
   3   4   3  217.96    4.98
  -3   4  -3  212.57    4.99
  -3   4  -3  207.90    5.19
  -3   4  -3  212.54    4.42
  -3   4  -3  215.14    5.23
   3   4   3  207.83    4.62
   3   4   3  211.36    5.14
   3   4   3  208.79    5.09
   4  -4   3   -0.23    0.24
  -4  -4  -3    0.12    0.30
  -4  -4  -3   -0.15    0.24
   4  -4   3    0.27    0.30
  -4  -4  -3    0.05    0.25
  -4  -4  -3    0.03    0.25
  -4  -4  -3    0.33    0.19
  -4   4  -3    0.01    0.15
  -4   4  -3    0.05    0.20
  -4   4  -3    0.45    0.27
   4   4   3    0.14    0.28
  -4   4  -3    0.00    0.22
   4   4   3    0.11    0.21
  -4   4  -3    0.28    0.30
  -4   4  -3    0.48    0.33
   5  -4   3   65.14    2.43
  -5  -4  -3   66.18    2.39
  -5  -4  -3   66.29    2.56
  -5  -4  -3   65.18    1.97
   5  -4   3   64.16    2.62
  -5  -4  -3   64.10    2.43
  -5  -4  -3   62.55    2.44
   5   4   3   62.85    2.46
  -5   4  -3   66.80    2.47
  -5   4  -3   63.03    2.40
   5   4   3   67.85    2.19
  -5   4  -3   66.89    2.59
  -5   4  -3   67.21    2.19
  -5   4  -3   66.56    2.51
   6  -4   3    0.40    0.38
  -6  -4  -3    0.28    0.35
   6  -4   3   -0.24    0.37
  -6  -4  -3    0.00    0.34
  -6  -4  -3   -0.04    0.39
  -6  -4  -3    0.10    0.31
  -6   4  -3   -0.15    0.35
   6   4   3    0.02    0.27
  -6   4  -3    0.50    0.38
  -6   4  -3    0.08    0.30
  -6   4  -3   -0.23    0.33
   6   4   3    0.12    0.40
  -7  -4  -3   26.78    1.70
   7  -4   3   27.91    1.94
   7  -4   3   28.26    1.71
  -7  -4  -3   29.46    1.78
  -7  -4  -3   27.55    1.78
  -7  -4  -3   28.68    1.65
   7   4   3   23.38    1.71
  -7   4  -3   27.10    1.70
  -7   4  -3   27.34    1.83
  -7   4  -3   23.20    1.58
  -7   4  -3   25.50    1.74
  -8  -5   3   22.35    1.46
  -8  -5   3   26.76    1.87
   8  -5  -3   25.05    1.75
  -8  -5   3   23.98    1.53
  -8  -5   3   26.79    1.79
  -8  -5   3   23.04    1.70
  -8   5   3   21.91    1.57
   8   5  -3   22.85    1.51
  -8   5   3   24.66    1.64
  -8   5   3   22.22    1.74
  -8   5   3   23.86    1.65
  -8   5   3   22.39    1.70
  -8   5   3   27.16    1.68
  -8   5   3   26.01    1.62
  -7  -5   3   -0.44    0.25
  -7  -5   3    0.45    0.39
  -7  -5   3   -0.20    0.36
  -7  -5   3    0.21    0.36
  -7  -5   3    0.04    0.34
   7  -5  -3   -0.14    0.34
  -7   5   3    0.17    0.35
  -7   5   3   -0.50    0.30
   7   5  -3    0.53    0.37
  -7   5   3   -0.25    0.31
  -7   5   3    0.20    0.35
  -7   5   3   -0.16    0.25
  -7   5   3    0.38    0.41
  -7   5   3   -0.47    0.32
  -7   5   3    0.05    0.39
  -6  -5   3   86.77    3.05
   6  -5  -3   92.78    3.18
  -6  -5   3   87.70    3.10
  -6  -5   3   91.87    2.59
  -6  -5   3   89.00    3.26
  -6   5   3   86.54    3.01
   6   5  -3   90.22    2.90
  -6   5   3   87.87    2.98
  -6   5   3   88.98    2.95
  -6   5   3   92.17    2.77
  -6   5   3   93.67    3.10
  -6   5   3   89.96    3.03
  -6   5   3   93.16    3.18
  -6   5   3   91.29    3.21
  -5  -5   3   -0.04    0.27
  -5  -5   3    0.28    0.22
  -5  -5   3   -0.07    0.23
   5  -5  -3    0.41    0.32
  -5  -5   3    0.18    0.11
  -5  -5   3    0.38    0.33
  -5   5   3    0.85    0.38
  -5   5   3    0.24    0.32
  -5   5   3    0.25    0.30
   5   5  -3    0.48    0.29
  -5   5   3    0.28    0.25
   5   5  -3    0.15    0.09
  -5   5   3   -0.19    0.25
  -5   5   3    0.15    0.30
  -5   5   3    0.52    0.34
  -5   5   3    0.19    0.32
  -4  -5   3   90.53    2.91
  -4  -5   3   89.91    2.75
  -4  -5   3   83.22    2.64
   4  -5  -3   87.96    2.73
  -4  -5   3   90.12    2.24
   4   5  -3   85.03    2.19
  -4   5   3   86.90    2.47
  -4   5   3   88.02    2.78
  -4   5   3   88.70    2.74
  -4   5   3   88.27    2.71
  -4   5   3   90.90    2.71
   4   5  -3   88.52    1.95
   4   5  -3   84.76    2.55
  -4   5   3   93.85    3.44
  -4   5   3   84.68    2.61
  -4   5   3   89.52    2.79
  -3  -5   3    0.03    0.18
   3  -5  -3    0.06    0.19
  -3  -5   3    0.05    0.20
  -3  -5   3    0.13    0.20
  -3  -5   3    0.12    0.12
  -3   5   3    0.21    0.20
  -3   5   3    0.18    0.34
  -3   5   3    0.55    0.26
   3   5  -3    0.10    0.09
  -3   5   3    0.49    0.27
  -3   5   3    0.31    0.23
  -3   5   3    0.49    0.23
  -3   5   3    0.48    0.24
   3   5  -3    0.04    0.16
  -3   5   3    0.07    0.17
  -2  -5   3  273.48    6.11
  -2  -5   3  270.15    5.61
  -2  -5   3  270.29    6.04
  -2  -5   3  266.22    5.63
  -2  -5   3  269.63    5.74
   2  -5  -3  272.19    6.03
  -2  -5   3  264.95    5.68
  -2  -5   3  273.80    6.26
  -2   5   3  297.88    6.10
  -2   5   3  266.34    6.05
   2   5  -3  269.96    6.08
  -2   5   3  262.02    5.85
  -2   5   3  261.68    6.21
  -2   5   3  260.77    6.20
   2   5  -3  265.39    5.68
  -2   5   3  259.70    6.18
  -2   5   3  253.47    6.05
   1  -5  -3    1.55    0.26
  -1  -5   3    1.23    0.29
  -1  -5   3    1.26    0.14
  -1  -5   3    1.30    0.21
   1  -5  -3    0.81    0.25
  -1  -5   3    1.42    0.25
  -1  -5   3    1.14    0.32
  -1  -5   3    1.47    0.25
  -1   5   3    0.90    0.27
   1   5  -3    1.21    0.20
  -1   5   3    0.80    0.24
  -1   5   3    1.37    0.27
  -1   5   3    1.26    0.29
   1   5  -3    1.21    0.29
   1   5  -3    1.36    0.29
   0  -5  -3  135.44    3.06
   0  -5   3  137.88    3.30
   0  -5   3  142.34    3.37
   0  -5   3  140.65    3.49
   0  -5  -3  135.39    3.40
   0  -5   3  139.15    2.97
   0  -5   3  131.93    3.32
   0   5  -3  140.06    3.27
   0   5  -3  136.64    3.44
   0   5  -3  138.37    3.46
   0   5   3  131.90    3.49
   0   5   3  134.50    3.20
   0   5   3  131.69    3.01
   0   5   3  133.75    3.34
   0   5   3  137.65    3.51
   0   5   3  135.29    3.06
   0   5  -3  135.28    3.43
   0   5   3  136.12    3.40
  -1  -5  -3    1.72    0.35
   1  -5   3    1.52    0.32
  -1  -5  -3    1.60    0.24
  -1  -5  -3    1.63    0.20
  -1  -5  -3    1.76    0.35
   1  -5   3    1.68    0.35
   1  -5   3    1.30    0.29
  -1   5  -3    1.61    0.37
   1   5   3    1.13    0.34
   1   5   3    1.55    0.36
   1   5   3    1.67    0.20
  -1   5  -3    2.11    0.37
  -1   5  -3    2.06    0.26
  -1   5  -3    2.01    0.28
   1   5   3    1.48    0.16
   1   5   3    1.95    0.22
   1   5   3    1.49    0.33
  -1   5  -3    1.66    0.34
   1   5   3    1.32    0.28
   1   5   3    1.46    0.23
  -1   5  -3    1.63    0.33
   2  -5   3  268.20    6.38
   2  -5   3  266.88    6.01
  -2  -5  -3  259.47    6.15
   2  -5   3  270.21    6.25
  -2  -5  -3  270.43    6.35
   2   5   3  262.52    6.21
   2   5   3  264.65    6.38
  -2   5  -3  270.61    6.31
   2   5   3  270.45    5.54
  -2   5  -3  264.96    5.68
   2   5   3  261.99    5.66
   2   5   3  261.78    5.98
   2   5   3  272.16    6.06
  -2   5  -3  271.49    6.20
  -2   5  -3  280.17    6.05
  -2   5  -3  267.84    6.22
  -2   5  -3  277.29    6.35
  -3  -5  -3    1.60    0.45
  -3  -5  -3    1.49    0.21
  -3  -5  -3    1.53    0.39
   3  -5   3    1.34    0.40
   3  -5   3    1.88    0.44
  -3   5  -3    0.94    0.37
   3   5   3    1.70    0.26
   3   5   3    1.31    0.32
  -3   5  -3    1.60    0.41
  -3   5  -3    1.70    0.40
  -3   5  -3    0.66    0.29
  -3   5  -3    1.22    0.33
   3   5   3    0.75    0.30
   3   5   3    0.75    0.29
  -4  -5  -3   63.42    2.22
   4  -5   3   59.25    2.35
  -4  -5  -3   60.19    2.21
  -4  -5  -3   60.22    1.64
   4  -5   3   59.87    2.22
  -4  -5  -3   57.04    2.25
  -4   5  -3   61.29    2.09
   4   5   3   60.41    2.17
  -4   5  -3   65.47    2.33
  -4   5  -3   57.43    2.28
  -4   5  -3   61.93    2.15
   4   5   3   60.18    1.95
  -4   5  -3   60.49    1.57
  -4   5  -3   62.35    2.28
  -5  -5  -3   -0.06    0.27
  -5  -5  -3    0.24    0.34
  -5  -5  -3    0.36    0.33
  -5  -5  -3    0.27    0.36
   5  -5   3    0.03    0.31
   5  -5   3   -0.18    0.31
  -5   5  -3   -0.11    0.27
   5   5   3   -0.12    0.29
  -5   5  -3   -0.31    0.24
  -5   5  -3    0.16    0.32
   5   5   3    0.08    0.25
  -5   5  -3    0.59    0.37
  -5   5  -3    0.46    0.26
   6  -5   3   64.18    2.58
  -6  -5  -3   65.00    2.59
  -6  -5  -3   57.80    2.42
  -6  -5  -3   64.71    2.60
  -6  -5  -3   66.27    2.74
   6  -5   3   62.23    2.80
  -6   5  -3   64.20    2.74
   6   5   3   62.29    2.17
  -6   5  -3   64.10    2.55
   6   5   3   64.53    2.63
  -6   5  -3   65.50    2.67
  -6   5  -3   60.36    2.55
  -7  -5  -3   -0.13    0.37
  -7  -5  -3    0.56    0.51
   7  -5   3   -0.48    0.37
   7  -5   3    0.27    0.51
  -7  -5  -3    0.54    0.42
  -7  -5  -3    0.23    0.51
   7   5   3    0.73    0.52
  -7   5  -3   -0.04    0.48
  -7   5  -3   -0.34    0.36
  -7   5  -3    0.70    0.44
  -7   5  -3    0.39    0.43
   8  -6  -3    0.26    0.47
  -8  -6   3   -0.15    0.35
  -8  -6   3   -0.27    0.41
  -8  -6   3   -0.07    0.31
  -8  -6   3   -0.29    0.43
  -8  -6   3   -0.05    0.44
  -8   6   3   -0.32    0.43
  -8   6   3    0.23    0.50
   8   6  -3   -0.11    0.37
  -8   6   3   -0.19    0.38
  -8   6   3    0.63    0.49
  -8   6   3    0.30    0.50
  -8   6   3   -0.52    0.30
  -8   6   3    0.06    0.42
  -7  -6   3   61.19    2.59
  -7  -6   3   61.27    2.33
  -7  -6   3   65.02    2.69
  -7  -6   3   63.42    2.81
   7  -6  -3   63.76    2.70
  -7   6   3   62.06    2.55
  -7   6   3   59.64    2.64
  -7   6   3   61.40    2.52
  -7   6   3   59.24    2.68
  -7   6   3   49.91    2.40
  -7   6   3   56.92    2.51
   7   6  -3   64.79    2.40
  -7   6   3   59.79    2.45
   6  -6  -3    0.43    0.42
  -6  -6   3    0.51    0.44
  -6  -6   3    0.20    0.34
  -6  -6   3    0.80    0.45
  -6  -6   3   -0.05    0.24
  -6   6   3    0.02    0.26
  -6   6   3    0.09    0.34
  -6   6   3   -0.19    0.31
  -6   6   3   -0.23    0.31
  -6   6   3   -0.24    0.28
  -6   6   3    0.56    0.39
   6   6  -3    0.58    0.38
  -6   6   3   -0.08    0.27
  -6   6   3    0.08    0.33
  -5  -6   3  110.28    3.58
  -5  -6   3  109.39    3.31
   5  -6  -3  109.22    3.40
  -5  -6   3  110.94    3.41
  -5  -6   3  110.16    2.83
  -5   6   3  104.86    3.39
  -5   6   3  113.67    3.37
  -5   6   3  111.26    3.46
   5   6  -3  107.00    3.11
  -5   6   3  102.24    3.18
  -5   6   3  104.81    3.31
  -5   6   3  105.99    2.94
  -5   6   3  111.08    3.38
  -5   6   3  100.22    3.77
  -4  -6   3    0.65    0.33
  -4  -6   3    0.51    0.27
   4  -6  -3    0.27    0.28
  -4  -6   3    0.87    0.38
  -4  -6   3    0.44    0.20
  -4   6   3    0.49    0.31
  -4   6   3    0.66    0.30
  -4   6   3    0.64    0.32
  -4   6   3    0.89    0.34
  -4   6   3    0.28    0.22
   4   6  -3    0.91    0.32
  -4   6   3    0.43    0.31
  -4   6   3    1.51    0.58
  -4   6   3    0.86    0.33
  -3  -6   3   93.48    2.88
  -3  -6   3   92.78    2.74
  -3  -6   3   91.48    2.28
  -3  -6   3   96.25    2.69
   3  -6  -3   95.35    2.72
  -3   6   3   98.36    2.73
  -3   6   3   94.64    2.72
  -3   6   3   94.48    3.80
  -3   6   3   98.01    2.73
  -3   6   3   93.10    2.80
   3   6  -3   96.47    2.65
   3   6  -3   94.29    2.08
  -3   6   3   90.63    2.77
  -3   6   3   90.66    2.50
  -2  -6   3    0.92    0.30
   2  -6  -3    0.76    0.24
  -2  -6   3    1.22    0.30
  -2  -6   3    1.19    0.15
  -2  -6   3    0.79    0.17
  -2  -6   3    1.04    0.19
  -2  -6   3    0.94    0.26
  -2  -6   3    0.92    0.19
  -2   6   3    0.70    0.20
  -2   6   3    1.76    0.37
  -2   6   3    1.23    0.31
   2   6  -3    0.77    0.17
  -2   6   3    1.27    0.60
  -2   6   3    0.98    0.27
   2   6  -3    1.08    0.29
  -2   6   3    1.12    0.32
  -2   6   3    1.23    0.33
  -2   6   3    1.13    0.27
  -2   6   3    1.02    0.28
  -1  -6   3  196.28    4.72
  -1  -6   3  201.36    4.16
  -1  -6   3  199.59    4.77
  -1  -6   3  198.97    4.46
  -1  -6   3  198.88    4.51
   1  -6  -3  201.68    4.48
   1  -6  -3  200.45    4.74
  -1   6   3  196.39    4.85
  -1   6   3  206.45    4.51
  -1   6   3  196.83    4.73
   1   6  -3  203.00    4.74
   1   6  -3  198.43    4.72
   1   6  -3  187.46    4.81
  -1   6   3  200.61    4.73
   1   6  -3  200.86    4.35
  -1   6   3  202.26    4.52
   0  -6  -3    1.18    0.31
   0  -6   3    1.78    0.22
   0  -6   3    1.38    0.28
   0  -6  -3    1.53    0.21
   0  -6   3    1.58    0.30
   0  -6   3    1.33    0.33
   0   6   3    1.29    0.17
   0   6   3    1.34    0.33
   0   6   3    2.09    0.29
   0   6  -3    1.19    0.26
   0   6  -3    1.25    0.32
   0   6   3    1.49    0.32
   0   6   3    1.43    0.33
   0   6  -3    1.24    0.32
   0   6  -3    1.79    0.35
   1  -6   3  253.17    5.96
  -1  -6  -3  251.54    5.38
  -1  -6  -3  245.52    5.90
   1  -6   3  258.80    5.64
   1  -6   3  249.87    5.81
  -1  -6  -3  247.18    5.76
   1   6   3  246.66    5.23
  -1   6  -3  250.12    5.40
  -1   6  -3  252.14    5.69
   1   6   3  250.23    6.02
   1   6   3  255.89    5.73
  -1   6  -3  257.90    5.84
  -1   6  -3  260.26    5.95
   1   6   3  252.10    5.86
   1   6   3  254.71    5.45
  -1   6  -3  251.54    5.92
   1   6   3  250.54    5.41
  -2  -6  -3    2.14    0.45
   2  -6   3    1.75    0.31
  -2  -6  -3    1.40    0.33
   2  -6   3    2.11    0.46
   2  -6   3    1.35    0.38
  -2   6  -3    1.93    0.42
  -2   6  -3    1.66    0.21
   2   6   3    1.13    0.30
  -2   6  -3    2.04    0.41
   2   6   3    1.73    0.19
  -2   6  -3    1.98    0.42
   2   6   3    1.55    0.30
  -2   6  -3    1.75    0.41
   2   6   3    1.44    0.36
   2   6   3    0.97    0.35
  -2   6  -3    1.51    0.29
   3  -6   3  133.88    3.77
  -3  -6  -3  127.69    3.48
   3  -6   3  128.94    3.63
  -3  -6  -3  124.92    3.64
   3   6   3  131.02    3.30
   3   6   3  125.97    3.55
   3   6   3  125.39    3.01
  -3   6  -3  125.83    3.66
   3   6   3  129.52    3.37
  -3   6  -3  126.45    3.51
  -3   6  -3  124.51    3.62
  -3   6  -3  127.75    3.36
  -4  -6  -3    0.17    0.27
   4  -6   3    0.28    0.33
  -4  -6  -3    0.32    0.27
  -4  -6  -3   -0.45    0.24
   4  -6   3    0.05    0.27
  -4   6  -3   -0.03    0.28
  -4   6  -3    0.25    0.31
  -4   6  -3    0.32    0.32
   4   6   3    0.45    0.31
  -4   6  -3    0.16    0.25
  -4   6  -3    0.16    0.26
   4   6   3    0.39    0.24
  -5  -6  -3   32.86    1.67
  -5  -6  -3   31.85    1.62
  -5  -6  -3   30.24    1.58
   5  -6   3   31.25    1.78
  -5  -6  -3   32.50    1.74
   5  -6   3   29.02    1.61
  -5   6  -3   32.99    1.72
   5   6   3   32.37    1.61
   5   6   3   29.75    1.32
  -5   6  -3   31.40    1.56
  -5   6  -3   26.63    1.56
  -5   6  -3   34.65    1.81
  -5   6  -3   31.19    1.51
   6  -6   3    0.20    0.46
  -6  -6  -3   -0.39    0.37
   6  -6   3   -0.06    0.38
  -6  -6  -3   -0.09    0.31
  -6  -6  -3    0.95    0.48
  -6  -6  -3   -0.13    0.28
   6   6   3    0.74    0.47
  -6   6  -3    0.27    0.42
  -6   6  -3   -0.36    0.26
  -6   6  -3    0.53    0.45
  -6   6  -3   -0.16    0.31
  -6   6  -3    0.10    0.29
   7  -6   3   55.81    2.84
  -7  -6  -3   59.92    2.60
   7  -6   3   59.02    2.62
  -7  -6  -3   57.62    2.74
  -7  -6  -3   54.10    2.53
  -7  -6  -3   54.87    2.51
  -7   6  -3   58.29    2.67
  -7   6  -3   58.82    2.56
  -7   6  -3   59.31    2.79
   8  -7  -3   10.40    1.43
  -8  -7   3   14.33    1.73
  -8  -7   3   14.28    1.58
  -8  -7   3   10.45    1.35
  -8  -7   3   12.62    1.46
  -8  -7   3   13.50    1.31
  -8   7   3   12.80    1.49
  -8   7   3   13.58    1.51
  -8   7   3    9.89    1.21
  -8   7   3   13.55    1.37
  -8   7   3    9.22    1.33
  -8   7   3   13.17    1.47
   8   7  -3   10.12    1.15
  -8   7   3   11.62    1.41
  -7  -7   3   -0.47    0.37
  -7  -7   3   -0.06    0.38
  -7  -7   3   -0.17    0.29
  -7  -7   3    0.80    0.50
   7  -7  -3    0.40    0.44
  -7   7   3    0.36    0.40
  -7   7   3   -0.25    0.32
  -7   7   3    0.15    0.41
  -7   7   3   -0.01    0.34
  -7   7   3    0.15    0.35
  -7   7   3   -0.07    0.41
  -7   7   3   -0.15    0.35
   7   7  -3    0.48    0.31
  -6  -7   3  119.93    3.32
  -6  -7   3  113.65    3.87
   6  -7  -3  121.24    3.95
  -6  -7   3  123.44    3.82
  -6  -7   3  124.38    4.17
  -6   7   3  123.01    3.99
  -6   7   3  120.99    3.94
   6   7  -3  122.90    3.57
  -6   7   3  126.07    3.86
  -6   7   3  124.83    3.76
  -6   7   3  125.55    3.76
  -6   7   3  125.16    3.45
  -6   7   3  127.33    3.96
  -6   7   3  123.28    3.88
  -5  -7   3    0.68    0.42
  -5  -7   3    0.48    0.26
   5  -7  -3    0.45    0.37
  -5  -7   3    0.22    0.33
  -5  -7   3    0.29    0.31
  -5   7   3    0.80    0.37
  -5   7   3   -0.09    0.31
  -5   7   3    0.77    0.38
  -5   7   3    0.87    0.39
  -5   7   3    0.34    0.34
  -5   7   3   -0.08    0.29
  -5   7   3    1.02    0.56
  -5   7   3    0.01    0.26
   5   7  -3    0.44    0.29
  -5   7   3    0.38    0.26
  -4  -7   3   94.02    2.75
   4  -7  -3   90.27    2.84
  -4  -7   3   87.94    3.00
  -4  -7   3   87.59    2.35
  -4  -7   3   89.71    2.87
  -4   7   3   94.95    2.84
  -4   7   3   82.06    2.79
  -4   7   3   83.95    3.68
  -4   7   3   93.09    2.46
  -4   7   3   88.51    2.88
  -4   7   3   88.46    2.83
  -4   7   3   89.84    2.75
   4   7  -3   89.61    2.62
  -4   7   3   89.62    2.88
  -3  -7   3    0.69    0.20
  -3  -7   3    0.59    0.24
  -3  -7   3    0.45    0.17
  -3  -7   3    0.52    0.29
  -3  -7   3    0.19    0.26
   3  -7  -3    0.37    0.23
   3   7  -3    0.70    0.26
  -3   7   3    0.24    0.25
  -3   7   3    0.38    0.21
  -3   7   3    0.52    0.27
  -3   7   3    0.52    0.30
  -3   7   3    0.29    0.43
  -3   7   3    0.71    0.33
  -3   7   3    0.92    0.31
  -3   7   3    0.10    0.23
  -2  -7   3   68.57    2.10
  -2  -7   3   69.78    1.73
  -2  -7   3   71.13    2.25
  -2  -7   3   68.32    2.07
   2  -7  -3   68.54    2.03
  -2  -7   3   69.49    1.84
  -2  -7   3   69.33    1.80
  -2   7   3   67.72    2.14
  -2   7   3   72.62    2.08
  -2   7   3   66.51    2.23
  -2   7   3   69.84    2.02
   2   7  -3   69.57    2.09
  -2   7   3   68.95    1.83
  -2   7   3   67.44    2.24
  -2   7   3   79.21    3.63
  -2   7   3   70.59    2.26
  -2   7   3   70.78    2.05
  -1  -7   3    0.09    0.14
  -1  -7   3    0.16    0.09
  -1  -7   3    0.27    0.18
   1  -7  -3   -0.26    0.13
  -1  -7   3    0.28    0.21
   1  -7  -3    0.16    0.16
  -1  -7   3   -0.01    0.15
  -1   7   3    0.12    0.41
   1   7  -3   -0.03    0.11
   1   7  -3   -0.03    0.15
  -1   7   3   -0.02    0.08
  -1   7   3   -0.12    0.12
   1   7  -3    0.23    0.23
  -1   7   3    0.35    0.21
  -1   7   3    0.27    0.09
  -1   7   3    0.41    0.21
   1   7  -3    0.34    0.21
  -1   7   3    0.14    0.23
  -1   7   3   -0.14    0.12
   0  -7  -3  269.15    6.33
   0  -7   3  272.17    5.84
   0  -7   3  275.79    6.34
   0  -7  -3  275.46    5.74
   0  -7   3  277.88    6.12
   0  -7   3  280.91    6.13
   0   7  -3  272.27    6.30
   0   7   3  260.75    6.25
   0   7   3  277.04    5.86
   0   7   3  276.09    6.12
   0   7   3  266.94    6.34
   0   7  -3  272.90    6.07
   0   7  -3  270.32    6.30
   0   7  -3  268.88    6.39
   0   7   3  269.75    6.41
   0   7   3  269.24    5.75
   1  -7   3    0.47    0.25
   1  -7   3    0.31    0.23
  -1  -7  -3    0.34    0.23
   1  -7   3    0.47    0.19
  -1  -7  -3   -0.02    0.15
   1   7   3    0.54    0.15
  -1   7  -3    0.39    0.26
  -1   7  -3    0.53    0.15
  -1   7  -3    0.51    0.20
  -1   7  -3    0.14    0.20
   1   7   3    0.44    0.28
   1   7   3    0.06    0.20
  -1   7  -3    0.48    0.25
   1   7   3    0.29    0.16
   2  -7   3  219.84    4.86
  -2  -7  -3  213.80    5.36
   2  -7   3  219.21    5.40
  -2  -7  -3  212.45    5.12
   2  -7   3  210.69    5.25
  -2  -7  -3  205.91    4.76
  -2   7  -3  216.95    5.34
   2   7   3  218.70    5.02
   2   7   3  213.54    4.82
  -2   7  -3  218.75    4.86
   2   7   3  211.99    4.62
  -2   7  -3  215.39    5.31
  -2   7  -3  215.69    4.58
   2   7   3  210.33    5.25
  -2   7  -3  214.20    5.35
   2   7   3  212.73    5.42
  -2   7  -3  209.70    4.81
   3  -7   3   -0.10    0.26
  -3  -7  -3   -0.30    0.15
   3  -7   3    0.43    0.30
  -3  -7  -3   -0.09    0.26
  -3   7  -3   -0.14    0.17
   3   7   3   -0.20    0.17
  -3   7  -3    0.43    0.32
  -3   7  -3   -0.35    0.19
   3   7   3    0.30    0.28
  -3   7  -3   -0.11    0.12
   3   7   3   -0.17    0.24
   3   7   3   -0.05    0.19
  -3   7  -3   -0.36    0.18
  -4  -7  -3   20.64    1.19
   4  -7   3   20.38    1.34
  -4  -7  -3   20.72    1.28
   4  -7   3   22.23    1.32
  -4  -7  -3   19.45    1.28
   4   7   3   20.44    1.13
   4   7   3   19.54    0.98
  -4   7  -3   20.24    1.11
  -4   7  -3   20.14    1.20
  -4   7  -3   21.11    1.34
  -4   7  -3   20.87    1.30
  -5  -7  -3    0.11    0.33
   5  -7   3    0.19    0.43
  -5  -7  -3   -0.06    0.30
  -5  -7  -3   -0.01    0.28
  -5  -7  -3   -0.04    0.28
   5  -7   3    0.30    0.34
  -5   7  -3    0.04    0.26
  -5   7  -3   -0.11    0.23
   5   7   3   -0.06    0.20
   5   7   3    0.09    0.62
  -5   7  -3    0.11    0.34
  -5   7  -3   -0.32    0.28
   5   7   3   -0.56    0.22
  -6  -7  -3   82.00    3.06
  -6  -7  -3   82.05    3.17
   6  -7   3   76.97    2.99
  -6  -7  -3   84.55    3.00
  -6  -7  -3   67.29    2.78
   6  -7   3   81.29    3.30
  -6   7  -3   72.71    3.01
  -6   7  -3   74.21    2.80
  -6   7  -3   74.09    2.77
  -6   7  -3   81.09    3.18
  -7  -7  -3    0.40    0.45
  -7  -7  -3   -0.20    0.35
   7  -7   3    0.26    0.54
  -7  -7  -3    0.14    0.47
   7  -7   3    0.51    0.51
  -7  -7  -3    0.53    0.56
  -7   7  -3   -0.07    0.42
  -7   7  -3    0.17    0.40
  -7   7  -3    0.77    0.60
  -8  -8   3    0.58    0.50
  -8  -8   3   -0.05    0.50
  -8  -8   3    0.61    0.54
   8  -8  -3    0.21    0.52
  -8   8   3    0.92    0.57
  -8   8   3    0.89    0.56
  -8   8   3    0.84    0.50
  -8   8   3    0.37    0.45
  -8   8   3    0.54    0.50
  -8   8   3    0.59    0.54
  -8   8   3    1.24    0.65
  -7  -8   3   50.44    2.44
   7  -8  -3   49.26    2.43
  -7  -8   3   54.74    2.35
  -7  -8   3   53.10    2.65
  -7   8   3   51.29    2.28
  -7   8   3   46.48    2.39
  -7   8   3   49.68    2.44
  -7   8   3   51.93    2.43
  -7   8   3   49.59    2.27
   7   8  -3   50.01    2.06
  -7   8   3   51.29    2.27
  -7   8   3   46.61    2.31
  -6  -8   3    4.81    0.67
   6  -8  -3    5.31    0.90
  -6  -8   3    3.83    0.85
  -6  -8   3    5.07    0.66
  -6  -8   3    6.16    0.89
  -6  -8   3    3.74    0.76
   6   8  -3    5.42    0.74
  -6   8   3    3.60    0.73
  -6   8   3    3.24    0.64
  -6   8   3    5.51    0.93
  -6   8   3    4.60    0.84
  -6   8   3    6.76    0.96
  -6   8   3    6.51    0.95
  -6   8   3    5.25    0.79
  -5  -8   3   95.07    2.72
  -5  -8   3  100.75    3.50
   5  -8  -3   98.03    3.29
  -5  -8   3  103.75    3.14
  -5  -8   3   99.71    3.29
  -5   8   3   99.01    3.30
  -5   8   3   93.37    3.04
  -5   8   3   97.57    4.08
  -5   8   3   97.93    3.22
   5   8  -3   98.70    2.93
  -5   8   3  103.53    3.17
  -5   8   3  102.80    3.26
  -5   8   3   97.48    3.29
  -5   8   3  101.80    2.68
  -5   8   3  101.56    3.28
  -4  -8   3    2.06    0.60
  -4  -8   3    1.72    0.35
   4  -8  -3    1.69    0.46
  -4  -8   3    2.07    0.45
  -4  -8   3    1.62    0.44
  -4   8   3    1.24    0.66
  -4   8   3    1.85    0.34
  -4   8   3    1.66    0.45
  -4   8   3    1.79    0.48
  -4   8   3    1.93    0.50
   4   8  -3    1.96    0.43
  -4   8   3    1.05    0.42
  -4   8   3    1.35    0.45
  -4   8   3    2.38    0.50
  -3  -8   3   78.92    2.32
  -3  -8   3   76.56    2.60
  -3  -8   3   78.47    2.10
  -3  -8   3   75.29    1.96
   3  -8  -3   75.97    2.39
  -3  -8   3   76.58    2.45
  -3   8   3   78.66    2.41
  -3   8   3   77.02    2.13
  -3   8   3   74.70    2.51
   3   8  -3   76.97    2.31
  -3   8   3   80.18    3.79
  -3   8   3   74.19    2.40
  -3   8   3   70.18    2.48
  -3   8   3   75.52    2.36
  -3   8   3   75.17    2.56
   2  -8  -3    4.59    0.53
  -2  -8   3    5.66    0.60
  -2  -8   3    5.47    0.35
  -2  -8   3    5.83    0.45
  -2  -8   3    5.72    0.68
  -2  -8   3    5.60    0.63
  -2   8   3    4.84    0.65
  -2   8   3    5.44    0.38
  -2   8   3    5.68    0.56
  -2   8   3    5.69    0.60
  -2   8   3    5.60    0.65
  -2   8   3    6.04    0.59
  -2   8   3    4.77    1.13
  -2   8   3    4.68    0.64
   2   8  -3    5.96    0.62
   1  -8  -3  136.01    3.56
   1  -8  -3  128.51    3.11
  -1  -8   3  128.17    2.87
  -1  -8   3  128.63    3.06
  -1  -8   3  127.93    3.14
  -1  -8   3  127.58    3.40
  -1  -8   3  127.17    3.26
  -1  -8   3  133.36    3.49
   1   8  -3  134.98    3.07
  -1   8   3  130.21    3.60
   1   8  -3  131.33    3.45
  -1   8   3  130.27    3.16
  -1   8   3  128.31    5.29
   1   8  -3  129.89    3.62
  -1   8   3  134.76    3.13
  -1   8   3  136.19    3.42
   1   8  -3  132.49    3.42
   0  -8   3    7.92    0.57
   0  -8   3    7.11    0.46
   0  -8   3    8.44    0.80
   0  -8   3    7.81    0.54
   0  -8  -3    7.60    0.37
   0  -8  -3    8.31    0.81
   0   8   3    7.90    0.38
   0   8   3    6.80    1.42
   0   8   3    7.64    0.41
   0   8   3    5.98    0.59
   0   8  -3    8.51    0.66
   0   8  -3    7.72    0.73
   0   8  -3    7.41    0.75
   0   8   3    7.59    0.82
   0   8   3    7.72    0.73
   0   8  -3    7.61    0.56
   1  -8   3  240.66    5.51
   1  -8   3  235.04    4.87
  -1  -8  -3  228.31    5.64
   1  -8   3  225.36    5.16
   1  -8   3  231.01    5.60
   1  -8   3  228.73    4.89
  -1  -8  -3  232.40    5.39
   1   8   3  224.11    4.96
  -1   8  -3  226.83    5.15
  -1   8  -3  227.85    5.46
  -1   8  -3  230.08    4.94
   1   8   3  231.57    5.73
   1   8   3  228.63    7.87
  -1   8  -3  232.72    5.62
  -1   8  -3  231.19    5.70
   1   8   3  221.41    5.53
   1   8   3  225.92    4.96
   1   8   3  234.39    5.22
   2  -8   3    1.13    0.39
   2  -8   3    1.73    0.29
   2  -8   3    1.59    0.41
  -2  -8  -3    1.91    0.39
  -2  -8  -3    3.30    0.60
   2   8   3    1.86    0.49
   2   8   3    2.52    0.48
  -2   8  -3    1.83    0.43
   2   8   3    1.39    0.81
  -2   8  -3    2.46    0.52
  -2   8  -3    1.95    0.47
   2   8   3    2.03    0.29
   2   8   3    2.03    0.39
   2   8   3    2.57    0.32
  -2   8  -3    2.04    0.23
  -2   8  -3    2.70    0.33
   3  -8   3   74.86    2.56
  -3  -8  -3   74.35    2.62
   3  -8   3   76.23    2.64
  -3  -8  -3   72.35    2.36
  -3   8  -3   72.60    2.16
   3   8   3   71.04    4.09
   3   8   3   74.69    2.18
  -3   8  -3   73.63    1.94
   3   8   3   71.70    2.48
   3   8   3   70.17    2.61
  -3   8  -3   76.48    2.60
  -3   8  -3   73.17    2.54
   3   8   3   74.60    2.15
  -3   8  -3   71.82    2.57
  -4  -8  -3    0.15    0.32
   4  -8   3    0.38    0.37
   4  -8   3   -0.02    0.29
  -4  -8  -3    0.07    0.25
   4   8   3    0.08    0.56
  -4   8  -3   -0.07    0.16
  -4   8  -3    0.16    0.25
   4   8   3    0.21    0.23
   4   8   3    0.06    0.27
  -4   8  -3    0.04    0.30
  -4   8  -3    0.39    0.38
  -4   8  -3    0.24    0.30
  -5  -8  -3   54.40    2.18
  -5  -8  -3   53.05    2.19
   5  -8   3   47.65    2.23
  -5  -8  -3   51.16    2.30
  -5  -8  -3   51.50    2.32
   5  -8   3   54.65    2.46
  -5   8  -3   52.10    2.05
  -5   8  -3   50.16    2.17
   5   8   3   48.29    3.49
  -5   8  -3   54.31    2.41
  -5   8  -3   51.67    2.34
  -6  -8  -3    0.07    0.38
  -6  -8  -3    0.19    0.35
  -6  -8  -3   -0.03    0.40
   6  -8   3   -0.02    0.36
   6  -8   3    0.56    0.52
  -6  -8  -3    0.54    0.49
  -6   8  -3   -0.21    0.28
  -6   8  -3    0.30    0.40
  -6   8  -3   -0.18    0.39
  -6   8  -3   -0.07    0.41
  -7  -9   3    1.08    0.57
   7  -9  -3    0.44    0.42
  -7  -9   3    0.60    0.48
  -7  -9   3   -0.28    0.33
  -7   9   3    0.46    0.37
  -7   9   3    0.16    0.42
  -7   9   3    0.24    0.41
  -7   9   3    0.59    0.54
  -7   9   3    0.27    0.48
  -7   9   3   -0.06    0.36
  -7   9   3    0.52    0.46
   6  -9  -3   36.44    1.97
  -6  -9   3   37.71    1.97
  -6  -9   3   36.12    1.76
  -6  -9   3   35.44    2.07
  -6   9   3   39.96    1.86
  -6   9   3   33.81    1.87
  -6   9   3   32.29    1.84
  -6   9   3   35.78    1.94
  -6   9   3   34.33    1.80
  -6   9   3   35.72    1.87
  -6   9   3   37.64    1.79
   6   9  -3   35.21    1.58
   5  -9  -3    0.91    0.48
  -5  -9   3    0.28    0.32
  -5  -9   3    0.45    0.30
  -5  -9   3   -0.10    0.35
  -5  -9   3    0.44    0.38
  -5   9   3    0.33    0.34
  -5   9   3    0.48    0.36
  -5   9   3    0.07    0.34
  -5   9   3    0.47    0.35
  -5   9   3    0.57    0.40
  -5   9   3    0.77    0.60
  -5   9   3    0.54    0.42
  -5   9   3    0.49    0.42
   5   9  -3    0.56    0.30
  -4  -9   3  120.36    3.13
  -4  -9   3  116.53    3.59
  -4  -9   3  119.10    3.79
   4  -9  -3  122.69    3.60
  -4  -9   3  116.98    3.32
  -4   9   3  124.82    3.66
  -4   9   3  116.19    3.65
  -4   9   3  121.15    3.52
  -4   9   3  119.70    3.51
  -4   9   3  118.39    3.36
  -4   9   3  123.92    3.00
  -4   9   3  115.47    3.49
   4   9  -3  118.86    3.28
  -4   9   3  113.50    3.65
  -4   9   3  125.36    5.05
  -3  -9   3   10.45    0.83
   3  -9  -3   10.16    0.77
  -3  -9   3    9.03    0.68
  -3  -9   3   11.06    0.92
  -3  -9   3    9.79    0.63
  -3   9   3   10.22    0.75
   3   9  -3    9.78    0.71
  -3   9   3    9.03    0.60
  -3   9   3    9.11    0.95
  -3   9   3    8.84    1.55
  -3   9   3   10.67    0.79
  -3   9   3   10.93    0.97
  -3   9   3    9.62    1.00
  -3   9   3    9.10    0.94
  -2  -9   3   82.72    2.64
  -2  -9   3   87.11    2.58
   2  -9  -3   82.58    2.39
  -2  -9   3   84.36    2.54
  -2  -9   3   86.66    2.10
  -2  -9   3   83.10    2.33
  -2  -9   3   85.62    2.43
  -2   9   3   84.06    2.37
  -2   9   3   86.90    2.45
  -2   9   3   85.13    2.06
  -2   9   3   85.53    2.75
  -2   9   3   85.07    2.73
  -2   9   3   86.80    4.25
  -2   9   3   83.48    2.60
   2   9  -3   85.93    2.49
  -2   9   3   84.03    2.36
  -1  -9   3   20.74    0.68
  -1  -9   3   21.20    1.06
   1  -9  -3   18.80    1.08
  -1  -9   3   20.84    0.86
  -1  -9   3   19.84    0.95
  -1  -9   3   21.85    1.04
   1  -9  -3   20.20    0.82
   1   9  -3   20.33    1.03
   1   9  -3   20.30    1.04
  -1   9   3   21.89    0.87
  -1   9   3   20.04    1.14
  -1   9   3   19.80    1.06
  -1   9   3   20.03    0.79
  -1   9   3   21.13    2.04
   1   9  -3   19.43    0.81
  -1   9   3   19.96    1.08
   0  -9   3  149.24    3.55
   0  -9   3  146.78    3.65
   0  -9   3  151.80    3.93
   0  -9  -3  144.09    3.24
   0  -9  -3  148.88    4.02
   0  -9   3  148.33    3.73
   0   9  -3  147.69    3.93
   0   9   3  154.86    3.98
   0   9  -3  151.11    4.10
   0   9  -3  147.56    3.68
   0   9   3  158.44    6.24
   0   9   3  147.04    3.30
   0   9   3  145.36    3.27
   0   9   3  145.71    4.05
   0   9   3  153.09    3.83
   1  -9   3    1.16    0.26
   1  -9   3    1.18    0.22
   1  -9   3    0.84    0.34
  -1  -9  -3    0.87    0.29
   1  -9   3    1.34    0.23
  -1  -9  -3    1.45    0.41
   1  -9   3    1.35    0.35
   1   9   3    0.90    0.33
   1   9   3    1.14    0.29
  -1   9  -3    1.10    0.38
   1   9   3    0.87    0.16
  -1   9  -3    0.65    0.30
  -1   9  -3    1.00    0.19
   1   9   3    0.46    0.30
   1   9   3    0.79    0.25
   1   9   3    1.07    0.77
  -1   9  -3    0.91    0.34
   1   9   3    1.45    0.19
  -2  -9  -3  128.14    3.49
   2  -9   3  131.99    3.09
  -2  -9  -3  129.74    3.80
   2  -9   3  133.09    3.72
   2  -9   3  134.06    3.79
  -2   9  -3  132.32    3.23
  -2   9  -3  125.57    3.67
   2   9   3  132.57    5.89
   2   9   3  135.32    3.87
   2   9   3  133.87    3.20
  -2   9  -3  133.01    2.95
  -2   9  -3  129.34    3.76
  -2   9  -3  133.04    3.85
   2   9   3  127.29    3.69
  -3  -9  -3    7.39    0.88
   3  -9   3    7.08    0.91
  -3  -9  -3    7.37    0.80
   3  -9   3    5.57    0.76
   3   9   3    4.93    1.40
  -3   9  -3    7.39    0.47
  -3   9  -3    7.65    0.91
  -3   9  -3    8.26    0.59
   3   9   3    7.52    0.87
  -3   9  -3    6.30    0.86
  -3   9  -3    6.68    0.68
  -3   9  -3    7.41    0.89
   3   9   3    7.37    0.95
  -4  -9  -3   59.05    2.21
   4  -9   3   60.02    2.47
   4  -9   3   60.36    2.42
  -4  -9  -3   63.69    2.49
  -4   9  -3   57.81    2.36
  -4   9  -3   60.71    2.46
   4   9   3   58.13    2.36
  -4   9  -3   57.58    2.41
   4   9   3   56.24    3.86
   4   9   3   59.01    1.91
  -4   9  -3   63.34    2.05
  -5  -9  -3    7.96    1.05
   5  -9   3    6.81    1.02
  -5  -9  -3    5.63    0.84
   5  -9   3    6.96    1.04
  -5  -9  -3    6.08    0.95
  -5   9  -3    6.09    0.93
  -5   9  -3    6.60    1.06
  -5   9  -3    5.84    0.77
  -5   9  -3    8.33    1.12
   5   9   3    4.91    1.44
   6  -9   3   37.97    2.26
  -6  -9  -3   38.18    2.13
  -6  -9  -3   40.12    1.99
  -6  -9  -3   35.68    2.05
  -6  -9  -3   39.94    1.99
   6  -9   3   36.65    2.06
  -6   9  -3   38.34    2.00
  -6   9  -3   38.62    2.13
  -6   9  -3   33.46    2.06
  -6   9  -3   39.92    1.85
  -7 -10   3   26.27    1.82
  -7 -10   3   23.84    1.85
   7 -10  -3   20.70    1.93
  -7  10   3   25.83    1.77
  -7  10   3   21.54    1.62
  -7  10   3   24.79    1.57
  -7  10   3   22.82    1.49
  -7  10   3   24.99    1.70
  -7  10   3   21.37    1.52
  -7  10   3   22.72    1.65
  -6 -10   3    1.19    0.50
   6 -10  -3    0.69    0.49
  -6 -10   3    0.93    0.56
  -6 -10   3    0.84    0.49
  -6  10   3    1.87    0.59
  -6  10   3    0.59    0.44
  -6  10   3    0.53    0.40
  -6  10   3    0.58    0.48
  -6  10   3    0.99    0.47
  -6  10   3    0.62    0.43
  -6  10   3    1.52    0.56
   6  10  -3    1.16    0.51
   5 -10  -3   86.29    3.05
  -5 -10   3   80.39    2.51
  -5 -10   3   80.67    2.70
  -5 -10   3   83.10    3.22
  -5 -10   3   83.83    3.05
  -5  10   3   85.87    2.96
   5  10  -3   85.41    2.61
  -5  10   3   82.33    2.75
  -5  10   3   79.82    2.89
  -5  10   3   81.85    3.06
  -5  10   3   80.43    2.83
  -5  10   3   82.93    4.07
  -5  10   3   83.09    2.95
  -5  10   3   84.04    3.08
  -4 -10   3    9.64    1.16
  -4 -10   3    9.17    0.70
   4 -10  -3    6.64    0.87
  -4 -10   3    9.12    1.04
  -4 -10   3    8.79    0.84
  -4  10   3    8.86    1.02
  -4  10   3   10.24    1.01
  -4  10   3    8.50    1.04
  -4  10   3    7.45    0.81
  -4  10   3    7.08    1.50
  -4  10   3    6.89    0.86
  -4  10   3    7.49    0.87
   4  10  -3    7.69    0.76
  -4  10   3    6.41    0.91
  -3 -10   3   75.26    2.22
  -3 -10   3   75.80    2.27
   3 -10  -3   73.31    2.40
  -3 -10   3   75.33    2.65
  -3 -10   3   71.65    2.49
  -3  10   3   68.74    2.43
  -3  10   3   76.85    2.09
  -3  10   3   73.76    2.32
  -3  10   3   73.43    3.96
  -3  10   3   74.74    2.63
   3  10  -3   72.20    2.28
  -3  10   3   74.88    2.41
  -3  10   3   77.12    2.69
  -2 -10   3    1.53    0.38
  -2 -10   3    1.60    0.26
  -2 -10   3    1.54    0.33
  -2 -10   3    1.19    0.39
   2 -10  -3    1.85    0.37
  -2 -10   3    1.30    0.36
  -2 -10   3    1.87    0.37
   2  10  -3    1.58    0.43
  -2  10   3    1.52    0.43
   2  10  -3    1.47    0.37
  -2  10   3    0.76    0.67
  -2  10   3    1.51    0.44
  -2  10   3    1.92    0.35
  -2  10   3    1.48    0.35
  -2  10   3    1.63    0.40
  -1 -10   3  135.06    3.61
   1 -10  -3  136.63    3.29
  -1 -10   3  134.23    3.35
  -1 -10   3  139.67    3.57
   1 -10  -3  133.22    3.82
  -1 -10   3  138.88    3.69
  -1 -10   3  139.93    3.53
   1  10  -3  135.81    3.93
  -1  10   3  133.24    3.75
  -1  10   3  137.47    3.18
  -1  10   3  139.43    3.35
   1  10  -3  134.23    3.64
   1  10  -3  141.76    3.33
   1  10  -3  135.47    3.68
  -1  10   3  139.79    5.96
  -1  10   3  140.82    3.81
  -1  10   3  135.05    3.88
   0 -10   3    9.23    0.61
   0 -10   3    8.43    0.58
   0 -10   3    9.22    0.68
   0 -10  -3    6.99    0.79
   0 -10   3    8.32    0.82
   0  10  -3    7.77    0.80
   0  10   3    8.45    0.43
   0  10   3    9.38    1.77
   0  10   3   10.69    0.96
   0  10  -3    7.99    0.62
   0  10   3    9.65    0.73
   0  10   3    7.89    0.90
   0  10  -3    6.71    0.82
   1 -10   3  110.78    3.16
  -1 -10  -3   99.26    2.87
   1 -10   3  103.70    3.02
   1 -10   3  108.66    2.64
  -1 -10  -3  106.00    3.24
   1 -10   3  102.07    2.56
  -1  10  -3  100.03    2.99
   1  10   3  106.14    2.88
   1  10   3  106.36    3.28
   1  10   3  104.11    3.13
   1  10   3  103.95    5.20
  -1  10  -3  106.68    2.45
  -1  10  -3  100.99    3.26
  -1  10  -3  106.43    3.19
  -2 -10  -3   13.55    0.86
  -2 -10  -3   11.61    1.13
   2 -10   3   17.01    1.08
   2 -10   3   14.86    1.02
  -2  10  -3   14.24    1.01
  -2  10  -3   15.24    1.08
  -2  10  -3   12.73    0.70
  -2  10  -3   14.46    1.09
   2  10   3   14.80    0.77
   2  10   3   13.56    2.25
   2  10   3   15.65    1.11
   2  10   3   13.56    0.99
   3 -10   3   86.98    3.03
   3 -10   3   94.17    3.11
  -3 -10  -3   90.72    2.80
  -3 -10  -3   94.55    3.15
   3  10   3   87.90    3.11
  -3  10  -3   92.40    3.10
  -3  10  -3   92.03    2.39
   3  10   3   92.79    3.04
   3  10   3   85.96    4.88
  -3  10  -3   94.69    2.66
  -3  10  -3   87.15    3.07
  -3  10  -3   95.30    3.18
  -4 -10  -3    0.96    0.37
   4 -10   3    0.61    0.41
   4 -10   3    1.21    0.49
  -4 -10  -3    0.79    0.47
  -4  10  -3    1.46    0.56
  -4  10  -3    1.61    0.52
   4  10   3    1.10    0.84
  -4  10  -3    1.79    0.45
  -4  10  -3    2.81    0.64
   4  10   3    1.28    0.49
  -4  10  -3    1.75    0.40
  -5 -10  -3   41.10    2.11
  -5 -10  -3   36.34    1.79
   5 -10   3   39.14    2.03
   5 -10   3   41.94    2.19
  -5 -10  -3   40.19    2.09
  -5  10  -3   38.84    2.10
  -5  10  -3   35.65    1.75
  -5  10  -3   39.46    2.08
  -5  10  -3   34.54    1.91
   5  10   3   34.19    3.11
  -5  10  -3   38.72    1.65
   6 -10   3    0.36    0.55
  -6 -10  -3    0.64    0.52
   6 -10   3    0.19    0.43
  -6 -10  -3    0.35    0.39
  -6 -10  -3    1.06    0.57
  -6 -10  -3    0.48    0.48
  -6  10  -3    1.32    0.51
  -6  10  -3    0.28    0.45
  -6  10  -3    0.71    0.47
  -6  10  -3    0.81    0.54
  -6  10  -3    0.11    0.41
   7 -11  -3   -0.24    0.44
  -7 -11   3   -0.41    0.49
  -7 -11   3   -0.57    0.44
  -7  11   3   -0.32    0.40
  -7  11   3   -0.06    0.36
  -7  11   3    0.20    0.51
  -7  11   3   -0.37    0.38
  -7  11   3    0.46    0.47
  -7  11   3    0.39    0.43
  -7  11   3    0.31    0.48
  -6 -11   3   37.22    2.08
   6 -11  -3   41.10    2.16
  -6 -11   3   38.79    2.24
  -6  11   3   39.57    2.14
  -6  11   3   40.05    2.02
  -6  11   3   38.87    1.84
  -6  11   3   38.97    2.06
  -6  11   3   36.58    2.06
  -6  11   3   40.66    1.96
  -6  11   3   39.30    2.02
  -5 -11   3    0.00    0.38
  -5 -11   3    0.76    0.47
  -5 -11   3   -0.02    0.23
   5 -11  -3   -0.44    0.30
  -5 -11   3    0.05    0.31
  -5  11   3   -0.13    0.26
  -5  11   3    0.01    0.32
  -5  11   3   -0.18    0.31
  -5  11   3   -0.08    0.33
  -5  11   3   -0.12    0.28
  -5  11   3   -0.27    0.45
   5  11  -3    0.40    0.28
  -5  11   3   -0.02    0.30
  -5  11   3    0.27    0.39
  -4 -11   3   71.68    2.81
  -4 -11   3   71.90    2.30
  -4 -11   3   72.33    2.67
  -4 -11   3   68.82    2.23
   4 -11  -3   64.11    2.49
  -4  11   3   74.25    2.74
  -4  11   3   71.04    2.32
  -4  11   3   71.00    2.76
  -4  11   3   67.24    2.50
   4  11  -3   69.46    2.26
  -4  11   3   72.46    4.02
  -4  11   3   71.13    2.56
  -4  11   3   71.60    2.46
  -3 -11   3    4.90    0.61
  -3 -11   3    6.00    0.65
  -3 -11   3    5.92    0.79
  -3 -11   3    5.54    0.80
   3 -11  -3    4.59    0.64
  -3  11   3    5.52    0.72
  -3  11   3    6.15    0.87
   3  11  -3    5.19    0.64
  -3  11   3    4.53    0.70
  -3  11   3    5.94    0.66
  -3  11   3    5.09    1.33
  -3  11   3    4.69    0.78
  -3  11   3    4.75    0.64
  -2 -11   3   81.05    2.44
  -2 -11   3   80.96    2.56
  -2 -11   3   82.64    2.62
  -2 -11   3   80.67    2.35
  -2 -11   3   81.75    2.68
  -2 -11   3   85.93    2.11
   2 -11  -3   82.76    2.41
  -2  11   3   80.49    2.43
   2  11  -3   84.41    2.52
  -2  11   3   79.02    2.79
  -2  11   3   83.16    2.84
  -2  11   3   78.89    2.76
  -2  11   3   81.61    2.68
  -2  11   3   83.64    2.27
  -2  11   3   80.06    4.41
   2  11  -3   84.28    2.88
  -1 -11   3    6.19    0.69
  -1 -11   3    5.88    0.69
   1 -11  -3    5.93    0.78
  -1 -11   3    6.09    0.57
   1 -11  -3    6.30    0.47
  -1 -11   3    5.51    0.61
  -1 -11   3    6.90    0.70
  -1  11   3    6.40    0.39
   1  11  -3    6.78    0.52
  -1  11   3    5.87    0.55
  -1  11   3    5.40    1.43
   1  11  -3    4.93    0.74
  -1  11   3    6.32    0.80
  -1  11   3    6.12    0.75
   1  11  -3    6.29    0.71
  -1  11   3    6.54    0.84
   0 -11   3  142.67    3.51
   0 -11   3  139.56    3.64
   0 -11   3  135.48    3.50
   0 -11  -3  136.11    3.98
   0 -11   3  142.51    3.83
   0  11  -3  139.47    3.62
   0  11   3  140.55    6.31
   0  11   3  132.90    3.85
   0  11  -3  142.01    3.88
   0  11   3  140.26    4.03
   0  11   3  141.95    3.82
   0  11  -3  138.07    4.08
   0  11   3  137.59    3.13
   1 -11   3    0.11    0.17
   1 -11   3   -0.11    0.15
   1 -11   3   -0.10    0.22
  -1 -11  -3   -0.17    0.20
   1 -11   3    0.11    0.26
   1  11   3    0.62    0.33
  -1  11  -3   -0.14    0.22
  -1  11  -3    0.18    0.27
   1  11   3    0.29    0.24
   1  11   3   -0.13    0.48
   1  11   3    0.35    0.28
  -1  11  -3    0.24    0.30
  -2 -11  -3   54.18    2.19
   2 -11   3   54.88    2.12
  -2 -11  -3   52.96    1.88
   2 -11   3   51.91    2.10
  -2  11  -3   50.89    2.13
  -2  11  -3   55.26    2.20
  -2  11  -3   50.87    2.21
   2  11   3   52.91    3.80
   2  11   3   53.28    2.19
  -2  11  -3   51.82    2.06
   2  11   3   52.43    2.10
   2  11   3   52.37    1.74
  -3 -11  -3    2.08    0.56
   3 -11   3    2.37    0.60
  -3 -11  -3    2.05    0.47
   3 -11   3    2.42    0.60
  -3  11  -3    1.78    0.51
   3  11   3    2.98    0.61
  -3  11  -3    1.78    0.41
   3  11   3    2.30    0.62
  -3  11  -3    2.21    0.61
  -3  11  -3    3.28    0.74
   3  11   3    2.62    1.23
  -4 -11  -3   95.19    3.02
   4 -11   3   88.34    3.25
  -4 -11  -3   89.99    3.30
   4 -11   3   99.71    3.41
   4  11   3   91.51    3.24
  -4  11  -3   91.72    3.31
  -4  11  -3   91.44    3.33
   4  11   3   80.86    5.01
  -4  11  -3   90.88    3.30
  -4  11  -3   98.67    3.87
   5 -11   3    3.37    0.77
  -5 -11  -3    3.06    0.65
  -5 -11  -3    2.60    0.75
   5 -11   3    2.44    0.73
  -5 -11  -3    2.45    0.73
  -5  11  -3    3.67    0.84
  -5  11  -3    2.52    0.68
  -5  11  -3    3.46    0.77
   5  11   3    3.97    1.39
  -6 -12   3    0.66    0.56
  -6 -12   3   -0.03    0.48
   6 -12  -3    0.24    0.41
  -6  12   3    0.11    0.33
  -6  12   3   -0.24    0.37
  -6  12   3    1.00    0.53
  -6  12   3    0.60    0.56
  -6  12   3    0.69    0.48
  -6  12   3   -0.04    0.43
  -6  12   3    0.03    0.33
  -5 -12   3   46.47    2.22
   5 -12  -3   44.48    2.14
  -5 -12   3   45.79    2.36
  -5  12   3   46.23    3.29
  -5  12   3   41.62    1.96
  -5  12   3   43.93    2.23
  -5  12   3   45.09    2.09
  -5  12   3   43.97    1.84
  -5  12   3   46.70    2.24
  -5  12   3   41.45    1.96
  -4 -12   3    2.28    0.57
  -4 -12   3    2.01    0.44
   4 -12  -3    3.26    0.66
  -4 -12   3    1.65    0.59
  -4  12   3    1.28    0.47
   4  12  -3    1.42    0.39
  -4  12   3    1.19    0.40
  -4  12   3    1.35    0.47
  -4  12   3    1.35    0.49
  -4  12   3    2.02    0.60
  -4  12   3    2.43    0.50
  -4  12   3    2.56    1.07
  -3 -12   3   92.78    3.02
  -3 -12   3   90.41    2.68
   3 -12  -3   86.16    2.74
  -3 -12   3   85.74    3.00
  -3 -12   3   85.04    2.92
  -3 -12   3   88.98    2.79
  -3  12   3   84.07    3.07
  -3  12   3   84.24    3.11
   3  12  -3   87.24    2.62
  -3  12   3   84.50    3.02
  -3  12   3   86.05    2.88
  -3  12   3   89.15    2.79
  -3  12   3   81.59    2.46
  -3  12   3   89.11    2.59
  -3  12   3   85.24    4.69
  -2 -12   3   -0.18    0.18
  -2 -12   3    0.57    0.33
   2 -12  -3   -0.11    0.19
  -2 -12   3    0.20    0.22
  -2 -12   3    0.07    0.24
  -2 -12   3   -0.16    0.23
  -2  12   3    0.02    0.18
  -2  12   3    0.34    0.25
  -2  12   3   -0.09    0.53
  -2  12   3    0.32    0.33
  -2  12   3    0.10    0.27
  -2  12   3    0.04    0.29
   2  12  -3   -0.14    0.26
   2  12  -3    0.06    0.24
   1 -12  -3   64.03    1.86
  -1 -12   3   66.55    1.99
  -1 -12   3   65.99    2.05
  -1 -12   3   68.95    2.28
  -1 -12   3   68.11    2.21
  -1 -12   3   64.00    2.18
   1 -12  -3   66.31    2.47
   1  12  -3   67.33    1.98
  -1  12   3   68.88    2.44
   1  12  -3   69.25    2.32
  -1  12   3   66.90    4.22
  -1  12   3   66.25    2.38
   1  12  -3   66.60    2.56
  -1  12   3   65.09    2.47
  -1  12   3   65.53    1.94
   0 -12   3    0.66    0.32
   0 -12   3    0.77    0.27
   0 -12  -3    0.74    0.38
   0 -12   3    0.19    0.24
   0 -12   3    0.63    0.29
   0  12   3    0.28    0.27
   0  12   3    1.19    0.92
   0  12  -3    0.88    0.36
   0  12   3    0.76    0.38
   0  12  -3    1.12    0.44
   0  12   3    0.24    0.29
   0  12  -3    0.98    0.33
   1 -12   3  105.85    3.16
  -1 -12  -3  108.20    3.44
   1 -12   3  107.84    3.20
   1 -12   3  108.76    3.24
  -1  12  -3  108.00    3.32
   1  12   3  105.00    3.07
   1  12   3   90.46    5.22
  -1  12  -3  107.38    3.16
   1  12   3  101.67    3.36
   1  12   3  103.87    3.26
  -1  12  -3  105.18    3.50
  -2 -12  -3    1.87    0.47
  -2 -12  -3    1.43    0.45
   2 -12   3    1.86    0.50
   2 -12   3    1.96    0.53
   2  12   3    0.84    0.44
  -2  12  -3    1.86    0.48
  -2  12  -3    2.01    0.57
   2  12   3    3.84    1.42
  -2  12  -3    1.39    0.46
   2  12   3    2.52    0.56
   2  12   3    1.53    0.39
  -3 -12  -3   52.79    2.32
   3 -12   3   49.60    2.21
  -3 -12  -3   51.54    1.97
   3 -12   3   46.78    2.18
  -3  12  -3   51.62    2.37
   3  12   3   53.50    2.24
   3  12   3   56.29    4.12
   3  12   3   50.79    2.29
  -3  12  -3   50.40    2.25
  -3  12  -3   54.91    2.29
   4 -12   3    1.55    0.59
  -4 -12  -3    1.57    0.46
  -4 -12  -3    0.81    0.52
   4 -12   3    0.82    0.48
   4  12   3    0.99    0.48
  -4  12  -3    1.93    0.60
  -4  12  -3    0.86    0.55
   4  12   3    1.59    0.98
  -4  12  -3    0.64    0.49
  -5 -12  -3   42.88    2.33
   5 -12   3   43.40    2.25
   5 -12   3   43.01    2.28
  -5 -12  -3   40.24    2.21
  -5  12  -3   42.59    2.28
  -5  12  -3   41.92    2.23
  -5  12  -3   45.07    2.34
   6 -13  -3   33.06    1.95
  -6 -13   3   30.44    1.94
  -6 -13   3   31.06    2.04
  -6  13   3   28.30    1.53
  -6  13   3   26.79    1.73
  -6  13   3   26.04    1.84
  -6  13   3   30.81    1.76
  -6  13   3   20.81    1.63
  -6  13   3   30.60    2.14
  -6  13   3   24.10    1.83
   5 -13  -3    0.80    0.52
  -5 -13   3    1.00    0.59
  -5 -13   3    0.22    0.40
  -5  13   3    1.08    0.83
  -5  13   3    0.24    0.42
  -5  13   3    0.63    0.41
  -5  13   3    0.48    0.50
  -5  13   3    0.28    0.36
  -5  13   3    0.05    0.39
  -5  13   3    0.99    0.42
   4 -13  -3   59.10    2.35
  -4 -13   3   59.41    2.14
  -4 -13   3   55.01    2.52
  -4 -13   3   58.66    2.48
  -4  13   3   54.48    1.93
  -4  13   3   58.38    2.34
  -4  13   3   55.61    2.60
  -4  13   3   57.34    2.56
  -4  13   3   59.06    3.96
  -4  13   3   58.57    2.50
  -4  13   3   59.66    2.34
  -3 -13   3    0.34    0.29
   3 -13  -3    0.82    0.36
  -3 -13   3    0.17    0.38
  -3 -13   3    0.42    0.30
  -3 -13   3    0.26    0.38
  -3  13   3    0.46    0.76
  -3  13   3    0.10    0.35
  -3  13   3    0.80    0.37
  -3  13   3    0.87    0.43
  -3  13   3    0.49    0.40
  -3  13   3    0.87    0.37
   3  13  -3    0.21    0.28
  -3  13   3    0.35    0.39
  -2 -13   3   71.20    2.36
   2 -13  -3   68.74    2.18
  -2 -13   3   70.56    2.50
  -2 -13   3   69.24    2.49
  -2 -13   3   71.43    2.38
   2  13  -3   67.83    2.71
  -2  13   3   74.35    2.59
  -2  13   3   66.31    4.33
  -2  13   3   69.43    2.24
  -2  13   3   71.73    2.73
  -2  13   3   72.52    2.68
  -1 -13   3    1.22    0.37
  -1 -13   3    1.39    0.51
  -1 -13   3    0.84    0.35
  -1 -13   3    1.44    0.41
   1 -13  -3    1.57    0.50
  -1 -13   3    1.19    0.32
   1  13  -3    1.73    0.46
  -1  13   3    1.76    0.53
  -1  13   3    2.38    0.57
   1  13  -3    1.56    0.46
   1  13  -3    1.95    0.54
  -1  13   3    1.27    0.80
  -1  13   3    1.60    0.47
   0 -13   3   81.89    2.49
   0 -13   3   84.91    2.67
   0 -13   3   80.53    2.52
   0 -13  -3   83.00    2.94
   0  13   3   79.92    2.78
   0  13   3   78.13    4.88
   0  13   3   84.08    2.78
   0  13  -3   79.85    2.99
   0  13   3   80.06    2.89
   0  13  -3   80.78    2.53
   0  13  -3   86.27    2.80
   1 -13   3    0.49    0.33
   1 -13   3   -0.14    0.22
  -1 -13  -3    0.00    0.26
   1  13   3    0.14    0.32
   1  13   3    0.05    0.27
  -1  13  -3    0.03    0.27
   1  13   3    0.40    0.66
  -1  13  -3    0.23    0.31
  -1  13  -3   -0.10    0.26
   1  13   3   -0.08    0.25
  -2 -13  -3   47.20    1.83
   2 -13   3   46.00    2.02
   2 -13   3   51.73    2.13
  -2 -13  -3   48.54    2.18
   2  13   3   43.37    3.73
   2  13   3   52.89    2.19
   2  13   3   48.79    2.20
  -2  13  -3   49.42    2.17
  -2  13  -3   49.63    2.33
  -2  13  -3   48.62    2.08
  -3 -13  -3    2.49    0.67
   3 -13   3    1.85    0.58
   3 -13   3    1.79    0.56
   3  13   3    1.47    0.55
   3  13   3    0.77    0.86
  -3  13  -3    1.77    0.59
  -3  13  -3    3.37    0.69
  -3  13  -3    2.16    0.63
   3  13   3    1.48    0.54
   4 -13   3   66.33    2.82
   4 -13   3   67.10    2.84
  -4 -13  -3   77.01    3.02
  -4  13  -3   69.81    2.90
  -4  13  -3   68.52    2.97
  -4  13  -3   67.76    2.87
   4  13   3   67.21    2.81
   4  13   3   70.00    4.85
  -5 -13  -3    1.63    0.66
   5 -13   3    1.90    0.68
   5 -13   3    2.51    0.74
  -5 -13  -3    3.26    0.83
  -5  13  -3    2.46    0.75
  -5  13  -3    2.59    0.77
  -5  13  -3    1.97    0.68
   5  13   3    1.86    1.12
   5 -14  -3   34.21    1.93
  -5 -14   3   35.02    2.12
  -5 -14   3   33.18    1.99
  -5  14   3   36.28    2.03
  -5  14   3   35.41    1.86
  -5  14   3   33.36    2.06
  -5  14   3   31.16    3.00
  -5  14   3   32.48    1.86
  -5  14   3   35.87    2.16
  -4 -14   3    0.97    0.52
  -4 -14   3    0.74    0.47
  -4 -14   3    0.65    0.46
   4 -14  -3    1.81    0.55
  -4  14   3    0.33    0.45
  -4  14   3    1.34    0.47
  -4  14   3   -0.19    0.38
  -4  14   3    1.69    0.53
  -4  14   3    0.27    0.40
  -4  14   3    0.27    0.75
  -3 -14   3   63.18    2.25
  -3 -14   3   58.00    2.42
  -3 -14   3   58.20    2.19
  -3 -14   3   59.99    2.47
   3 -14  -3   54.90    2.13
  -3  14   3   59.59    2.62
  -3  14   3   60.47    2.52
  -3  14   3   61.87    4.23
  -3  14   3   61.53    2.62
  -3  14   3   61.32    2.40
  -3  14   3   57.76    2.20
  -2 -14   3    0.08    0.27
  -2 -14   3    0.12    0.24
  -2 -14   3    0.02    0.32
  -2 -14   3   -0.12    0.22
  -2  14   3    0.17    0.35
  -2  14   3    0.07    0.57
  -2  14   3    0.13    0.35
  -2  14   3    0.10    0.31
  -2  14   3   -0.09    0.23
   2  14  -3    0.11    0.32
   1 -14  -3   57.51    2.44
  -1 -14   3   59.22    2.14
  -1 -14   3   56.65    2.14
  -1  14   3   55.37    4.11
  -1  14   3   57.90    2.31
   1  14  -3   57.83    2.18
  -1  14   3   62.91    2.48
   1  14  -3   56.82    2.49
  -1  14   3   57.59    2.37
   0 -14   3    0.70    0.34
   0 -14   3    0.44    0.32
   0 -14  -3    1.28    0.46
   0 -14   3    0.45    0.34
   0  14   3    1.51    0.46
   0  14  -3    1.18    0.47
   0  14  -3    1.00    0.43
   0  14  -3    0.89    0.33
   0  14   3    0.91    0.84
   0  14   3    0.83    0.44
   0  14   3    1.43    0.47
   1 -14   3   79.51    2.71
  -1 -14  -3   74.89    2.93
   1 -14   3   79.88    2.69
   1  14   3   83.13    2.73
   1  14   3   72.59    4.95
   1  14   3   82.91    2.99
  -1  14  -3   75.93    2.66
   1  14   3   75.56    2.81
  -1  14  -3   78.80    3.09
  -1  14  -3   82.11    2.87
   2 -14   3    0.72    0.40
   2 -14   3    0.33    0.36
  -2 -14  -3    0.77    0.42
  -2  14  -3    0.75    0.47
   2  14   3    1.18    0.94
   2  14   3    0.18    0.36
  -2  14  -3    0.10    0.35
   2  14   3    0.02    0.36
  -2  14  -3    0.68    0.40
   3 -14   3   45.52    2.11
   3 -14   3   42.00    2.12
  -3 -14  -3   37.84    2.09
  -3  14  -3   45.15    2.14
  -3  14  -3   43.19    2.28
   3  14   3   43.37    2.11
   3  14   3   45.84    2.24
  -3  14  -3   47.15    2.25
  -4 -14  -3   -0.03    0.40
   4 -14   3    0.24    0.46
   4 -14   3    0.54    0.47
  -4  14  -3    0.07    0.42
   4  14   3   -0.29    0.36
  -4  14  -3   -0.16    0.39
  -4  14  -3   -0.09    0.37
   4  14   3    0.11    0.84
  -5 -15   3    3.71    0.87
  -5 -15   3    3.23    0.89
   5 -15  -3    2.22    0.69
  -5  15   3    3.91    0.79
  -5  15   3    2.17    0.76
  -5  15   3    3.52    0.84
  -5  15   3    3.66    0.90
  -5  15   3    2.47    0.66
  -5  15   3    4.33    1.48
  -4 -15   3   37.63    2.11
   4 -15  -3   41.43    1.94
  -4 -15   3   40.87    2.12
  -4  15   3   40.24    1.93
  -4  15   3   36.46    2.04
  -4  15   3   44.13    2.29
  -4  15   3   35.52    2.16
  -4  15   3   38.64    3.45
  -4  15   3   39.22    1.96
  -3 -15   3   -0.48    0.32
  -3 -15   3    0.79    0.44
  -3 -15   3    0.15    0.32
  -3  15   3   -0.37    0.59
  -3  15   3   -0.26    0.35
  -3  15   3   -0.11    0.33
  -3  15   3    0.57    0.37
  -3  15   3    0.38    0.43
  -3  15   3   -0.15    0.29
  -2 -15   3   42.77    1.83
  -2 -15   3   35.89    1.82
  -2  15   3   36.84    2.00
  -2  15   3   44.51    2.09
   2  15  -3   42.22    2.17
  -2  15   3   40.90    1.93
  -2  15   3   35.82    3.47
   1 -15  -3    0.72    0.47
  -1 -15   3    0.77    0.39
  -1  15   3    1.40    0.55
   1  15  -3    0.91    0.42
  -1  15   3    0.82    0.43
   1  15  -3    1.14    0.53
  -1  15   3    1.17    0.89
  -1  15   3    1.37    0.51
   0 -15   3   65.25    2.37
   0 -15   3   65.27    2.30
   0 -15  -3   65.04    2.71
   0  15  -3   65.95    2.50
   0  15  -3   67.11    2.85
   0  15   3   65.84    2.57
   0  15   3   68.25    2.71
   0  15   3   70.78    2.62
   0  15   3   66.10    4.74
   1 -15   3    0.26    0.33
  -1 -15  -3    0.06    0.36
   1 -15   3    0.58    0.36
   1  15   3   -0.35    0.64
   1  15   3    0.11    0.32
   1  15   3    0.10    0.35
   1  15   3    0.46    0.40
  -1  15  -3    0.25    0.39
  -1  15  -3   -0.28    0.30
  -1  15  -3    0.36    0.34
   2 -15   3   72.18    2.77
  -2 -15  -3   75.74    3.00
   2 -15   3   74.42    2.72
   2  15   3   72.88    2.83
   2  15   3   71.99    2.90
  -2  15  -3   71.56    2.76
  -2  15  -3   72.04    2.85
   2  15   3   68.72    5.01
  -2  15  -3   74.35    3.11
   3 -15   3   -0.16    0.36
  -3 -15  -3    0.28    0.45
   3 -15   3    1.21    0.52
   3  15   3    1.00    0.52
  -3  15  -3    0.81    0.48
   3  15   3   -0.20    0.73
   3  15   3    1.41    0.59
  -3  15  -3   -0.61    0.37
  -3  15  -3    1.14    0.53
  -4 -16   3    6.12    1.05
  -4 -16   3    6.48    1.07
  -4  16   3    4.68    0.84
  -4  16   3    7.87    1.21
  -4  16   3    5.03    0.90
  -4  16   3    3.97    1.51
  -4  16   3    6.92    1.18
  -4  16   3    5.72    1.03
  -3 -16   3   20.99    1.49
  -3 -16   3   21.22    1.63
  -3  16   3   20.10    2.71
  -3  16   3   21.44    1.54
  -3  16   3   18.79    1.38
  -3  16   3   17.43    1.70
  -2 -16   3    1.87    0.57
  -2 -16   3    0.92    0.43
   2 -16  -3    1.29    0.57
  -2  16   3    0.73    0.46
  -2  16   3    1.02    0.52
  -2  16   3    1.99    0.56
  -2  16   3    1.28    1.07
   2  16  -3    1.76    0.59
  -1 -16   3   61.49    2.43
   1 -16  -3   62.07    2.70
   1  16  -3   61.26    2.77
  -1  16   3   60.56    4.66
  -1  16   3   58.95    2.47
  -1  16   3   62.79    2.66
  -1  16   3   66.42    2.68
   1  16  -3   60.63    2.35
   0 -16  -3   -0.10    0.33
   0  16   3   -0.11    0.68
   0  16  -3    0.10    0.34
   0  16   3    0.22    0.39
   0  16   3   -0.26    0.31
   0  16  -3   -0.18    0.36
   0  16   3   -0.40    0.28
   1 -16   3   56.10    2.23
  -1 -16  -3   56.13    2.57
  -1  16  -3   52.68    2.62
   1  16   3   56.45    2.48
   1  16   3   50.59    4.33
   1  16   3   53.62    2.51
   1  16   3   51.45    2.33
  -1  16  -3   56.98    2.40
   2 -16   3   -0.10    0.34
  -2 -16  -3   -0.03    0.37
   2  16   3    0.44    0.94
  -2  16  -3   -0.24    0.32
  -2  16  -3    1.01    0.56
  -2  16  -3   -0.17    0.39
   2  16   3    0.57    0.45
   2  16   3    0.31    0.43
   3  16   3   38.42    2.09
  -3  16  -3   35.78    2.05
  -3 -17   3    0.76    0.53
  -3  17   3    1.00    0.55
  -3  17   3    0.59    0.45
  -3  17   3    0.57    0.49
  -3  17   3    0.91    1.03
  -2 -17   3   52.05    2.25
   2 -17  -3   53.83    2.59
  -2 -17   3   49.80    2.60
   2  17  -3   56.83    2.70
  -2  17   3   51.78    2.57
  -2  17   3   56.10    4.55
  -2  17   3   49.92    2.31
  -2  17   3   51.71    2.45
   1 -17  -3    0.05    0.43
  -1 -17   3    0.26    0.33
   1  17  -3    0.65    0.52
  -1  17   3    0.41    0.46
  -1  17   3    0.36    0.44
  -1  17   3    0.31    0.81
  -1  17   3    0.21    0.38
   0 -17  -3   34.48    2.03
   0  17   3   34.07    1.94
   0  17   3   33.66    1.83
   0  17  -3   34.66    2.12
   0  17   3   31.42    3.53
   0  17  -3   35.61    1.82
   0  17   3   37.62    1.97
  -1 -17  -3   -0.12    0.34
  -1  17  -3    0.35    0.44
  -1  17  -3    0.94    0.47
   1  17   3    0.81    0.51
   1  17   3    0.15    0.86
   1  17   3   -0.12    0.35
  -9   0   4   -1.00    0.43
  -9   0   4   -0.84    0.37
  -9   0   4    0.12    0.44
  -8   0   4   25.42    1.66
  -8   0   4   25.80    1.66
  -8   0   4   26.97    1.75
   8   0  -4   27.21    1.76
  -8   0   4   25.74    1.76
  -8   0   4   30.61    1.86
  -8   0   4   23.83    1.76
  -7   0   4   -0.10    0.25
  -7   0   4   -0.46    0.31
   7   0  -4   -0.70    0.27
  -7   0   4    0.67    0.44
  -7   0   4    0.32    0.44
  -7   0   4   -0.14    0.34
  -7   0   4   -0.06    0.38
  -6   0   4   91.81    2.71
  -6   0   4   94.57    3.08
  -6   0   4   93.09    3.14
   6   0  -4   96.98    3.14
  -6   0   4   91.78    3.24
  -6   0   4   86.39    3.08
  -5   0   4    0.21    0.21
  -5   0   4   -0.29    0.26
  -5   0   4    0.04    0.26
   5   0  -4    0.33    0.27
  -5   0   4    0.21    0.27
  -5   0   4   -0.12    0.24
  -4   0   4  143.27    3.94
  -4   0   4  142.75    3.96
  -4   0   4  147.72    3.92
   4   0  -4  142.75    3.85
  -4   0   4  148.28    3.57
   4   0  -4  146.20    3.26
  -4   0   4  143.46    3.79
  -3   0   4   -0.01    0.16
  -3   0   4   -0.16    0.16
  -3   0   4   -0.04    0.20
  -3   0   4    0.03    0.22
   3   0  -4    0.10    0.08
   3   0  -4   -0.17    0.15
  -3   0   4    0.15    0.17
  -2   0   4   87.89    2.35
  -2   0   4   90.58    2.57
  -2   0   4   86.27    2.57
   2   0  -4   90.53    1.97
  -2   0   4   88.44    2.29
   2   0  -4   86.08    2.46
  -2   0   4   90.17    2.37
  -2   0   4   93.36    2.47
  -1   0   4   -0.10    0.09
   1   0  -4   -0.07    0.10
   1   0  -4    0.16    0.12
  -1   0   4   -0.09    0.14
   1   0  -4    0.03    0.16
  -1   0   4    0.21    0.22
  -1   0   4    0.21    0.14
  -1   0   4   -0.01    0.15
  -1   0   4    0.10    0.18
  -1   0   4    0.01    0.15
   0   0   4  363.06    7.63
   0   0  -4  366.33    7.62
   0   0   4  358.61    7.67
   0   0  -4  357.49    7.64
   0   0   4  357.58    7.94
   0   0   4  358.17    7.89
   0   0  -4  363.00    7.71
   0   0   4  368.89    7.83
   0   0   4  348.87    8.07
   0   0  -4  357.02    7.87
   0   0  -4  363.77    7.83
  -1   0  -4    0.02    0.11
  -1   0  -4    0.09    0.16
  -1   0  -4    0.01    0.17
  -1   0  -4    0.37    0.18
  -1   0  -4   -0.02    0.16
   1   0   4    0.15    0.19
   1   0   4    0.24    0.19
   1   0   4    0.16    0.20
   1   0   4    0.14    0.13
   1   0   4   -0.13    0.14
   1   0   4    0.31    0.13
  -2   0  -4  210.11    4.85
   2   0   4  199.28    5.07
  -2   0  -4  208.55    5.05
   2   0   4  209.30    4.77
   2   0   4  202.47    5.16
  -2   0  -4  206.90    5.02
   2   0   4  210.27    5.00
   3   0   4   -0.05    0.26
  -3   0  -4   -0.12    0.17
   3   0   4    0.03    0.23
  -3   0  -4   -0.20    0.17
  -3   0  -4    0.44    0.28
  -3   0  -4    0.01    0.23
  -3   0  -4    0.15    0.16
  -4   0  -4   21.44    1.25
   4   0   4   21.47    1.21
  -4   0  -4   23.07    1.36
  -4   0  -4   22.54    1.30
  -4   0  -4   19.84    1.08
  -4   0  -4   23.10    1.01
   4   0   4   22.06    1.34
  -5   0  -4    0.43    0.36
  -5   0  -4    0.29    0.34
  -5   0  -4   -0.01    0.23
   5   0   4    0.06    0.28
  -5   0  -4   -0.11    0.25
  -5   0  -4    0.25    0.25
   5   0   4    0.18    0.36
  -6   0  -4  106.30    3.40
  -6   0  -4  106.45    3.70
  -6   0  -4  112.51    3.84
   6   0   4  118.04    3.63
   6   0   4  110.63    3.93
  -6   0  -4  111.91    3.85
  -7   0  -4    0.01    0.37
   7   0   4    0.78    0.45
   7   0   4   -0.09    0.47
  -7   0  -4    0.05    0.45
  -7   0  -4   -0.31    0.45
  -8  -1   4   -0.01    0.44
  -8  -1   4    0.14    0.44
  -8  -1   4    0.43    0.52
  -8  -1   4    0.80    0.49
  -8  -1   4    0.54    0.46
  -8  -1   4   -0.22    0.40
   8  -1  -4    0.71    0.51
  -8   1   4    0.58    0.46
   8   1  -4   -0.01    0.39
  -8   1   4    0.16    0.56
  -8   1   4   -0.07    0.40
  -8   1   4   -0.03    0.35
  -8   1   4    0.13    0.42
  -8   1   4   -0.35    0.37
  -8   1   4   -0.14    0.39
  -7  -1   4   74.52    2.93
  -7  -1   4   71.70    2.97
  -7  -1   4   74.02    2.40
   7  -1  -4   76.79    2.87
  -7  -1   4   74.73    2.89
  -7   1   4   74.20    2.52
  -7   1   4   76.85    2.83
  -7   1   4   74.21    3.02
   7   1  -4   71.07    2.77
  -7   1   4   70.07    2.76
  -7   1   4   74.36    2.85
  -7   1   4   69.69    2.81
  -6  -1   4    0.54    0.28
  -6  -1   4    0.32    0.37
  -6  -1   4    0.31    0.34
  -6  -1   4    0.14    0.33
  -6  -1   4    0.34    0.35
   6  -1  -4    0.13    0.32
  -6   1   4    0.23    0.32
  -6   1   4    0.67    0.42
  -6   1   4   -0.27    0.25
  -6   1   4    0.52    0.32
  -6   1   4    0.53    0.39
   6   1  -4    0.22    0.34
  -5  -1   4   88.69    2.74
   5  -1  -4   85.03    2.79
  -5  -1   4   84.67    2.88
  -5  -1   4   87.32    2.92
  -5  -1   4   87.61    2.38
  -5  -1   4   85.25    2.81
  -5  -1   4   79.87    2.96
  -5   1   4   87.81    2.55
   5   1  -4   87.04    2.77
  -5   1   4   87.78    2.95
  -5   1   4   89.21    2.85
  -5   1   4   85.69    2.77
  -5   1   4   88.18    2.84
  -4  -1   4    3.16    0.53
  -4  -1   4    0.93    0.32
  -4  -1   4    2.88    0.46
   4  -1  -4    2.92    0.33
   4  -1  -4    2.93    0.51
  -4  -1   4    2.44    0.47
  -4   1   4    3.03    0.51
   4   1  -4    2.48    0.46
  -4   1   4    2.82    0.44
  -4   1   4    3.00    0.46
   4   1  -4    2.57    0.24
  -4   1   4    2.40    0.46
  -4   1   4    2.25    0.46
  -4   1   4    2.32    0.49
  -3  -1   4  103.67    2.80
   3  -1  -4   98.20    2.28
  -3  -1   4   99.29    2.86
  -3  -1   4   96.37    2.57
  -3  -1   4   97.53    2.62
   3  -1  -4  100.07    2.79
  -3  -1   4   97.32    2.89
  -3   1   4   98.65    2.84
  -3   1   4   96.22    2.63
   3   1  -4  100.56    2.45
  -3   1   4  103.14    2.84
  -3   1   4  100.36    2.88
  -3   1   4   96.90    2.73
   2  -1  -4   17.84    0.60
  -2  -1   4   17.40    0.92
  -2  -1   4   15.82    0.80
  -2  -1   4   17.47    0.76
  -2  -1   4   17.41    0.71
   2  -1  -4   15.91    0.83
  -2  -1   4   16.33    0.75
   2   1  -4   16.08    0.81
  -2   1   4   16.49    0.81
  -2   1   4   18.30    0.83
  -2   1   4   17.77    0.87
   2   1  -4   16.33    0.70
  -2   1   4   17.32    0.91
  -2   1   4   17.42    0.78
  -1  -1   4  416.28    9.23
  -1  -1   4  417.10    8.75
   1  -1  -4  427.97    8.77
  -1  -1   4  418.30    8.62
  -1  -1   4  417.32    8.99
  -1  -1   4  430.36    8.91
  -1  -1   4  415.49    8.87
  -1  -1   4  425.27    9.16
   1  -1  -4  423.58    9.05
   1   1  -4  420.51    8.74
   1   1  -4  421.18    9.12
   1   1  -4  415.59    8.63
  -1   1   4  415.31    9.16
  -1   1   4  417.17    9.05
  -1   1   4  414.41    9.03
  -1   1   4  417.24    9.04
  -1   1   4  418.38    8.89
   1   1  -4  408.33    8.86
  -1   1   4  413.70    9.25
   1   1  -4  422.93    8.88
  -1   1   4  432.63    9.02
   0  -1  -4   18.32    0.79
   0  -1   4   21.60    1.03
   0  -1   4   19.43    0.88
   0  -1   4   20.08    0.95
   0  -1  -4   20.19    0.83
   0  -1   4   17.82    0.67
   0  -1   4   19.84    0.82
   0  -1  -4   21.00    0.88
   0  -1   4   20.84    0.77
   0  -1   4   21.04    0.73
   0   1   4   16.16    0.84
   0   1   4   20.65    0.80
   0   1   4   20.14    1.01
   0   1  -4   19.46    0.70
   0   1   4   19.41    0.89
   0   1  -4   21.37    0.80
   0   1  -4   18.79    0.89
   0   1  -4   19.64    0.68
   0   1  -4   19.59    0.88
   0   1   4   19.79    0.90
   0   1  -4   19.87    0.81
   1  -1   4  176.93    3.88
  -1  -1  -4  178.44    4.19
   1  -1   4  174.72    4.13
  -1  -1  -4  168.37    4.20
   1  -1   4  175.71    3.92
   1  -1   4  178.79    4.32
  -1  -1  -4  164.99    3.97
   1  -1   4  167.86    4.33
  -1  -1  -4  174.45    4.11
   1  -1   4  174.37    4.21
  -1  -1  -4  172.25    4.03
  -1   1  -4  174.31    4.21
   1   1   4  170.79    4.21
   1   1   4  161.24    4.36
  -1   1  -4  174.22    4.18
   1   1   4  169.68    4.21
   1   1   4  174.93    4.01
   1   1   4  175.97    3.75
  -1   1  -4  171.93    3.78
  -1   1  -4  174.71    4.16
  -1   1  -4  169.26    3.86
  -1   1  -4  177.64    4.15
   2  -1   4   10.75    0.78
  -2  -1  -4   10.56    0.76
  -2  -1  -4   10.45    0.63
   2  -1   4   10.80    0.78
   2  -1   4   10.63    0.74
  -2  -1  -4   11.80    0.77
  -2   1  -4    9.81    0.70
   2   1   4   10.16    0.71
   2   1   4   10.97    0.75
  -2   1  -4    9.99    0.47
  -2   1  -4    9.82    0.71
   2   1   4   11.81    0.84
  -2   1  -4   11.34    0.71
  -2   1  -4   10.40    0.78
  -2   1  -4   10.48    0.49
   2   1   4   11.08    0.65
  -3  -1  -4   90.76    2.94
  -3  -1  -4   98.05    2.62
  -3  -1  -4   97.22    2.57
   3  -1   4   98.71    2.85
  -3  -1  -4   93.41    2.92
  -3  -1  -4   93.42    2.86
   3  -1   4   94.68    2.97
  -3   1  -4   93.24    2.95
  -3   1  -4   92.62    2.83
  -3   1  -4   92.96    2.86
  -3   1  -4   94.39    2.73
   3   1   4   95.03    2.92
  -3   1  -4   90.88    2.35
   3   1   4   95.47    2.78
  -3   1  -4   94.07    2.28
  -4  -1  -4    5.81    0.64
   4  -1   4    6.18    0.83
   4  -1   4    5.35    0.70
  -4  -1  -4    6.48    0.83
  -4  -1  -4    7.50    0.74
  -4  -1  -4    7.62    0.95
  -4  -1  -4    7.46    0.95
  -4   1  -4    6.40    0.76
  -4   1  -4    5.54    0.80
  -4   1  -4    5.82    0.67
   4   1   4    4.67    0.64
   4   1   4    6.85    0.92
  -4   1  -4    5.53    0.78
  -4   1  -4    6.22    0.77
  -4   1  -4    6.01    0.56
  -5  -1  -4   67.53    2.66
  -5  -1  -4   70.45    2.66
   5  -1   4   66.78    2.47
   5  -1   4   67.63    2.72
  -5  -1  -4   68.42    2.24
  -5  -1  -4   62.16    2.51
  -5  -1  -4   68.16    2.29
  -5   1  -4   69.87    2.60
   5   1   4   64.57    2.37
  -5   1  -4   71.13    2.72
  -5   1  -4   67.92    2.40
   5   1   4   65.05    2.65
  -5   1  -4   62.54    2.55
  -6  -1  -4    3.00    0.59
  -6  -1  -4    3.53    0.74
  -6  -1  -4    2.43    0.68
  -6  -1  -4    2.97    0.74
   6  -1   4    4.60    0.90
   6  -1   4    4.26    0.76
  -6   1  -4    3.49    0.74
   6   1   4    1.95    0.64
  -6   1  -4    2.68    0.70
   6   1   4    4.15    0.73
  -6   1  -4    4.75    0.90
  -6   1  -4    3.62    0.67
   7  -1   4   44.25    2.48
  -7  -1  -4   44.07    2.36
  -7  -1  -4   44.40    2.34
   7  -1   4   42.33    2.10
  -7  -1  -4   44.09    2.27
  -7   1  -4   40.36    2.27
  -7   1  -4   40.66    2.30
   7   1   4   44.99    2.46
   7   1   4   43.41    2.04
  -7   1  -4   41.75    2.03
  -7   1  -4   47.64    2.33
  -8  -2   4   52.30    2.61
  -8  -2   4   49.00    2.50
   8  -2  -4   52.38    2.51
  -8  -2   4   50.23    2.33
  -8  -2   4   55.26    2.43
  -8  -2   4   47.72    2.42
  -8   2   4   52.64    2.45
  -8   2   4   53.39    2.52
  -8   2   4   51.91    2.37
   8   2  -4   54.11    2.45
  -8   2   4   49.87    2.17
  -8   2   4   52.61    2.52
  -8   2   4   52.69    2.41
  -8   2   4   50.90    2.60
  -7  -2   4    3.90    0.83
  -7  -2   4    3.32    0.75
   7  -2  -4    2.41    0.70
  -7  -2   4    1.56    0.60
  -7   2   4    1.81    0.58
  -7   2   4    2.61    0.66
   7   2  -4    3.47    0.72
  -7   2   4    2.21    0.55
  -7   2   4    2.06    0.69
  -7   2   4    1.98    0.59
  -7   2   4    3.16    0.71
  -6  -2   4   56.04    2.35
  -6  -2   4   56.04    2.27
  -6  -2   4   53.10    2.31
   6  -2  -4   51.13    2.20
  -6  -2   4   51.83    1.70
  -6   2   4   54.38    2.17
  -6   2   4   57.69    2.29
   6   2  -4   54.01    2.16
  -6   2   4   50.34    2.19
  -6   2   4   57.24    2.05
  -6   2   4   54.83    2.37
   5  -2  -4    2.09    0.50
  -5  -2   4    0.74    0.39
  -5  -2   4    0.99    0.42
  -5  -2   4    0.94    0.39
  -5  -2   4    1.56    0.30
  -5  -2   4    0.82    0.36
  -5   2   4    1.71    0.40
  -5   2   4    1.56    0.46
  -5   2   4    1.86    0.55
  -5   2   4    2.00    0.51
  -5   2   4    1.56    0.44
  -5   2   4    1.00    0.36
  -5   2   4    0.79    0.35
   5   2  -4    1.11    0.41
  -4  -2   4   82.13    2.40
   4  -2  -4   83.23    2.57
  -4  -2   4   81.54    2.67
  -4  -2   4   80.96    2.54
  -4  -2   4   83.55    2.64
  -4   2   4   79.92    2.53
  -4   2   4   83.00    2.41
  -4   2   4   81.74    2.60
   4   2  -4   79.15    1.82
   4   2  -4   81.27    2.05
  -4   2   4   77.16    2.60
  -4   2   4   84.38    2.57
   4   2  -4   80.94    2.52
  -4   2   4   79.44    2.43
  -3  -2   4    0.92    0.32
  -3  -2   4    0.68    0.22
  -3  -2   4    0.81    0.30
  -3  -2   4    0.37    0.24
   3  -2  -4    0.70    0.30
  -3   2   4    0.64    0.25
   3   2  -4    0.89    0.20
  -3   2   4    0.34    0.22
  -3   2   4    0.55    0.27
   3   2  -4    0.78    0.30
  -3   2   4    0.87    0.32
  -3   2   4    1.12    0.34
  -2  -2   4  322.86    6.94
   2  -2  -4  324.76    6.86
   2  -2  -4  322.75    7.21
  -2  -2   4  328.09    6.90
  -2  -2   4  328.69    7.14
  -2  -2   4  327.40    7.36
  -2  -2   4  325.35    7.02
  -2  -2   4  319.79    7.39
  -2   2   4  323.10    7.26
  -2   2   4  325.99    7.12
  -2   2   4  330.58    7.36
  -2   2   4  325.55    7.30
   2   2  -4  314.72    7.25
   2   2  -4  319.64    6.88
  -2   2   4  313.33    7.21
  -1  -2   4    1.23    0.25
   1  -2  -4    1.13    0.23
  -1  -2   4    1.13    0.31
   1  -2  -4    1.04    0.27
  -1  -2   4    0.90    0.29
  -1  -2   4    1.18    0.27
  -1  -2   4    1.10    0.16
  -1  -2   4    1.11    0.19
  -1  -2   4    1.11    0.21
  -1   2   4    1.47    0.31
   1   2  -4    0.84    0.25
   1   2  -4    1.48    0.25
  -1   2   4    1.15    0.29
   1   2  -4    1.31    0.17
  -1   2   4    1.28    0.28
  -1   2   4    0.84    0.27
  -1   2   4    0.83    0.24
  -1   2   4    0.88    0.30
   1   2  -4    1.05    0.21
  -1   2   4    1.29    0.31
   0  -2  -4  217.93    4.91
   0  -2   4  212.56    4.97
   0  -2   4  217.25    4.57
   0  -2   4  215.97    5.15
   0  -2   4  218.55    4.76
   0  -2   4  216.57    4.78
   0  -2   4  216.81    5.13
   0  -2   4  211.92    4.61
   0  -2  -4  211.95    4.88
   0   2  -4  211.67    4.56
   0   2  -4  211.61    4.76
   0   2   4  218.64    5.02
   0   2   4  218.85    4.96
   0   2   4  213.02    5.05
   0   2  -4  215.39    4.62
   0   2   4  214.22    4.87
   0   2  -4  217.31    5.02
   0   2  -4  216.11    5.05
   0   2   4  207.09    5.17
   0   2  -4  219.45    4.76
   1  -2   4    5.75    0.63
   1  -2   4    4.80    0.55
  -1  -2  -4    5.32    0.59
  -1  -2  -4    6.80    0.66
  -1  -2  -4    5.51    0.42
   1  -2   4    5.73    0.35
  -1  -2  -4    6.12    0.47
   1  -2   4    6.18    0.66
  -1   2  -4    5.32    0.58
  -1   2  -4    5.49    0.58
   1   2   4    6.44    0.52
   1   2   4    6.39    0.75
  -1   2  -4    6.14    0.56
   1   2   4    5.66    0.62
   1   2   4    5.90    0.55
   1   2   4    5.69    0.29
  -1   2  -4    7.53    0.73
  -1   2  -4    5.81    0.28
   1   2   4    5.38    0.56
  -1   2  -4    5.18    0.58
  -2  -2  -4  104.18    2.93
   2  -2   4  106.43    2.91
  -2  -2  -4  100.42    2.58
   2  -2   4  101.15    2.93
  -2  -2  -4  108.54    2.93
   2  -2   4   97.69    2.96
   2   2   4   99.90    2.86
  -2   2  -4  102.67    2.27
  -2   2  -4  102.34    2.84
   2   2   4  103.66    2.83
   2   2   4   97.59    3.05
   2   2   4   99.72    2.72
  -2   2  -4   99.55    2.26
  -2   2  -4  102.76    2.84
  -2   2  -4   98.61    2.95
  -2   2  -4  105.29    2.87
  -2   2  -4  102.22    2.55
   2   2   4   97.59    2.93
  -3  -2  -4   19.43    1.09
  -3  -2  -4   17.59    1.11
   3  -2   4   19.02    1.07
  -3  -2  -4   19.09    0.88
   3  -2   4   17.78    1.13
  -3   2  -4   18.83    0.79
   3   2   4   18.48    1.07
   3   2   4   20.60    1.05
  -3   2  -4   18.72    1.08
  -3   2  -4   17.40    0.66
  -3   2  -4   18.13    1.04
  -3   2  -4   18.27    1.02
  -3   2  -4   18.98    1.15
  -4  -2  -4  101.84    2.84
  -4  -2  -4   95.10    3.24
  -4  -2  -4  104.76    2.98
   4  -2   4   99.80    3.15
   4  -2   4  102.21    3.37
  -4  -2  -4  106.34    3.26
  -4  -2  -4  106.90    3.36
  -4   2  -4  106.69    2.66
   4   2   4  108.86    3.32
  -4   2  -4   98.42    3.22
  -4   2  -4  105.11    2.59
  -4   2  -4  104.83    3.21
  -4   2  -4  104.88    3.14
   4   2   4  103.73    3.07
  -4   2  -4  102.78    3.35
   5  -2   4   13.25    1.19
  -5  -2  -4   13.18    0.88
  -5  -2  -4   15.47    0.99
  -5  -2  -4   14.73    1.34
  -5  -2  -4   15.73    1.46
  -5  -2  -4   14.43    1.37
   5  -2   4   12.40    1.31
   5   2   4   13.63    1.32
  -5   2  -4   15.24    1.19
  -5   2  -4   15.23    1.08
  -5   2  -4   13.01    1.33
  -5   2  -4   13.06    1.28
   5   2   4   14.28    1.19
  -6  -2  -4   47.91    2.35
  -6  -2  -4   49.93    2.32
   6  -2   4   51.70    2.54
   6  -2   4   55.75    2.30
  -6  -2  -4   54.55    2.29
  -6  -2  -4   51.84    2.40
  -6   2  -4   51.94    2.22
  -6   2  -4   51.92    2.34
   6   2   4   52.32    2.46
  -6   2  -4   50.73    2.44
   6   2   4   51.27    2.12
  -6   2  -4   51.26    2.38
  -7  -2  -4    3.22    0.84
   7  -2   4    4.13    0.95
  -7  -2  -4    4.84    0.93
  -7  -2  -4    4.57    0.94
   7  -2   4    3.60    0.79
   7   2   4    2.41    0.60
  -7   2  -4    2.80    0.69
  -7   2  -4    2.28    0.74
  -7   2  -4    2.10    0.75
  -7   2  -4    4.20    0.86
   7   2   4    2.16    0.75
  -8  -3   4    0.16    0.44
  -8  -3   4   -0.07    0.38
  -8  -3   4    1.32    0.64
  -8  -3   4    0.80    0.56
   8  -3  -4    1.81    0.64
  -8  -3   4    0.89    0.52
  -8   3   4    0.42    0.46
  -8   3   4    1.41    0.60
  -8   3   4    1.54    0.72
  -8   3   4    0.93    0.50
  -8   3   4    0.23    0.45
  -8   3   4    0.91    0.48
   8   3  -4    1.55    0.63
  -8   3   4    1.35    0.59
  -8   3   4    1.00    0.58
  -7  -3   4   65.38    2.67
  -7  -3   4   62.96    2.73
   7  -3  -4   64.49    2.68
  -7  -3   4   63.29    2.72
  -7   3   4   63.49    2.66
  -7   3   4   65.69    2.45
  -7   3   4   60.10    2.44
  -7   3   4   62.07    2.59
  -7   3   4   60.61    2.61
   7   3  -4   66.46    2.56
  -7   3   4   58.39    2.40
  -7   3   4   63.09    2.77
  -7   3   4   60.61    2.51
  -6  -3   4    0.19    0.31
  -6  -3   4    0.13    0.34
  -6  -3   4    0.41    0.23
  -6  -3   4    0.10    0.33
   6  -3  -4    0.96    0.46
  -6   3   4    0.03    0.28
  -6   3   4    0.14    0.35
  -6   3   4    0.28    0.36
  -6   3   4   -0.08    0.27
  -6   3   4    0.08    0.31
   6   3  -4    0.28    0.33
  -6   3   4    0.15    0.34
  -6   3   4   -0.30    0.31
  -5  -3   4   39.02    1.74
  -5  -3   4   39.57    1.15
  -5  -3   4   39.87    1.78
   5  -3  -4   38.10    1.73
  -5  -3   4   38.37    1.82
  -5   3   4   40.13    1.76
  -5   3   4   34.81    1.67
  -5   3   4   38.68    1.60
  -5   3   4   37.80    1.85
  -5   3   4   39.90    1.84
   5   3  -4   39.51    1.68
  -5   3   4   36.17    1.59
  -5   3   4   39.58    1.66
  -4  -3   4    9.81    0.99
  -4  -3   4   10.32    0.69
  -4  -3   4   10.32    0.82
   4  -3  -4    9.13    0.87
  -4  -3   4   10.22    0.79
   4   3  -4    9.68    0.76
  -4   3   4    9.59    0.72
  -4   3   4   10.09    0.80
  -4   3   4   10.64    0.81
  -4   3   4    7.86    0.74
   4   3  -4    9.27    0.44
  -4   3   4   10.22    0.76
  -4   3   4    8.61    0.88
  -3  -3   4  236.39    5.52
  -3  -3   4  233.43    5.64
   3  -3  -4  229.03    5.52
  -3  -3   4  237.11    5.26
  -3  -3   4  232.46    5.74
  -3   3   4  231.58    5.47
  -3   3   4  230.13    5.59
   3   3  -4  229.22    4.94
  -3   3   4  231.74    5.63
  -3   3   4  228.62    5.56
   3   3  -4  239.60    5.58
  -3   3   4  237.21    5.65
  -2  -3   4   16.38    0.65
  -2  -3   4   17.44    0.74
   2  -3  -4   16.15    0.83
  -2  -3   4   16.45    0.92
  -2  -3   4   16.90    0.80
  -2  -3   4   16.00    0.64
   2  -3  -4   17.71    0.73
  -2  -3   4   17.61    0.96
  -2   3   4   15.81    0.80
  -2   3   4   15.59    0.86
   2   3  -4   17.78    0.91
  -2   3   4   16.30    0.89
  -2   3   4   15.60    0.86
  -2   3   4   16.55    0.91
  -1  -3   4  263.27    5.70
   1  -3  -4  263.77    5.80
  -1  -3   4  263.33    5.57
  -1  -3   4  267.70    5.50
   1  -3  -4  264.73    5.87
  -1  -3   4  263.99    6.11
  -1  -3   4  264.94    6.11
  -1  -3   4  262.54    5.48
  -1  -3   4  267.03    5.84
  -1   3   4  257.50    6.11
  -1   3   4  267.63    5.91
  -1   3   4  256.53    6.03
  -1   3   4  267.25    5.98
  -1   3   4  258.62    5.98
   1   3  -4  262.18    5.70
  -1   3   4  256.50    5.82
   1   3  -4  261.52    6.00
   1   3  -4  263.48    5.57
  -1   3   4  259.76    5.97
   1   3  -4  253.61    6.01
   0  -3   4    4.59    0.51
   0  -3   4    3.40    0.21
   0  -3   4    4.82    0.42
   0  -3  -4    4.02    0.42
   0  -3   4    3.04    0.48
   0  -3   4    4.18    0.54
   0  -3  -4    4.15    0.48
   0  -3   4    4.20    0.38
   0  -3   4    3.91    0.26
   0   3   4    3.14    0.48
   0   3  -4    5.05    0.53
   0   3  -4    3.34    0.24
   0   3   4    4.30    0.48
   0   3   4    3.92    0.51
   0   3  -4    3.94    0.39
   0   3   4    3.09    0.44
   0   3   4    4.12    0.45
   0   3  -4    4.36    0.52
   0   3  -4    3.49    0.20
   0   3  -4    3.99    0.31
   0   3  -4    3.43    0.46
   1  -3   4  169.06    4.09
   1  -3   4  157.02    4.13
   1  -3   4  161.51    4.01
  -1  -3  -4  158.04    3.76
  -1  -3  -4  163.50    4.03
  -1   3  -4  159.39    4.02
  -1   3  -4  160.45    3.88
   1   3   4  157.74    3.89
  -1   3  -4  162.21    4.06
   1   3   4  158.91    3.97
  -1   3  -4  160.65    3.48
  -1   3  -4  162.85    3.87
  -1   3  -4  162.44    3.89
   1   3   4  165.00    3.93
   1   3   4  158.23    4.22
  -1   3  -4  162.73    4.08
   1   3   4  158.57    4.10
   2  -3   4   -0.04    0.17
   2  -3   4    0.06    0.19
  -2  -3  -4    0.51    0.30
  -2  -3  -4    0.37    0.16
  -2  -3  -4   -0.01    0.17
   2  -3   4    0.09    0.19
  -2   3  -4    0.17    0.16
   2   3   4   -0.22    0.15
   2   3   4   -0.02    0.17
  -2   3  -4   -0.08    0.17
   2   3   4    0.08    0.21
   2   3   4   -0.07    0.18
   2   3   4   -0.09    0.20
  -2   3  -4    0.32    0.23
  -2   3  -4    0.05    0.23
  -2   3  -4    0.11    0.12
  -2   3  -4   -0.14    0.16
   3  -3   4   66.89    2.45
  -3  -3  -4   70.25    2.34
   3  -3   4   70.64    2.34
  -3  -3  -4   69.71    1.95
  -3  -3  -4   72.74    2.45
   3   3   4   68.38    2.30
   3   3   4   70.20    2.22
  -3   3  -4   72.97    2.48
  -3   3  -4   69.74    2.30
  -3   3  -4   68.78    2.27
  -3   3  -4   66.18    1.99
   3   3   4   66.04    2.21
  -3   3  -4   70.29    2.35
  -4  -3  -4    0.41    0.23
  -4  -3  -4    0.13    0.31
  -4  -3  -4    0.52    0.31
   4  -3   4    0.63    0.33
  -4  -3  -4    0.20    0.30
  -4  -3  -4    0.20    0.34
   4  -3   4    0.69    0.40
   4   3   4    0.01    0.29
  -4   3  -4    0.52    0.33
  -4   3  -4    0.45    0.34
  -4   3  -4   -0.01    0.25
  -4   3  -4    0.09    0.31
  -4   3  -4    0.13    0.19
   4   3   4   -0.08    0.24
  -5  -3  -4  117.56    3.82
  -5  -3  -4  117.21    3.77
   5  -3   4  120.26    3.95
   5  -3   4  112.36    3.59
  -5  -3  -4  118.57    3.47
  -5  -3  -4  112.39    3.16
  -5  -3  -4  109.29    3.65
  -5   3  -4  114.52    3.80
   5   3   4  117.46    3.44
   5   3   4  119.90    3.78
  -5   3  -4  115.63    3.60
  -5   3  -4  120.18    3.77
  -5   3  -4  113.01    3.63
  -6  -3  -4    0.54    0.40
  -6  -3  -4    1.49    0.57
   6  -3   4    1.20    0.58
  -6  -3  -4    1.42    0.49
   6  -3   4    2.13    0.65
  -6  -3  -4    1.19    0.55
   6   3   4    2.38    0.68
  -6   3  -4    1.38    0.55
  -6   3  -4    2.47    0.65
  -6   3  -4    1.87    0.63
   6   3   4    1.53    0.48
  -6   3  -4    2.28    0.65
  -7  -3  -4   19.29    1.86
  -7  -3  -4   19.29    1.54
  -7  -3  -4   17.83    1.74
   7  -3   4   19.53    1.94
   7  -3   4   18.48    1.66
  -7   3  -4   21.50    1.51
   7   3   4   20.02    1.90
  -7   3  -4   16.70    1.71
  -7   3  -4   19.20    1.71
  -7   3  -4   16.39    1.67
  -8  -4   4   45.76    2.43
   8  -4  -4   45.47    2.39
  -8  -4   4   48.43    2.43
  -8  -4   4   45.15    2.44
  -8  -4   4   49.64    2.25
  -8  -4   4   46.21    2.19
   8   4  -4   43.30    2.19
  -8   4   4   45.61    2.48
  -8   4   4   45.14    2.29
  -8   4   4   46.19    2.13
  -8   4   4   45.09    2.17
  -8   4   4   47.87    2.31
  -8   4   4   48.64    2.39
  -8   4   4   46.13    2.23
  -8   4   4   49.07    2.47
  -7  -4   4    0.86    0.53
   7  -4  -4    0.41    0.43
  -7  -4   4    0.80    0.49
  -7  -4   4    0.41    0.47
  -7   4   4   -0.12    0.36
  -7   4   4    1.25    0.53
   7   4  -4    0.37    0.41
  -7   4   4    0.34    0.45
  -7   4   4    0.93    0.44
  -7   4   4    1.48    0.55
  -7   4   4    1.05    0.49
  -7   4   4    1.34    0.54
  -7   4   4    0.59    0.45
   6  -4  -4   73.06    2.71
  -6  -4   4   73.38    2.71
  -6  -4   4   64.57    2.64
  -6  -4   4   69.28    2.78
  -6  -4   4   74.92    2.57
  -6   4   4   70.78    2.69
  -6   4   4   65.39    2.41
  -6   4   4   69.88    2.61
  -6   4   4   67.45    2.62
   6   4  -4   69.59    2.53
  -6   4   4   70.60    2.52
  -6   4   4   71.12    2.55
  -6   4   4   70.04    2.79
   5  -4  -4    4.49    0.71
  -5  -4   4    4.36    0.72
  -5  -4   4    4.00    0.37
  -5  -4   4    3.35    0.65
  -5  -4   4    4.83    0.77
  -5   4   4    4.95    0.88
  -5   4   4    3.26    0.56
   5   4  -4    4.59    0.66
  -5   4   4    3.44    0.64
  -5   4   4    3.10    0.54
  -5   4   4    3.60    0.65
  -5   4   4    3.94    0.62
  -5   4   4    4.40    0.72
  -4  -4   4   57.55    2.05
   4  -4  -4   51.91    1.99
  -4  -4   4   58.80    2.21
  -4  -4   4   57.00    1.80
  -4  -4   4   59.13    2.10
  -4   4   4   56.25    1.96
  -4   4   4   54.68    1.97
  -4   4   4   56.11    2.06
  -4   4   4   57.07    2.09
  -4   4   4   55.79    2.10
  -4   4   4   54.74    1.94
   4   4  -4   59.07    2.01
  -3  -4   4    4.99    0.59
  -3  -4   4    5.38    0.67
  -3  -4   4    5.36    0.66
   3  -4  -4    5.31    0.61
  -3  -4   4    5.02    0.43
  -3  -4   4    5.16    0.48
  -3   4   4    3.81    0.54
   3   4  -4    5.04    0.24
  -3   4   4    5.44    0.62
  -3   4   4    6.29    0.70
   3   4  -4    5.94    0.64
  -3   4   4    4.81    0.58
  -3   4   4    5.26    0.64
  -3   4   4    5.21    0.66
  -2  -4   4  319.14    6.95
  -2  -4   4  312.85    7.18
  -2  -4   4  310.49    6.59
   2  -4  -4  311.92    6.87
   2  -4  -4  313.83    7.00
  -2  -4   4  312.99    6.78
  -2  -4   4  314.19    7.26
  -2   4   4  315.13    7.20
   2   4  -4  317.13    7.15
  -2   4   4  311.95    7.16
  -2   4   4  310.65    7.19
  -2   4   4  314.43    7.09
  -2   4   4  312.87    7.03
  -1  -4   4    4.63    0.26
   1  -4  -4    5.34    0.50
  -1  -4   4    4.64    0.56
  -1  -4   4    5.26    0.32
  -1  -4   4    4.69    0.24
  -1  -4   4    5.35    0.39
  -1  -4   4    5.94    0.64
   1  -4  -4    5.22    0.50
  -1  -4   4    4.28    0.44
   1   4  -4    4.65    0.36
  -1   4   4    4.32    0.51
   1   4  -4    5.23    0.40
   1   4  -4    4.11    0.49
  -1   4   4    4.50    0.58
  -1   4   4    5.40    0.42
   1   4  -4    4.52    0.51
  -1   4   4    4.43    0.51
   1   4  -4    4.30    0.25
  -1   4   4    5.64    0.65
  -1   4   4    4.35    0.52
  -1   4   4    5.20    0.58
   0  -4   4  225.32    4.70
   0  -4   4  225.34    5.20
   0  -4   4  226.21    5.31
   0  -4  -4  231.54    5.24
   0  -4   4  217.55    5.37
   0  -4   4  229.59    5.31
   0  -4  -4  221.79    5.00
   0   4  -4  219.23    5.31
   0   4  -4  230.08    5.18
   0   4  -4  231.36    5.00
   0   4  -4  219.40    4.70
   0   4   4  216.26    5.35
   0   4   4  222.42    5.46
   0   4  -4  221.96    5.30
   0   4   4  228.21    5.22
   0   4  -4  221.09    4.79
   0   4   4  227.98    5.26
   0   4   4  222.13    5.02
  -1  -4  -4    1.63    0.37
   1  -4   4    1.34    0.38
   1  -4   4    2.24    0.40
  -1  -4  -4    1.56    0.27
   1  -4   4    2.09    0.39
  -1  -4  -4    2.30    0.42
   1   4   4    1.68    0.25
  -1   4  -4    1.38    0.35
   1   4   4    2.03    0.44
  -1   4  -4    1.68    0.16
   1   4   4    1.95    0.33
  -1   4  -4    2.21    0.44
  -1   4  -4    2.24    0.37
   1   4   4    1.84    0.38
[truncated: 284,963 more chars]
