# Supplementary material for: Redetermination of the crystal structure of di­methyl­bis­[2,4-penta­nedionato(1−)-κ2 O 2,O 4]tin(IV)
Source: Acta Crystallogr E Crystallogr Commun. 2017 Mar 3;73(Pt 4):472–5. doi: 10.1107/S2056989017003206 (PMC5382601; doi:10.1107/S2056989017003206)
Supplement: Supplementary file 2 [file e-73-00472-Isup2.hkl]

data_I                                                                          
_shelx_title ' HR2007_0m_a.res in P2(1)/n'                                      
_shelx_refln_list_code          4                                               
_shelx_F_calc_maximum      145.59                                               
_exptl_crystal_F_000       348.00                                               
_reflns_d_resolution_high  0.7571                                               
                                                                                
loop_                                                                           
 _space_group_symop_operation_xyz                                               
 'x, y, z'                                                                      
 '-x+1/2, y+1/2, -z+1/2'                                                        
 '-x, -y, -z'                                                                   
 'x-1/2, -y-1/2, z-1/2'                                                         
                                                                                
_cell_length_a     6.7693                                                       
_cell_length_b    13.8357                                                       
_cell_length_c     7.6661                                                       
_cell_angle_alpha  90.000                                                       
_cell_angle_beta  104.709                                                       
_cell_angle_gamma  90.000                                                       
                                                                                
_shelx_F_squared_multiplier     1.000                                           
                                                                                
loop_                                                                           
 _refln_index_h                                                                 
 _refln_index_k                                                                 
 _refln_index_l                                                                 
 _refln_F_squared_calc                                                          
 _refln_F_squared_meas                                                          
 _refln_F_squared_sigma                                                         
 _refln_observed_status                                                         
   2   0   0        680.17        835.41         7.05 o                         
   4   0   0       4383.80       4421.76        37.24 o                         
   6   0   0       1886.82       1864.21        21.34 o                         
   8   0   0       1090.76       1097.83        17.27 o                         
   1   1   0      12145.08      11614.85        53.92 o                         
   2   1   0        266.99        280.78         2.42 o                         
   3   1   0       2583.82       2440.57        14.86 o                         
   4   1   0         43.98         54.14         2.10 o                         
   5   1   0       2208.43       2177.97        15.27 o                         
   6   1   0         47.19         49.00         2.61 o                         
   7   1   0       1748.64       1747.90        15.32 o                         
   8   1   0         15.39         15.30         2.58 o                         
   0   2   0       9643.71       9240.86        72.02 o                         
   1   2   0       4123.31       4123.58        16.07 o                         
   2   2   0       6191.28       5977.32        24.80 o                         
   3   2   0        297.05        302.02         4.75 o                         
   4   2   0       2888.90       2749.95        17.38 o                         
   5   2   0          9.14          7.49         1.26 o                         
   6   2   0       1727.98       1703.35        14.13 o                         
   7   2   0          3.49          4.32         1.77 o                         
   8   2   0        775.65        804.48        10.78 o                         
   1   3   0       7823.65       7884.18        28.69 o                         
   2   3   0        707.23        726.70         4.46 o                         
   3   3   0       3677.96       3611.89        20.86 o                         
   4   3   0        105.74        106.32         2.87 o                         
   5   3   0       2709.74       2668.26        17.91 o                         
   6   3   0         18.57         18.81         2.00 o                         
   7   3   0        780.99        814.64        10.16 o                         
   8   3   0         11.88          8.67         2.46 o                         
   0   4   0       3523.37       3453.57        19.85 o                         
   1   4   0         18.03         31.31         0.74 o                         
   2   4   0      10530.47      10658.02        43.92 o                         
   3   4   0        222.26        211.94         3.31 o                         
   4   4   0       1579.72       1463.18        10.88 o                         
   5   4   0        185.90        174.18         3.98 o                         
   6   4   0       1919.18       1918.89        15.33 o                         
   7   4   0         42.29         47.93         3.20 o                         
   8   4   0        700.23        728.42        11.73 o                         
   1   5   0       7931.33       8109.44        31.82 o                         
   2   5   0         74.35         88.16         1.69 o                         
   3   5   0       2862.42       2864.11        17.79 o                         
   4   5   0          1.20          1.97         0.96 o                         
   5   5   0       1721.48       1727.95        13.80 o                         
   6   5   0          5.84          6.66         1.77 o                         
   7   5   0       1575.19       1581.12        15.61 o                         
   8   5   0         45.50         43.25         4.55 o                         
   0   6   0       5666.15       5733.83        34.59 o                         
   1   6   0         58.00         80.70         1.72 o                         
   2   6   0       5327.40       5274.72        24.55 o                         
   3   6   0         42.79         45.62         1.76 o                         
   4   6   0       1667.53       1644.07        11.26 o                         
   5   6   0        105.21        105.11         3.09 o                         
   6   6   0       1785.94       1808.59        16.06 o                         
   7   6   0         79.38         82.88         4.89 o                         
   8   6   0        544.27        554.08        12.73 o                         
   1   7   0       6191.47       6319.24        30.51 o                         
   2   7   0          6.30         12.13         0.79 o                         
   3   7   0       1860.79       1827.88        13.08 o                         
   4   7   0          0.77          3.40         1.12 o                         
   5   7   0       1888.00       1906.67        14.28 o                         
   6   7   0         71.03         71.66         4.27 o                         
   7   7   0       1105.60       1091.96        14.05 o                         
   0   8   0       4504.27       4536.77        34.75 o                         
   1   8   0        302.25        295.55         3.22 o                         
   2   8   0       4995.19       4961.24        25.41 o                         
   3   8   0          5.66          6.05         0.97 o                         
   4   8   0        583.60        577.88         7.04 o                         
   5   8   0        105.24        102.24         3.42 o                         
   6   8   0       2448.73       2431.06        21.36 o                         
   7   8   0          1.02          4.02         2.37 o                         
   1   9   0       5143.48       5145.75        28.09 o                         
   2   9   0        369.94        365.48         4.53 o                         
   3   9   0       1043.55       1081.98         9.79 o                         
   4   9   0        251.83        242.62         4.78 o                         
   5   9   0       2042.07       2022.85        16.32 o                         
   6   9   0          0.01         -0.39         1.82 o                         
   7   9   0        782.18        766.12        12.47 o                         
   0  10   0       5558.16       5692.82        47.59 o                         
   1  10   0          9.88         12.41         1.03 o                         
   2  10   0       1298.62       1309.15        13.44 o                         
   3  10   0         80.86         82.59         3.03 o                         
   4  10   0       2624.96       2605.69        21.89 o                         
   5  10   0        112.20        119.45         4.79 o                         
   6  10   0        623.13        616.90        11.51 o                         
   7  10   0          0.50          0.30         2.60 o                         
   1  11   0       1918.89       1916.35        13.91 o                         
   2  11   0         73.30         66.78         3.07 o                         
   3  11   0       3335.01       3301.68        26.28 o                         
   4  11   0         57.24         56.58         3.61 o                         
   5  11   0        716.40        716.71        11.32 o                         
   6  11   0          1.95         -0.30         2.29 o                         
   0  12   0       3315.36       3375.62        33.58 o                         
   1  12   0        236.76        247.50         4.15 o                         
   2  12   0       1157.38       1150.28        11.92 o                         
   3  12   0         51.93         48.29         3.60 o                         
   4  12   0       2370.81       2362.26        22.18 o                         
   5  12   0          1.12          1.93         2.22 o                         
   6  12   0        364.34        380.75         9.61 o                         
   1  13   0       2136.33       2151.76        18.51 o                         
   2  13   0          6.53          6.96         1.90 o                         
   3  13   0       1264.54       1247.30        16.07 o                         
   4  13   0          7.24          6.40         2.40 o                         
   5  13   0        893.34        860.40        14.03 o                         
   6  13   0         49.74         60.17         5.24 o                         
   0  14   0       1900.57       1916.25        25.63 o                         
   1  14   0          8.97         11.55         2.29 o                         
   2  14   0       1604.29       1614.97        17.90 o                         
   3  14   0          0.63          1.36         2.23 o                         
   4  14   0        623.67        615.03        11.92 o                         
   5  14   0         11.04          8.43         3.21 o                         
   1  15   0       1654.82       1632.31        18.08 o                         
   2  15   0          0.16         -1.63         1.96 o                         
   3  15   0        721.74        717.41        12.35 o                         
   4  15   0          0.47          0.45         2.88 o                         
   0  16   0       1138.97       1175.52        59.67 o                         
   1  16   0          8.92         11.73         2.85 o                         
   2  16   0       1158.54       1142.43        23.43 o                         
   3  16   0         16.91         22.37         3.80 o                         
   4  16   0        798.35        836.51        18.10 o                         
   1  17   0       1029.31       1031.08        18.17 o                         
   2  17   0        109.90        106.69         6.52 o                         
   3  17   0        864.82        894.51        18.01 o                         
   0  18   0        559.53        609.32        25.88 o                         
   1  18   0         71.58         82.31         9.32 o                         
  -7   0   1        752.26        752.11        12.78 o                         
  -5   0   1       3558.48       3468.80        31.48 o                         
  -3   0   1       2201.63       2079.56        23.80 o                         
  -1   0   1      21195.43      20342.21       155.51 o                         
   1   0   1       2121.77       2131.80        12.10 o                         
   3   0   1       4604.69       4551.85        37.16 o                         
   5   0   1       2684.97       2651.49        26.39 o                         
   7   0   1       1255.97       1243.59        17.93 o                         
  -8   1   1       1117.00       1120.19        12.72 o                         
  -7   1   1          0.11         -1.75         1.53 o                         
  -6   1   1       1256.17       1231.64        11.24 o                         
  -5   1   1         26.79         25.74         1.78 o                         
  -4   1   1       3422.57       3276.59        21.01 o                         
  -3   1   1          2.87         10.05         2.35 o                         
  -2   1   1       9425.28       9213.72        49.68 o                         
  -1   1   1        559.81        581.93         3.25 o                         
   0   1   1       9038.09       8934.14        38.44 o                         
   1   1   1        112.13        109.43         1.13 o                         
   2   1   1       2876.39       2779.51        12.14 o                         
   3   1   1        182.83        191.24         3.03 o                         
   4   1   1       3962.62       3861.87        23.87 o                         
   5   1   1        181.66        194.25         4.55 o                         
   6   1   1       1734.55       1709.24        14.62 o                         
   7   1   1         30.24         27.93         2.57 o                         
   8   1   1        657.17        679.67        10.64 o                         
  -8   2   1          0.29         -0.06         1.89 o                         
  -7   2   1       1195.21       1195.19        11.48 o                         
  -6   2   1         65.19         68.18         2.99 o                         
  -5   2   1       1843.04       1889.67        14.55 o                         
  -4   2   1       1048.69       1074.55         9.43 o                         
  -3   2   1       5892.06       5697.31        31.50 o                         
  -2   2   1       3675.68       3791.76        17.30 o                         
  -1   2   1       9380.40       9364.23        39.52 o                         
   0   2   1        880.01        906.50         4.06 o                         
   1   2   1       8976.55       8834.72        31.24 o                         
   2   2   1         53.95         60.00         1.42 o                         
   3   2   1       2687.30       2487.74        14.88 o                         
   4   2   1          2.20          1.80         1.00 o                         
   5   2   1       3445.72       3461.08        22.93 o                         
   6   2   1         75.15         74.78         3.37 o                         
   7   2   1        929.91        943.04        11.33 o                         
   8   2   1         88.41         78.56         4.68 o                         
  -8   3   1        543.34        550.14         9.16 o                         
  -7   3   1         49.47         52.23         3.08 o                         
  -6   3   1       1894.69       1893.94        14.52 o                         
  -5   3   1        233.85        246.95         4.21 o                         
  -4   3   1       1729.36       1639.83        11.86 o                         
  -3   3   1       1070.14       1094.30         8.06 o                         
  -2   3   1      14628.26      15045.67        61.19 o                         
  -1   3   1       4394.80       4527.92        17.85 o                         
   0   3   1       4048.68       4010.20        15.25 o                         
   1   3   1       1925.76       1941.90         7.97 o                         
   2   3   1       3647.24       3533.48        16.76 o                         
   3   3   1        116.31        145.41         2.82 o                         
   4   3   1       4694.98       4736.19        28.38 o                         
   5   3   1         48.65         52.84         2.61 o                         
   6   3   1       1317.50       1336.67        11.98 o                         
   7   3   1         10.76         12.53         2.22 o                         
   8   3   1        576.28        591.38        11.08 o                         
  -8   4   1         36.98         35.64         3.42 o                         
  -7   4   1       1018.03       1010.77        11.59 o                         
  -6   4   1          0.43          1.80         1.36 o                         
  -5   4   1        680.09        666.04         7.05 o                         
  -4   4   1         72.08         68.17         2.76 o                         
  -3   4   1      11465.00      11687.58        59.04 o                         
  -2   4   1        299.64        334.59         3.00 o                         
  -1   4   1       5157.46       4971.52        20.41 o                         
   0   4   1         45.74         48.92         0.87 o                         
   1   4   1       1518.99       1394.75         6.20 o                         
   2   4   1          0.90          1.93         0.61 o                         
   3   4   1       6555.64       6328.10        33.11 o                         
   4   4   1         42.49         44.35         2.12 o                         
   5   4   1       2591.90       2566.42        17.34 o                         
   6   4   1         11.45         11.91         1.88 o                         
   7   4   1        507.37        520.26         9.76 o                         
   8   4   1          0.28          0.28         2.62 o                         
  -8   5   1       1223.82       1198.77        15.34 o                         
  -7   5   1          9.35          9.87         2.28 o                         
  -6   5   1        456.12        466.46         6.77 o                         
  -5   5   1         76.09         71.02         2.90 o                         
  -4   5   1       4536.71       4544.93        27.69 o                         
  -3   5   1        421.64        443.88         4.82 o                         
  -2   5   1       6913.22       6827.84        31.58 o                         
  -1   5   1       1318.60       1413.10         6.72 o                         
   0   5   1       3833.98       3766.47        16.91 o                         
   1   5   1        262.35        266.35         2.19 o                         
   2   5   1       3135.48       3095.83        19.61 o                         
   3   5   1         10.01         17.22         1.06 o                         
   4   5   1       3963.13       4018.00        22.81 o                         
   5   5   1          9.92          9.46         1.53 o                         
   6   5   1       1365.77       1349.81        12.70 o                         
   7   5   1          5.51          3.55         2.30 o                         
   8   5   1        406.56        432.50        15.10 o                         
  -8   6   1          6.63          7.19         2.70 o                         
  -7   6   1       1332.05       1337.33        14.66 o                         
  -6   6   1         21.92         19.76         2.04 o                         
  -5   6   1       1472.95       1463.78        12.17 o                         
  -4   6   1         86.04         90.47         2.76 o                         
  -3   6   1       3274.27       3159.86        19.91 o                         
  -2   6   1          0.42          1.70         0.59 o                         
  -1   6   1       9369.80       9585.16        40.40 o                         
   0   6   1        333.69        391.91         3.36 o                         
   1   6   1       2610.93       2519.52        13.80 o                         
   2   6   1        261.00        285.85         3.28 o                         
   3   6   1       3606.57       3609.58        20.36 o                         
   4   6   1          4.07          3.73         1.09 o                         
   5   6   1       1893.40       1866.25        14.54 o                         
   6   6   1          0.63         -0.46         1.72 o                         
   7   6   1        893.96        909.88        16.42 o                         
  -8   7   1        507.37        523.45        13.13 o                         
  -7   7   1        292.59        291.17         7.76 o                         
  -6   7   1       1829.15       1769.91        15.50 o                         
  -5   7   1        361.84        372.48         5.42 o                         
  -4   7   1       1730.03       1757.70        13.09 o                         
  -3   7   1        287.76        302.60         3.95 o                         
  -2   7   1       3678.20       3708.23        19.81 o                         
  -1   7   1         49.40         53.53         1.23 o                         
   0   7   1       8175.61       8295.26        40.11 o                         
   1   7   1        160.34        174.92         2.69 o                         
   2   7   1       2623.86       2608.84        15.33 o                         
   3   7   1        290.45        314.70         4.52 o                         
   4   7   1       1335.37       1359.05        11.28 o                         
   5   7   1         30.70         35.23         2.35 o                         
   6   7   1       2452.84       2440.93        23.21 o                         
   7   7   1          2.28          4.76         2.83 o                         
  -7   8   1       1002.42       1033.68        13.14 o                         
  -6   8   1         71.61         65.78         3.31 o                         
  -5   8   1       1358.92       1351.70        12.31 o                         
  -4   8   1        130.10        121.17         3.45 o                         
  -3   8   1       2981.18       2952.25        18.55 o                         
  -2   8   1         37.12         54.04         1.56 o                         
  -1   8   1       4065.56       4007.49        18.93 o                         
   0   8   1         94.51        102.88         2.03 o                         
   1   8   1       4864.83       4966.61        26.92 o                         
   2   8   1        100.93        100.33         2.70 o                         
   3   8   1       1301.77       1289.84        11.45 o                         
   4   8   1         10.01         11.13         1.53 o                         
   5   8   1       2367.17       2390.50        20.76 o                         
   6   8   1         34.20         28.67         3.14 o                         
   7   8   1        704.88        722.63        12.73 o                         
  -7   9   1          3.18         -2.39         2.35 o                         
  -6   9   1       1147.71       1123.56        13.01 o                         
  -5   9   1          6.02          6.55         1.73 o                         
  -4   9   1       1596.27       1643.00        13.17 o                         
  -3   9   1          9.75          8.97         1.26 o                         
  -2   9   1       4452.79       4450.89        23.48 o                         
  -1   9   1        132.97        139.34         2.28 o                         
   0   9   1       2847.56       2710.49        16.78 o                         
   1   9   1        386.25        410.04         4.39 o                         
   2   9   1       2302.86       2340.70        16.93 o                         
   3   9   1         95.06         97.87         3.90 o                         
   4   9   1       2616.54       2591.02        22.23 o                         
   5   9   1         17.52         14.39         2.06 o                         
   6   9   1        846.22        846.83        12.53 o                         
   7   9   1          3.05          2.91         2.56 o                         
  -7  10   1        501.31        505.31         9.87 o                         
  -6  10   1         67.37         70.09         4.45 o                         
  -5  10   1       1410.16       1417.96        15.57 o                         
  -4  10   1          0.91          3.55         1.38 o                         
  -3  10   1       2385.29       2340.38        19.73 o                         
  -2  10   1          1.98          1.91         0.91 o                         
  -1  10   1       3850.38       3864.98        22.11 o                         
   0  10   1         28.36         31.54         1.64 o                         
   1  10   1       1702.57       1760.07        12.90 o                         
   2  10   1        348.44        357.89         5.28 o                         
   3  10   1       2630.64       2603.53        21.44 o                         
   4  10   1        318.96        306.41         6.43 o                         
   5  10   1       1172.28       1189.87        13.47 o                         
   6  10   1          6.08          3.21         2.28 o                         
  -7  11   1         11.31          6.93         3.04 o                         
  -6  11   1        417.31        434.78         8.65 o                         
  -5  11   1          0.25         -1.24         1.75 o                         
  -4  11   1       2031.63       1978.39        19.28 o                         
  -3  11   1          4.12          2.33         1.45 o                         
  -2  11   1       2591.45       2647.10        19.48 o                         
  -1  11   1         21.17         21.68         1.58 o                         
   0  11   1       2469.23       2485.23        16.95 o                         
   1  11   1        187.82        176.49         3.83 o                         
   2  11   1       1751.92       1776.28        14.34 o                         
   3  11   1        183.88        179.91         5.40 o                         
   4  11   1       1999.98       1957.62        18.68 o                         
   5  11   1          1.19         -0.27         1.95 o                         
   6  11   1        640.64        670.59        12.04 o                         
  -6  12   1          0.37          3.05         2.46 o                         
  -5  12   1       1189.13       1153.15        15.33 o                         
  -4  12   1          3.83          1.49         1.83 o                         
  -3  12   1       1588.36       1567.36        18.19 o                         
  -2  12   1          0.02          1.20         1.33 o                         
  -1  12   1       2885.43       2936.75        20.94 o                         
   0  12   1        243.89        240.86         4.55 o                         
   1  12   1       1275.41       1280.95        11.99 o                         
   2  12   1        323.14        323.64         5.73 o                         
   3  12   1       1987.10       1999.92        20.89 o                         
   4  12   1         18.58         17.63         2.87 o                         
   5  12   1       1073.71       1109.73        16.26 o                         
   6  12   1          3.07          0.41         3.02 o                         
  -6  13   1        662.20        673.36        13.78 o                         
  -5  13   1         21.48         20.34         3.42 o                         
  -4  13   1       1063.83       1080.04        16.07 o                         
  -3  13   1         48.52         41.95         4.33 o                         
  -2  13   1       2630.37       2601.54        24.12 o                         
  -1  13   1        421.85        414.47         6.53 o                         
   0  13   1       1087.67       1103.56        10.56 o                         
   1  13   1        143.08        145.35         5.08 o                         
   2  13   1       1913.44       1896.55        17.69 o                         
   3  13   1          5.87          2.46         2.04 o                         
   4  13   1       1348.77       1330.65        17.70 o                         
   5  13   1          0.71          1.70         2.72 o                         
  -5  14   1        617.19        626.41        13.43 o                         
  -4  14   1          0.17          3.84         2.72 o                         
  -3  14   1       1744.92       1738.17        22.10 o                         
  -2  14   1          4.91          7.69         2.37 o                         
  -1  14   1       1194.58       1200.06        12.39 o                         
   0  14   1         95.57         92.28         3.93 o                         
   1  14   1       2053.13       2054.56        19.61 o                         
   2  14   1         52.14         48.61         3.22 o                         
   3  14   1        895.58        893.60        14.39 o                         
   4  14   1          2.37         -1.90         2.55 o                         
   5  14   1       1008.49       1025.66        18.82 o                         
  -5  15   1        171.30        185.08         8.50 o                         
  -4  15   1        724.37        726.54        14.22 o                         
  -3  15   1        203.43        211.61         8.61 o                         
  -2  15   1        927.13        959.78        15.61 o                         
  -1  15   1        203.19        201.84         6.56 o                         
   0  15   1       2349.70       2331.63        25.06 o                         
   1  15   1         42.01         42.00         3.70 o                         
   2  15   1        868.19        874.59        13.97 o                         
   3  15   1          3.46          1.17         2.92 o                         
   4  15   1        813.24        803.53        17.78 o                         
  -4  16   1          0.74          1.20         3.02 o                         
  -3  16   1        628.06        601.15        12.00 o                         
  -2  16   1          3.81          0.10         2.23 o                         
  -1  16   1       1401.94       1439.79        24.53 o                         
   0  16   1          2.62          3.95         2.34 o                         
   1  16   1       1375.04       1380.72        18.64 o                         
   2  16   1          0.16         -1.54         2.38 o                         
   3  16   1        686.82        695.48        15.65 o                         
  -3  17   1          0.34         -1.58         3.07 o                         
  -2  17   1        764.84        759.69        15.91 o                         
  -1  17   1          0.13          2.22         3.89 o                         
   0  17   1       1078.39       1066.61        22.89 o                         
   1  17   1         27.54         28.51         3.96 o                         
   2  17   1        962.08        921.98        16.31 o                         
  -1  18   1        749.39        738.73        18.38 o                         
   0  18   1         18.97         22.53         4.75 o                         
   1  18   1        621.38        618.03        22.52 o                         
  -8   0   2        759.63        770.92        16.37 o                         
  -6   0   2       1760.27       1686.67        18.41 o                         
  -4   0   2       6588.40       6464.69        59.69 o                         
  -2   0   2        464.58        418.27         6.94 o                         
   0   0   2      16025.71      16198.36        74.41 o                         
   2   0   2       6699.53       6816.96        46.56 o                         
   4   0   2       1886.37       1833.42        20.94 o                         
   6   0   2       1643.95       1662.66        21.87 o                         
   8   0   2        671.07        681.83        16.84 o                         
  -8   1   2         20.08         18.70         2.41 o                         
  -7   1   2       1182.56       1176.29        11.04 o                         
  -6   1   2         34.47         30.05         2.14 o                         
  -5   1   2       2913.21       2833.40        20.53 o                         
  -4   1   2         69.37         74.63         2.69 o                         
  -3   1   2       6321.92       6176.04        33.82 o                         
  -2   1   2         38.27         34.36         1.15 o                         
  -1   1   2       3138.40       3072.85        12.96 o                         
   0   1   2         72.50         74.28         0.92 o                         
   1   1   2       8602.81       8806.60        31.63 o                         
   2   1   2         10.57         13.09         1.03 o                         
   3   1   2       3976.77       3918.34        24.13 o                         
   4   1   2          0.30          1.94         1.16 o                         
   5   1   2       2163.09       2121.91        17.19 o                         
   6   1   2          0.05          0.47         1.60 o                         
   7   1   2        631.54        629.77        12.23 o                         
   8   1   2          0.58         -2.05         2.70 o                         
  -8   2   2        675.77        684.02        10.38 o                         
  -7   2   2         25.60         23.86         2.28 o                         
  -6   2   2        998.70       1068.07        10.00 o                         
  -5   2   2         41.97         43.24         2.62 o                         
  -4   2   2       6225.35       6036.03        37.96 o                         
  -3   2   2          2.80          4.04         0.82 o                         
  -2   2   2       4783.23       4547.64        22.04 o                         
  -1   2   2          9.24          8.74         0.52 o                         
   0   2   2       3499.52       3555.54        12.82 o                         
   1   2   2        136.45        159.03         1.55 o                         
   2   2   2       6033.34       6194.05        30.94 o                         
   3   2   2        333.76        333.06         4.39 o                         
   4   2   2       3978.96       3940.13        25.30 o                         
   5   2   2        189.33        187.17         4.75 o                         
   6   2   2        958.69        953.49        10.47 o                         
   7   2   2         30.66         28.87         3.71 o                         
  -8   3   2         85.88         76.78         4.14 o                         
  -7   3   2       1156.13       1152.31        11.76 o                         
  -6   3   2         54.70         56.36         2.85 o                         
  -5   3   2       1400.60       1310.75        12.01 o                         
  -4   3   2          0.66          0.96         0.99 o                         
  -3   3   2      11239.88      11426.57        58.65 o                         
  -2   3   2          0.16          1.42         0.58 o                         
  -1   3   2       2265.38       2187.64        10.05 o                         
   0   3   2         70.51         67.72         1.30 o                         
   1   3   2       3174.45       3032.83        13.81 o                         
   2   3   2        188.34        197.77         2.47 o                         
   3   3   2       7217.75       7330.12        41.81 o                         
   4   3   2         16.91         21.93         1.55 o                         
   5   3   2       1528.62       1576.59        13.53 o                         
   6   3   2          1.19          0.84         1.57 o                         
   7   3   2        572.44        587.35        10.39 o                         
  -8   4   2        657.21        636.43         9.93 o                         
  -7   4   2         30.83         26.90         2.62 o                         
  -6   4   2       1327.89       1349.98        13.49 o                         
  -5   4   2          4.72          3.31         1.25 o                         
  -4   4   2       3567.02       3522.17        21.01 o                         
  -3   4   2         75.17         85.93         2.16 o                         
  -2   4   2       8531.33       8542.81        42.99 o                         
  -1   4   2         86.77        102.32         1.65 o                         
   0   4   2       1967.63       1888.19         8.88 o                         
   1   4   2         57.96         49.40         1.44 o                         
   2   4   2       5658.43       5603.82        27.60 o                         
   3   4   2         72.42         61.89         2.52 o                         
   4   4   2       3836.78       3817.49        24.83 o                         
   5   4   2         76.13         77.11         3.24 o                         
   6   4   2        735.18        732.09         9.07 o                         
   7   4   2         53.61         62.17         4.87 o                         
  -8   5   2          0.36         -0.58         2.07 o                         
  -7   5   2        270.96        286.08         6.87 o                         
  -6   5   2         53.80         55.90         3.06 o                         
  -5   5   2       4490.24       4474.39        28.87 o                         
  -4   5   2        352.25        365.72         5.22 o                         
  -3   5   2       2248.60       2105.46        14.23 o                         
  -2   5   2        718.53        796.06         5.92 o                         
  -1   5   2       6225.02       6411.15        30.20 o                         
   0   5   2         39.79         41.99         1.24 o                         
   1   5   2       3030.34       2928.29        15.98 o                         
   2   5   2        782.19        825.61         6.64 o                         
   3   5   2       5708.78       5859.22        31.01 o                         
   4   5   2        130.81        144.30         3.39 o                         
   5   5   2       1017.78       1002.16        10.17 o                         
   6   5   2          0.84          0.46         1.67 o                         
   7   5   2       1099.77       1081.64        15.81 o                         
  -8   6   2        534.69        534.41         9.06 o                         
  -7   6   2        145.56        137.19         5.18 o                         
  -6   6   2       1593.83       1612.51        15.86 o                         
  -5   6   2        207.29        219.30         5.56 o                         
  -4   6   2       2324.29       2362.16        18.00 o                         
  -3   6   2          4.33         14.32         1.85 o                         
  -2   6   2       6546.58       6699.86        33.27 o                         
  -1   6   2        797.58        908.48         6.36 o                         
   0   6   2       1149.30       1018.93         6.53 o                         
   1   6   2        461.60        461.31         4.15 o                         
   2   6   2       6314.93       6508.64        31.94 o                         
   3   6   2         86.41         89.58         2.07 o                         
   4   6   2       2573.78       2536.50        18.17 o                         
   5   6   2        179.41        180.04         5.35 o                         
   6   6   2        679.93        690.65        11.61 o                         
   7   6   2         36.28         38.08         4.32 o                         
  -8   7   2        116.16        109.30         5.59 o                         
  -7   7   2        459.19        468.30         8.29 o                         
  -6   7   2        136.19        138.80         5.09 o                         
  -5   7   2       2812.50       2808.73        21.19 o                         
  -4   7   2        120.16        120.61         3.70 o                         
  -3   7   2       2985.01       2967.50        20.74 o                         
  -2   7   2          4.78          7.87         0.81 o                         
  -1   7   2       3000.96       3009.55        15.21 o                         
   0   7   2         76.64         83.60         1.65 o                         
   1   7   2       4440.56       4528.86        24.49 o                         
   2   7   2         99.83        120.74         2.16 o                         
   3   7   2       2941.29       2917.87        20.48 o                         
   4   7   2         26.61         27.43         2.11 o                         
   5   7   2       1384.06       1398.61        15.10 o                         
   6   7   2          7.82          6.19         2.49 o                         
   7   7   2        736.63        761.09        15.85 o                         
  -8   8   2        234.11        255.28         8.60 o                         
  -7   8   2          0.12         -3.02         2.01 o                         
  -6   8   2       1948.33       1907.73        17.83 o                         
  -5   8   2         11.09          9.91         1.90 o                         
  -4   8   2       2195.01       2244.93        17.72 o                         
  -3   8   2         35.54         30.40         1.81 o                         
  -2   8   2       2570.52       2544.34        17.03 o                         
  -1   8   2         25.93         15.89         0.91 o                         
   0   8   2       3929.53       3910.49        21.86 o                         
   1   8   2          3.97          9.61         1.09 o                         
   2   8   2       3827.25       3814.57        21.73 o                         
   3   8   2          0.75          0.65         1.27 o                         
   4   8   2       1375.67       1371.29        14.12 o                         
   5   8   2         21.41         13.58         2.69 o                         
   6   8   2       1080.14       1066.07        14.24 o                         
   7   8   2         75.69         73.37         5.66 o                         
  -7   9   2       1107.65       1042.06        15.59 o                         
  -6   9   2         14.81         14.65         2.62 o                         
  -5   9   2       1409.24       1408.07        13.84 o                         
  -4   9   2         64.16         60.05         3.21 o                         
  -3   9   2       2747.23       2757.47        19.63 o                         
  -2   9   2         40.38         41.54         1.62 o                         
  -1   9   2       2229.86       2279.92        12.49 o                         
   0   9   2        208.60        207.27         3.05 o                         
   1   9   2       4169.99       4111.81        26.85 o                         
   2   9   2         88.47         80.13         2.60 o                         
   3   9   2       1932.32       1946.89        16.75 o                         
   4   9   2         25.87         26.55         3.31 o                         
   5   9   2       1211.70       1213.85        15.11 o                         
   6   9   2          0.60          0.21         2.16 o                         
  -7  10   2          0.02         -0.99         2.64 o                         
  -6  10   2        632.89        631.92        11.77 o                         
  -5  10   2          8.57          4.92         1.89 o                         
  -4  10   2       2929.75       2870.22        23.15 o                         
  -3  10   2        130.90        142.76         4.40 o                         
  -2  10   2       1736.42       1769.96        11.30 o                         
  -1  10   2         22.92         23.52         1.38 o                         
   0  10   2       2838.99       2857.93        17.32 o                         
   1  10   2          0.02         -1.22         0.96 o                         
   2  10   2       2151.38       2131.30        17.54 o                         
   3  10   2         34.03         32.24         2.69 o                         
   4  10   2       1816.70       1843.77        17.26 o                         
   5  10   2         31.15         30.71         3.01 o                         
   6  10   2        778.98        772.23        13.11 o                         
  -7  11   2        504.20        508.89        11.21 o                         
  -6  11   2          0.71          3.06         2.49 o                         
  -5  11   2        802.05        828.48        12.44 o                         
  -4  11   2          1.05         -1.45         1.56 o                         
  -3  11   2       3406.21       3396.46        24.92 o                         
  -2  11   2         66.10         73.78         2.63 o                         
  -1  11   2       1844.94       1857.58        13.94 o                         
   0  11   2         11.04         12.03         1.30 o                         
   1  11   2       1291.48       1275.10        11.84 o                         
   2  11   2         36.05         37.25         2.47 o                         
   3  11   2       2696.89       2650.09        22.79 o                         
   4  11   2         22.80         21.53         2.61 o                         
   5  11   2       1246.26       1266.55        18.86 o                         
   6  11   2          8.53          7.90         3.02 o                         
  -6  12   2        385.08        380.78         9.14 o                         
  -5  12   2          0.51         -0.30         2.59 o                         
  -4  12   2       1899.70       1926.99        19.54 o                         
  -3  12   2         30.80         27.45         2.51 o                         
  -2  12   2       2297.30       2283.88        18.61 o                         
  -1  12   2         10.27         13.52         1.57 o                         
   0  12   2       1267.99       1293.04        11.38 o                         
   1  12   2         44.46         43.05         2.69 o                         
   2  12   2       1994.33       1950.34        17.10 o                         
   3  12   2          2.63          4.75         1.94 o                         
   4  12   2       1612.73       1623.18        19.87 o                         
   5  12   2          0.29         -3.88         2.59 o                         
  -6  13   2          0.03         -1.49         2.85 o                         
  -5  13   2        637.62        652.95        11.26 o                         
  -4  13   2          2.87          2.11         2.29 o                         
  -3  13   2       1919.15       1953.91        20.67 o                         
  -2  13   2         85.25         78.76         4.11 o                         
  -1  13   2       1216.15       1201.50        11.66 o                         
   0  13   2          0.80         -2.13         1.42 o                         
   1  13   2       2374.36       2412.49        22.45 o                         
   2  13   2         46.08         53.37         6.22 o                         
   3  13   2        981.37        983.23        15.72 o                         
   4  13   2          0.05         -3.47         2.52 o                         
   5  13   2       1016.67        979.38        26.55 o                         
  -5  14   2          0.15         -1.86         2.67 o                         
  -4  14   2       1202.69       1178.43        17.21 o                         
  -3  14   2          6.69          6.04         2.58 o                         
  -2  14   2        868.30        864.42        12.59 o                         
  -1  14   2        304.86        286.03         6.33 o                         
   0  14   2       2277.03       2233.38        22.10 o                         
   1  14   2        273.55        261.19         7.79 o                         
   2  14   2       1137.13       1139.97        16.62 o                         
   3  14   2          5.79          5.65         2.75 o                         
   4  14   2        808.76        833.62        18.72 o                         
  -5  15   2       1016.32       1043.44        22.11 o                         
  -4  15   2         73.01         73.36         5.37 o                         
  -3  15   2        755.84        769.19        13.37 o                         
  -2  15   2        179.21        188.30         7.02 o                         
  -1  15   2       1582.59       1547.50        19.28 o                         
   0  15   2         12.00         10.76         2.69 o                         
   1  15   2       1104.79       1064.29        15.76 o                         
   2  15   2         45.11         48.98         4.41 o                         
   3  15   2       1227.99       1255.25        21.65 o                         
   4  15   2         10.64         11.16         4.72 o                         
  -4  16   2        848.69        856.49        14.59 o                         
  -3  16   2         50.72         44.09         4.32 o                         
  -2  16   2       1057.74       1082.03        21.87 o                         
  -1  16   2         13.26         11.53         2.87 o                         
   0  16   2       1097.11       1071.56        18.37 o                         
   1  16   2          2.22          6.68         2.70 o                         
   2  16   2       1021.96       1089.66        23.56 o                         
   3  16   2          6.96          3.83         3.55 o                         
  -3  17   2        463.34        457.77        12.72 o                         
  -2  17   2         21.40         12.54         3.77 o                         
  -1  17   2       1289.94       1334.02        20.16 o                         
   0  17   2          0.28          0.67         2.82 o                         
   1  17   2        839.73        843.09        15.82 o                         
   2  17   2          2.40          4.64         3.19 o                         
  -7   0   3        615.72        622.20        11.80 o                         
  -5   0   3       4430.38       4469.50        50.14 o                         
  -3   0   3       2402.01       2218.71        20.08 o                         
  -1   0   3       2284.81       2212.02        14.71 o                         
   1   0   3      13093.29      13601.49        81.42 o                         
   3   0   3       2133.72       2189.32        20.76 o                         
   5   0   3       1057.11       1049.97        15.78 o                         
   7   0   3       1447.25       1432.55        24.31 o                         
  -8   1   3        727.25        747.94        12.15 o                         
  -7   1   3        116.12        125.41         4.40 o                         
  -6   1   3       2164.02       2165.96        19.41 o                         
  -5   1   3        190.34        181.88         4.93 o                         
  -4   1   3       3764.88       3610.21        22.84 o                         
  -3   1   3         21.01         19.53         1.24 o                         
  -2   1   3       1451.01       1366.17        10.21 o                         
  -1   1   3        909.73        966.73         5.79 o                         
   0   1   3      13547.53      14463.41        58.31 o                         
   1   1   3        401.97        427.76         3.25 o                         
   2   1   3       3146.01       3179.19        19.36 o                         
   3   1   3          2.81          4.80         1.06 o                         
   4   1   3       2464.41       2460.16        18.36 o                         
   5   1   3          4.87          6.01         1.52 o                         
   6   1   3        677.68        697.09         9.47 o                         
   7   1   3          8.57          7.71         2.57 o                         
  -8   2   3         37.91         34.13         3.14 o                         
  -7   2   3       1363.96       1360.60        13.57 o                         
  -6   2   3        218.89        234.16         5.77 o                         
  -5   2   3       3379.52       3389.57        25.76 o                         
  -4   2   3        838.60        853.05         7.81 o                         
  -3   2   3       2010.15       1944.91        12.68 o                         
  -2   2   3        248.66        258.26         3.72 o                         
  -1   2   3       4107.05       4183.19        21.32 o                         
   0   2   3        346.04        443.28         3.20 o                         
   1   2   3      11324.52      11836.11        50.61 o                         
   2   2   3        242.77        263.70         3.40 o                         
   3   2   3       1716.03       1663.43        13.01 o                         
   4   2   3         11.17         11.17         1.52 o                         
   5   2   3       1621.88       1601.57        13.93 o                         
   6   2   3        179.40        181.81         6.00 o                         
   7   2   3        841.60        851.04        12.59 o                         
  -8   3   3        787.34        816.63        11.53 o                         
  -7   3   3          4.21          1.27         1.87 o                         
  -6   3   3       1710.14       1696.79        15.27 o                         
  -5   3   3         28.30         24.43         1.78 o                         
  -4   3   3       3102.50       2959.58        18.15 o                         
  -3   3   3          5.92          3.05         0.79 o                         
  -2   3   3       3935.93       3883.03        23.80 o                         
  -1   3   3          0.11          2.71         0.66 o                         
   0   3   3       5161.81       5186.72        24.79 o                         
   1   3   3          3.44          7.48         0.77 o                         
   2   3   3       5484.93       5594.16        29.70 o                         
   3   3   3          8.71         11.93         1.45 o                         
   4   3   3       1529.16       1502.72        12.58 o                         
   5   3   3         13.92         13.78         1.83 o                         
   6   3   3       1256.80       1264.12        14.90 o                         
   7   3   3         25.08         26.01         3.39 o                         
  -8   4   3         13.49         12.81         2.62 o                         
  -7   4   3       1236.28       1244.62        13.63 o                         
  -6   4   3          5.69          7.24         1.77 o                         
  -5   4   3       1569.43       1564.04        13.19 o                         
  -4   4   3         16.05         18.94         1.43 o                         
  -3   4   3       4080.04       4174.79        26.73 o                         
  -2   4   3          2.10          3.80         0.65 o                         
  -1   4   3       5572.21       5596.03        29.88 o                         
   0   4   3          6.04          6.08         0.74 o                         
   1   4   3       2632.39       2611.38        13.47 o                         
   2   4   3          3.96          4.80         0.83 o                         
   3   4   3       4335.15       4406.33        27.13 o                         
   4   4   3          3.16          2.39         1.26 o                         
   5   4   3       1390.68       1370.31        13.34 o                         
   6   4   3          2.23          1.35         2.06 o                         
   7   4   3        544.25        563.08        10.93 o                         
  -8   5   3        478.07        507.20         9.24 o                         
  -7   5   3          2.06         -0.89         1.78 o                         
  -6   5   3       1900.09       1889.41        16.82 o                         
  -5   5   3          7.06          4.56         1.07 o                         
  -4   5   3       1869.36       1843.02        13.49 o                         
  -3   5   3          3.21          3.93         0.94 o                         
  -2   5   3       5625.89       5619.72        32.40 o                         
  -1   5   3         21.92         26.35         1.29 o                         
   0   5   3       2833.69       2855.23        16.25 o                         
   1   5   3         27.42         34.79         1.23 o                         
   2   5   3       5523.75       5618.70        30.92 o                         
   3   5   3         27.11         28.72         1.88 o                         
   4   5   3       1255.45       1271.12        11.60 o                         
   5   5   3          1.72          1.87         1.70 o                         
   6   5   3       1309.79       1327.12        15.54 o                         
   7   5   3          4.64          3.84         2.75 o                         
  -8   6   3          2.05         -1.41         2.23 o                         
  -7   6   3       1252.65       1272.21        16.35 o                         
  -6   6   3          3.30          2.64         1.80 o                         
  -5   6   3       2247.34       2263.41        18.55 o                         
  -4   6   3         12.69         12.88         1.65 o                         
  -3   6   3       1981.35       1973.50        14.87 o                         
  -2   6   3         18.49         21.64         1.14 o                         
  -1   6   3       4241.47       4179.20        24.09 o                         
   0   6   3         25.53         31.37         1.47 o                         
   1   6   3       5138.37       5282.01        28.89 o                         
   2   6   3         25.92         34.83         1.66 o                         
   3   6   3       2706.65       2673.41        21.00 o                         
   4   6   3          4.78          3.37         1.66 o                         
   5   6   3        672.89        653.98         9.33 o                         
   6   6   3          5.05          1.42         2.11 o                         
   7   6   3       1195.24       1205.30        18.46 o                         
  -8   7   3        243.76        253.65         9.09 o                         
  -7   7   3          0.37          1.38         2.11 o                         
  -6   7   3       2572.89       2576.45        21.20 o                         
  -5   7   3          8.63          8.25         1.75 o                         
  -4   7   3       1876.07       1875.89        15.59 o                         
  -3   7   3         11.37          9.96         1.34 o                         
  -2   7   3       1479.82       1457.33        10.51 o                         
  -1   7   3          3.41          1.83         0.78 o                         
   0   7   3       5656.65       5704.79        32.09 o                         
   1   7   3          2.41          7.41         1.09 o                         
   2   7   3       4577.47       4483.88        25.61 o                         
   3   7   3          0.28         -1.71         1.14 o                         
   4   7   3        434.27        428.61         7.63 o                         
   5   7   3          0.36         -1.20         1.64 o                         
   6   7   3       1623.93       1623.88        31.91 o                         
  -8   8   3         17.03         12.39         3.31 o                         
  -7   8   3       1077.18       1055.81        14.19 o                         
  -6   8   3        105.61        105.24         5.03 o                         
  -5   8   3       2064.48       2082.55        17.13 o                         
  -4   8   3         34.67         37.30         2.50 o                         
  -3   8   3       1571.96       1597.32        12.89 o                         
  -2   8   3         90.60        115.34         2.95 o                         
  -1   8   3       2805.90       2742.80        16.95 o                         
   0   8   3        133.31        160.44         2.95 o                         
   1   8   3       4791.83       4812.61        26.51 o                         
   2   8   3         29.07         44.85         2.34 o                         
   3   8   3       1491.86       1540.46        13.66 o                         
   4   8   3          2.43          2.53         1.63 o                         
   5   8   3       1085.90       1087.72        14.64 o                         
   6   8   3          0.40          1.74         2.53 o                         
  -7   9   3          4.55          6.67         2.67 o                         
  -6   9   3        745.36        752.58        11.17 o                         
  -5   9   3         10.91          8.87         2.04 o                         
  -4   9   3       2443.23       2503.07        18.98 o                         
  -3   9   3        194.30        206.56         4.48 o                         
  -2   9   3       1811.12       1778.16        13.00 o                         
  -1   9   3        397.77        427.62         4.96 o                         
   0   9   3       3055.97       3114.08        20.44 o                         
   1   9   3         15.17         22.72         1.30 o                         
   2   9   3       2749.60       2753.36        20.08 o                         
   3   9   3        164.01        151.88         4.45 o                         
   4   9   3       1232.58       1254.93        14.90 o                         
   5   9   3        136.77        137.80         6.52 o                         
   6   9   3        815.00        797.17        13.54 o                         
  -7  10   3        462.51        493.26        11.57 o                         
  -6  10   3         12.90         19.42         2.93 o                         
  -5  10   3       1758.26       1734.12        16.39 o                         
  -4  10   3        183.54        172.70         6.09 o                         
  -3  10   3       1526.46       1554.14        14.22 o                         
  -2  10   3         37.51         33.07         2.02 o                         
  -1  10   3       2890.03       2872.19        18.47 o                         
   0  10   3        187.90        179.39         5.26 o                         
   1  10   3       2232.24       2194.59        16.84 o                         
   2  10   3        317.02        299.38         6.72 o                         
   3  10   3       1870.87       1919.39        18.23 o                         
   4  10   3         35.32         29.96         3.02 o                         
   5  10   3        805.44        802.27        14.29 o                         
   6  10   3         13.28         11.41         2.99 o                         
  -7  11   3          4.00         -1.54         2.86 o                         
  -6  11   3        811.37        819.99        13.57 o                         
  -5  11   3          0.51         -0.02         1.74 o                         
  -4  11   3       1510.22       1474.46        14.79 o                         
  -3  11   3        113.48        111.37         4.16 o                         
  -2  11   3       1667.18       1721.91        13.52 o                         
  -1  11   3        130.82        129.94         3.28 o                         
   0  11   3       2964.37       2913.33        22.11 o                         
   1  11   3          2.08          1.63         1.38 o                         
   2  11   3       1098.28       1105.90        12.88 o                         
   3  11   3         50.26         48.16         3.62 o                         
   4  11   3       1970.13       1937.08        27.11 o                         
   5  11   3         70.43         63.40         5.34 o                         
  -6  12   3          9.05          5.23         2.81 o                         
  -5  12   3        905.13        928.98        14.32 o                         
  -4  12   3         38.74         39.73         3.33 o                         
  -3  12   3       1946.44       1818.67        15.55 o                         
  -2  12   3          3.81          1.16         1.35 o                         
  -1  12   3       1365.03       1393.76        12.14 o                         
   0  12   3         12.41         13.34         1.95 o                         
   1  12   3       2272.91       2213.93        21.20 o                         
   2  12   3         39.26         37.55         3.22 o                         
   3  12   3       1092.96       1079.25        15.30 o                         
   4  12   3         25.32         24.47         3.75 o                         
   5  12   3        903.73        894.82        17.99 o                         
  -6  13   3        605.28        592.59        20.89 o                         
  -5  13   3         13.78         10.93         2.97 o                         
  -4  13   3       1195.47       1207.81        15.28 o                         
  -3  13   3          8.39          9.64         2.09 o                         
  -2  13   3       1509.68       1476.78        16.07 o                         
  -1  13   3         26.78         31.58         2.60 o                         
   0  13   3       1717.38       1718.34        17.76 o                         
   1  13   3          0.28          1.35         1.87 o                         
   2  13   3       1044.96       1025.37        14.49 o                         
   3  13   3         41.01         41.89         4.28 o                         
   4  13   3       1468.27       1448.41        22.30 o                         
  -5  14   3        732.38        718.54        14.36 o                         
  -4  14   3         13.38         15.90         3.67 o                         
  -3  14   3       1256.85       1245.89        15.41 o                         
  -2  14   3          2.47          0.97         1.91 o                         
  -1  14   3       1211.38       1218.68        16.75 o                         
   0  14   3         20.86         19.41         2.56 o                         
   1  14   3       1595.30       1655.75        20.78 o                         
   2  14   3          8.70          9.57         2.82 o                         
   3  14   3        900.99        918.07        17.08 o                         
   4  14   3          0.69          0.49         3.15 o                         
  -4  15   3        820.53        827.79        15.41 o                         
  -3  15   3          2.02          0.82         2.71 o                         
  -2  15   3        822.64        845.60        26.22 o                         
  -1  15   3         16.91         21.06         3.58 o                         
   0  15   3       1374.59       1394.88        18.63 o                         
   1  15   3          0.53          3.48         2.38 o                         
   2  15   3       1579.62       1527.71        20.76 o                         
   3  15   3          8.36          9.84         4.76 o                         
  -3  16   3        434.91        421.12        13.94 o                         
  -2  16   3         28.62         28.12         4.04 o                         
  -1  16   3       1318.27       1294.90        19.89 o                         
   0  16   3          0.00         -2.54         2.76 o                         
   1  16   3       1115.35       1145.47        18.88 o                         
   2  16   3          2.29          3.02         3.06 o                         
  -2  17   3       1059.40       1097.07        19.23 o                         
  -1  17   3          4.77          6.45         3.46 o                         
   0  17   3        706.50        730.80        16.21 o                         
   1  17   3          8.28          6.07         3.72 o                         
  -8   0   4        529.50        556.09        13.78 o                         
  -6   0   4       1981.74       1936.95        26.07 o                         
  -4   0   4       3166.38       3038.56        29.53 o                         
  -2   0   4       2005.13       1870.04        17.45 o                         
   0   0   4       7441.76       7547.86        49.17 o                         
   2   0   4       4113.41       4332.65        39.45 o                         
   4   0   4        467.32        459.52         9.51 o                         
   6   0   4       2365.86       2324.55        31.73 o                         
  -8   1   4          5.10          3.04         2.32 o                         
  -7   1   4       1529.80       1540.80        16.83 o                         
  -6   1   4          6.93          5.97         1.98 o                         
  -5   1   4       1856.38       1814.06        16.09 o                         
  -4   1   4         59.33         55.18         2.27 o                         
  -3   1   4       2145.07       2074.38        15.60 o                         
  -2   1   4        306.46        356.96         4.35 o                         
  -1   1   4       8398.91       8786.07        40.89 o                         
   0   1   4        338.05        414.23         4.11 o                         
   1   1   4       3588.02       3622.09        18.25 o                         
   2   1   4        213.30        222.35         3.54 o                         
   3   1   4       1960.20       1976.35        14.79 o                         
   4   1   4        123.70        129.55         4.02 o                         
   5   1   4       1423.03       1406.20        14.59 o                         
   6   1   4         63.49         73.48         4.41 o                         
   7   1   4        914.52        909.45        14.25 o                         
  -8   2   4       1044.33       1085.00        13.66 o                         
  -7   2   4         50.56         55.07         4.27 o                         
  -6   2   4       1101.55       1134.70        13.64 o                         
  -5   2   4         25.37         28.40         2.47 o                         
  -4   2   4       1774.51       1700.85        13.50 o                         
  -3   2   4         18.01         14.97         1.58 o                         
  -2   2   4       6688.38       6776.26        38.61 o                         
  -1   2   4         21.98         24.05         1.12 o                         
   0   2   4       4322.49       4506.34        22.80 o                         
   1   2   4        122.22        121.90         2.27 o                         
   2   2   4       2134.63       2130.62        13.61 o                         
   3   2   4        405.67        389.09         5.64 o                         
   4   2   4       2189.98       2171.48        16.69 o                         
   5   2   4        294.09        297.58         6.91 o                         
   6   2   4       1096.87       1085.81        14.14 o                         
  -8   3   4         14.38         18.03         2.83 o                         
  -7   3   4       1287.23       1315.52        15.05 o                         
  -6   3   4          3.17          3.44         1.82 o                         
  -5   3   4        820.97        809.86         9.55 o                         
  -4   3   4        215.64        202.66         4.25 o                         
  -3   3   4       4909.93       4880.15        33.22 o                         
  -2   3   4        336.51        347.72         4.49 o                         
  -1   3   4       5331.02       5495.81        27.36 o                         
   0   3   4         84.80         80.12         2.19 o                         
   1   3   4       3384.54       3373.93        20.08 o                         
   2   3   4          0.48          1.04         0.89 o                         
   3   3   4       1447.57       1452.59        13.15 o                         
   4   3   4          6.77          5.29         1.58 o                         
   5   3   4       2454.32       2428.28        21.09 o                         
   6   3   4         36.93         33.85         3.34 o                         
  -8   4   4        972.34        974.33        12.49 o                         
  -7   4   4         13.61         14.63         2.69 o                         
  -6   4   4       1450.81       1467.07        15.21 o                         
  -5   4   4         93.08         83.56         3.55 o                         
  -4   4   4       1158.50       1183.42        12.19 o                         
  -3   4   4        101.66        108.02         2.81 o                         
  -2   4   4       6543.86       6568.03        40.81 o                         
  -1   4   4         94.03        100.96         2.15 o                         
   0   4   4       4687.83       4698.71        25.35 o                         
   1   4   4         37.05         38.87         1.46 o                         
   2   4   4       1326.67       1353.32        10.23 o                         
   3   4   4         41.55         42.15         2.44 o                         
   4   4   4       2586.20       2593.23        20.91 o                         
   5   4   4         48.35         51.56         3.68 o                         
   6   4   4        842.78        830.22        12.23 o                         
  -8   5   4         12.60         15.39         3.03 o                         
  -7   5   4        831.79        822.83        14.95 o                         
  -6   5   4         45.23         42.45         3.40 o                         
  -5   5   4       1883.45       1859.44        16.09 o                         
  -4   5   4        109.31        108.43         3.16 o                         
  -3   5   4       2015.96       1928.45        15.36 o                         
  -2   5   4          1.31          1.28         0.69 o                         
  -1   5   4       6385.66       6399.28        35.62 o                         
   0   5   4        339.47        343.64         3.80 o                         
   1   5   4       2271.22       2314.17        13.93 o                         
   2   5   4        100.64         99.62         3.39 o                         
   3   5   4       2210.59       2195.68        17.76 o                         
   4   5   4         22.39         17.54         2.30 o                         
   5   5   4       1054.75       1051.96        14.11 o                         
   6   5   4         30.00         30.69         3.39 o                         
  -8   6   4        742.10        764.19        12.05 o                         
  -7   6   4        117.88        121.16         6.99 o                         
  -6   6   4       1183.22       1232.57        14.50 o                         
  -5   6   4          0.55          1.55         2.08 o                         
  -4   6   4       1701.05       1704.14        14.66 o                         
  -3   6   4        202.64        178.95         3.58 o                         
  -2   6   4       3456.24       3447.16        21.44 o                         
  -1   6   4        308.68        328.74         4.29 o                         
   0   6   4       4592.99       4587.98        25.23 o                         
   1   6   4          4.32          3.80         0.83 o                         
   2   6   4       1426.57       1437.94        11.69 o                         
   3   6   4        151.25        154.44         4.99 o                         
   4   6   4       1859.33       1882.38        18.46 o                         
   5   6   4         18.12         13.62         2.37 o                         
   6   6   4       1007.52        984.54        14.52 o                         
  -8   7   4          0.35          3.38         2.74 o                         
  -7   7   4        808.63        801.68        12.28 o                         
  -6   7   4         36.30         35.18         3.12 o                         
  -5   7   4       1436.13       1452.18        14.93 o                         
  -4   7   4          7.55          9.27         1.67 o                         
  -3   7   4       2324.55       2312.84        15.26 o                         
  -2   7   4         19.66         21.02         1.29 o                         
  -1   7   4       3256.77       3226.81        21.51 o                         
   0   7   4         92.19         95.72         2.42 o                         
   1   7   4       3268.96       3311.29        21.43 o                         
   2   7   4          6.55          7.85         1.57 o                         
   3   7   4       1403.08       1425.49        13.55 o                         
   4   7   4          0.00          1.58         1.91 o                         
   5   7   4       1146.47       1147.57        14.06 o                         
   6   7   4          7.84          4.66         2.81 o                         
  -7   8   4         18.25         13.61         2.92 o                         
  -6   8   4       1459.95       1448.69        16.47 o                         
  -5   8   4          0.47         -0.36         1.82 o                         
  -4   8   4       1473.45       1535.85        14.10 o                         
  -3   8   4         86.03         77.28         2.63 o                         
  -2   8   4       2126.00       2130.34        14.20 o                         
  -1   8   4        383.28        369.47         4.30 o                         
   0   8   4       3986.47       4040.58        23.65 o                         
   1   8   4        412.57        425.86         5.82 o                         
   2   8   4       1899.49       1957.22        16.34 o                         
   3   8   4         81.71         89.79         3.99 o                         
   4   8   4       1108.59       1119.59        13.75 o                         
   5   8   4          0.01         -1.97         2.22 o                         
   6   8   4        758.54        752.08        14.27 o                         
  -7   9   4        736.15        756.20        12.22 o                         
  -6   9   4         26.32         24.54         3.08 o                         
  -5   9   4       1542.01       1499.97        16.60 o                         
  -4   9   4          1.39          0.65         1.49 o                         
  -3   9   4       1423.05       1422.79        12.67 o                         
  -2   9   4         44.35         41.40         2.07 o                         
  -1   9   4       2595.54       2663.94        18.20 o                         
   0   9   4        233.49        222.11         4.99 o                         
   1   9   4       3373.23       3399.74        26.34 o                         
   2   9   4        429.63        404.55         7.04 o                         
   3   9   4        704.67        718.08        10.21 o                         
   4   9   4        225.09        219.73         8.40 o                         
   5   9   4       1288.49       1269.76        17.76 o                         
  -7  10   4         21.09         19.13         3.76 o                         
  -6  10   4        940.22        970.67        13.38 o                         
  -5  10   4          3.61          1.61         1.96 o                         
  -4  10   4       1152.22       1169.17        13.09 o                         
  -3  10   4          0.47          2.35         1.54 o                         
  -2  10   4       2595.55       2570.35        19.33 o                         
  -1  10   4         16.96         20.65         1.68 o                         
   0  10   4       1994.77       1947.07        15.58 o                         
   1  10   4         96.77        101.99         4.38 o                         
   2  10   4       1716.65       1724.01        19.44 o                         
   3  10   4         69.80         61.88         4.45 o                         
   4  10   4        896.63        917.32        14.59 o                         
   5  10   4          7.41          6.66         3.21 o                         
  -6  11   4          2.96          6.70         2.79 o                         
  -5  11   4        526.44        510.57         8.90 o                         
  -4  11   4          2.96          2.61         1.96 o                         
  -3  11   4       1916.74       1995.96        16.99 o                         
  -2  11   4          2.57          2.40         1.36 o                         
  -1  11   4       3079.49       2988.97        21.25 o                         
   0  11   4          1.64          1.72         1.50 o                         
   1  11   4        543.19        577.96         9.89 o                         
   2  11   4         29.08         31.82         3.36 o                         
   3  11   4       1942.29       1910.13        24.27 o                         
   4  11   4         54.19         49.93         4.80 o                         
   5  11   4        829.64        839.69        15.81 o                         
  -6  12   4        429.19        438.53        10.48 o                         
  -5  12   4         63.28         68.36         4.60 o                         
  -4  12   4       1241.54       1218.21        15.18 o                         
  -3  12   4         33.27         36.42         3.09 o                         
  -2  12   4       1930.04       1929.21        17.34 o                         
  -1  12   4          6.70         10.23         2.02 o                         
   0  12   4       1523.45       1475.46        16.52 o                         
   1  12   4          6.79          5.39         2.13 o                         
   2  12   4       1162.27       1155.15        15.86 o                         
   3  12   4          1.05          1.62         2.36 o                         
   4  12   4       1006.72       1065.02        29.68 o                         
  -5  13   4        544.69        546.00        12.43 o                         
  -4  13   4          0.15          2.34         2.10 o                         
  -3  13   4       1336.44       1293.57        16.49 o                         
  -2  13   4         75.02         71.65         4.76 o                         
  -1  13   4       1372.69       1364.80        14.81 o                         
   0  13   4        263.74        253.78         7.71 o                         
   1  13   4       1602.32       1605.12        20.46 o                         
   2  13   4         95.19         86.59         5.68 o                         
   3  13   4        788.69        782.05        13.54 o                         
   4  13   4          1.13          5.19         3.40 o                         
  -5  14   4          9.52          4.35         3.10 o                         
  -4  14   4        886.96        856.89        14.05 o                         
  -3  14   4         54.42         54.69         4.60 o                         
  -2  14   4        922.88        926.73        14.46 o                         
  -1  14   4         86.12         92.62         6.12 o                         
   0  14   4       1597.16       1578.78        20.28 o                         
   1  14   4          0.02         -3.04         2.09 o                         
   2  14   4       1044.38       1042.72        16.79 o                         
   3  14   4          8.95          9.68         3.24 o                         
  -4  15   4          4.89          4.06         3.64 o                         
  -3  15   4        749.78        730.76        17.36 o                         
  -2  15   4          5.63          1.82         3.16 o                         
  -1  15   4        972.72        978.56        17.38 o                         
   0  15   4         66.97         67.00         5.18 o                         
   1  15   4       1369.15       1333.04        20.62 o                         
   2  15   4         14.36          9.99         3.21 o                         
  -3  16   4         15.02         12.99         4.22 o                         
  -2  16   4        942.81        950.36        22.99 o                         
  -1  16   4          4.23          4.12         3.39 o                         
   0  16   4        906.91        916.14        20.31 o                         
   1  16   4          0.22         -0.68         3.04 o                         
  -7   0   5        601.67        594.10        16.22 o                         
  -5   0   5       1731.96       1723.52        23.71 o                         
  -3   0   5       5018.38       4843.19        47.74 o                         
  -1   0   5       1387.48       1470.92        14.15 o                         
   1   0   5       4073.59       4090.05        33.40 o                         
   3   0   5       1754.98       1781.37        24.91 o                         
   5   0   5       1623.89       1610.25        29.59 o                         
  -8   1   5        704.36        755.77        11.97 o                         
  -7   1   5         57.31         63.34         4.22 o                         
  -6   1   5        949.46        935.06        12.44 o                         
  -5   1   5         36.94         37.48         3.06 o                         
  -4   1   5       3183.45       3097.38        23.80 o                         
  -3   1   5         12.87         14.15         1.56 o                         
  -2   1   5       3435.43       3430.64        21.98 o                         
  -1   1   5         13.55         10.23         0.99 o                         
   0   1   5       2777.54       2923.53        17.95 o                         
   1   1   5         47.27         51.97         1.88 o                         
   2   1   5       2509.75       2586.17        18.80 o                         
   3   1   5        203.98        216.17         5.00 o                         
   4   1   5       1923.26       1876.15        17.34 o                         
   5   1   5        103.12        103.60         6.26 o                         
   6   1   5        765.49        775.04        12.85 o                         
  -8   2   5         20.88         22.17         3.24 o                         
  -7   2   5       1103.11       1107.06        16.02 o                         
  -6   2   5        126.31        124.11         5.85 o                         
  -5   2   5       1185.24       1160.64        13.03 o                         
  -4   2   5        163.73        169.20         4.51 o                         
  -3   2   5       5357.98       5417.68        34.04 o                         
  -2   2   5          8.08          8.21         1.17 o                         
  -1   2   5       1684.14       1651.24        11.24 o                         
   0   2   5        159.97        172.42         2.98 o                         
   1   2   5       3603.19       3654.77        20.09 o                         
   2   2   5         53.92         57.01         2.39 o                         
   3   2   5       1723.28       1746.61        16.55 o                         
   4   2   5          0.67          1.74         1.74 o                         
   5   2   5       1389.94       1380.21        16.84 o                         
   6   2   5         11.64         14.31         3.00 o                         
  -8   3   5        678.04        682.10        10.92 o                         
  -7   3   5          1.10          0.97         2.13 o                         
  -6   3   5        861.41        882.60        11.87 o                         
  -5   3   5          0.23         -1.12         1.57 o                         
  -4   3   5       2759.11       2673.47        23.00 o                         
  -3   3   5          3.25          3.13         1.11 o                         
  -2   3   5       3882.38       3829.32        25.05 o                         
  -1   3   5          7.56          7.25         0.87 o                         
   0   3   5       3028.58       3056.33        18.44 o                         
   1   3   5         18.49         19.46         1.43 o                         
   2   3   5       1172.82       1200.79        11.06 o                         
   3   3   5         45.58         44.24         2.89 o                         
   4   3   5       3053.87       3038.36        24.45 o                         
   5   3   5         19.70         24.45         2.96 o                         
   6   3   5        428.19        437.16         9.90 o                         
  -8   4   5          0.51         -2.91         2.33 o                         
  -7   4   5        738.67        750.55        11.22 o                         
  -6   4   5         73.83         66.55         3.94 o                         
  -5   4   5       1012.63        987.98        11.68 o                         
  -4   4   5        299.53        301.78         6.23 o                         
  -3   4   5       3643.08       3629.86        23.44 o                         
  -2   4   5        409.05        399.56         5.11 o                         
  -1   4   5       4945.12       5002.82        25.77 o                         
   0   4   5         55.17         57.45         2.26 o                         
   1   4   5        481.64        498.60         6.90 o                         
   2   4   5          0.74          2.26         1.31 o                         
   3   4   5       3362.93       3367.80        24.41 o                         
   4   4   5          0.29          2.81         1.90 o                         
   5   4   5       1194.33       1187.86        14.77 o                         
   6   4   5          0.00         -3.55         2.37 o                         
  -8   5   5        609.11        647.85        11.22 o                         
  -7   5   5          2.22          2.59         2.29 o                         
  -6   5   5        874.25        877.40        11.56 o                         
  -5   5   5          0.68          0.19         1.73 o                         
  -4   5   5       1563.08       1536.25        15.75 o                         
  -3   5   5         10.16          7.72         1.18 o                         
  -2   5   5       6191.33       6191.11        35.42 o                         
  -1   5   5         15.54         20.53         1.51 o                         
   0   5   5        645.68        673.42         7.37 o                         
   1   5   5         55.05         51.08         2.75 o                         
   2   5   5       3277.46       3230.80        23.34 o                         
   3   5   5        164.87        174.39         5.36 o                         
   4   5   5       1251.41       1216.85        15.08 o                         
   5   5   5         60.80         52.46         3.90 o                         
   6   5   5        964.26        941.99        14.57 o                         
  -8   6   5         12.12          4.13         2.80 o                         
  -7   6   5        344.48        345.51        10.62 o                         
  -6   6   5          0.52          0.34         1.97 o                         
  -5   6   5       2820.44       2780.42        22.39 o                         
  -4   6   5          0.05         -0.66         1.49 o                         
  -3   6   5       1006.60       1023.48        13.07 o                         
  -2   6   5          8.87          7.44         1.04 o                         
  -1   6   5       5111.16       5125.83        31.23 o                         
   0   6   5        201.82        197.13         5.03 o                         
   1   6   5        799.46        821.26         8.33 o                         
   2   6   5        123.09        130.26         4.27 o                         
   3   6   5       2884.17       2897.26        23.16 o                         
   4   6   5          0.22          2.34         1.83 o                         
   5   6   5        743.07        743.05        11.53 o                         
  -7   7   5         33.44         30.34         3.62 o                         
  -6   7   5       1143.19       1151.25        13.72 o                         
  -5   7   5          6.59          3.64         1.88 o                         
  -4   7   5       2258.18       2180.87        18.98 o                         
  -3   7   5         35.01         36.47         2.64 o                         
  -2   7   5       1883.77       1894.84        14.71 o                         
  -1   7   5        334.67        328.76         5.01 o                         
   0   7   5       1915.41       1940.77        15.47 o                         
   1   7   5        173.66        164.55         3.98 o                         
   2   7   5       2862.19       2860.63        23.94 o                         
   3   7   5         14.44         13.96         2.16 o                         
   4   7   5        782.37        796.89        13.74 o                         
   5   7   5         12.96          9.58         2.91 o                         
  -7   8   5        613.53        603.49        13.59 o                         
  -6   8   5          0.01          2.36         2.45 o                         
  -5   8   5       1308.85       1320.96        14.75 o                         
  -4   8   5          0.35         -0.55         2.03 o                         
  -3   8   5       2396.28       2331.31        19.45 o                         
  -2   8   5          0.58          0.41         1.09 o                         
  -1   8   5       1582.95       1607.77        13.25 o                         
   0   8   5        115.27        114.21         3.49 o                         
   1   8   5       2185.39       2185.12        18.62 o                         
   2   8   5        101.71        102.24         4.41 o                         
   3   8   5       1530.45       1553.29        17.00 o                         
   4   8   5          0.08          0.52         2.12 o                         
   5   8   5        746.17        759.40        14.06 o                         
  -7   9   5         11.12         11.17         3.06 o                         
  -6   9   5        622.83        625.73        11.26 o                         
  -5   9   5         38.39         38.84         3.31 o                         
  -4   9   5       1755.18       1756.47        17.82 o                         
  -3   9   5        148.86        156.63         4.80 o                         
  -2   9   5       2038.49       2038.05        16.05 o                         
  -1   9   5         16.23         16.92         1.74 o                         
   0   9   5       1917.73       1918.71        15.87 o                         
   1   9   5          1.72          2.60         1.76 o                         
   2   9   5       1030.46       1037.74        13.03 o                         
   3   9   5          0.00          3.36         2.16 o                         
   4   9   5       1685.44       1663.34        19.58 o                         
   5   9   5          4.63          2.24         3.69 o                         
  -6  10   5          0.35         -0.79         2.22 o                         
  -5  10   5        656.42        669.10        10.92 o                         
  -4  10   5          3.26          1.83         1.97 o                         
  -3  10   5       2523.07       2519.48        24.55 o                         
  -2  10   5         80.14         76.12         3.36 o                         
  -1  10   5       1313.16       1320.00        12.22 o                         
   0  10   5         91.40         96.74         4.48 o                         
   1  10   5       1603.22       1588.41        18.35 o                         
   2  10   5         16.12         12.82         2.78 o                         
   3  10   5       1156.96       1125.26        17.26 o                         
   4  10   5          0.03         -2.20         2.55 o                         
  -6  11   5        657.34        650.68        11.75 o                         
  -5  11   5          0.02         -1.95         2.13 o                         
  -4  11   5       1015.60       1040.56        14.65 o                         
  -3  11   5          8.43          7.79         2.35 o                         
  -2  11   5       2011.38       2002.00        26.32 o                         
  -1  11   5         10.62         11.05         2.39 o                         
   0  11   5       1275.17       1285.49        15.03 o                         
   1  11   5          2.26          1.29         2.22 o                         
   2  11   5       1169.61       1144.36        17.27 o                         
   3  11   5          4.02         -1.56         2.48 o                         
   4  11   5        955.65        994.43        23.25 o                         
  -6  12   5          1.19         -3.86         2.57 o                         
  -5  12   5        538.14        538.96        11.15 o                         
  -4  12   5         17.91         10.56         2.74 o                         
  -3  12   5       1764.96       1741.94        18.75 o                         
  -2  12   5         18.91         13.67         2.65 o                         
  -1  12   5       1161.66       1158.34        16.06 o                         
   0  12   5         73.62         75.11         4.53 o                         
   1  12   5       1371.88       1352.41        18.66 o                         
   2  12   5         97.05         92.58         5.86 o                         
   3  12   5        699.59        695.77        13.03 o                         
  -5  13   5          0.08          1.42         2.82 o                         
  -4  13   5       1142.41       1143.63        15.95 o                         
  -3  13   5         56.49         51.46         4.47 o                         
  -2  13   5       1193.61       1138.39        16.62 o                         
  -1  13   5        254.34        256.03        13.01 o                         
   0  13   5       1358.36       1340.20        25.69 o                         
   1  13   5         31.72         26.93         3.66 o                         
   2  13   5        587.76        595.63        12.61 o                         
   3  13   5         24.25         35.55         4.21 o                         
  -4  14   5          8.77          3.48         3.43 o                         
  -3  14   5       1369.74       1382.01        20.97 o                         
  -2  14   5         28.03         15.51         4.02 o                         
  -1  14   5        762.01        718.95        14.57 o                         
   0  14   5          4.61          1.69         2.80 o                         
   1  14   5       1176.36       1165.96        19.33 o                         
   2  14   5         13.23          8.70         3.26 o                         
  -3  15   5         11.69         18.81         4.06 o                         
  -2  15   5        630.01        653.87        16.54 o                         
  -1  15   5          0.01         -0.53         2.67 o                         
   0  15   5       1089.29       1101.69        27.03 o                         
   1  15   5         10.49         10.25         3.49 o                         
  -8   0   6        190.70        194.02        10.78 o                         
  -6   0   6       1809.48       1799.89        26.38 o                         
  -4   0   6       2769.18       2755.44        32.51 o                         
  -2   0   6       1372.70       1346.23        14.42 o                         
   0   0   6       1770.72       1826.99        20.72 o                         
   2   0   6       4501.88       4414.35        42.62 o                         
   4   0   6        557.90        561.69        16.79 o                         
  -8   1   6         56.42         61.43         5.47 o                         
  -7   1   6        513.82        523.07         9.95 o                         
  -6   1   6         70.01         74.82         4.50 o                         
  -5   1   6       2872.39       2800.38        24.08 o                         
  -4   1   6         59.14         60.51         3.12 o                         
  -3   1   6       1558.61       1572.60        13.30 o                         
  -2   1   6          5.13          6.57         1.09 o                         
  -1   1   6       1647.72       1634.82        11.57 o                         
   0   1   6          6.44          4.26         1.30 o                         
   1   1   6       3772.55       3893.79        24.87 o                         
   2   1   6          1.27          4.76         1.59 o                         
   3   1   6       1466.62       1421.86        14.71 o                         
   4   1   6          0.42          1.52         1.99 o                         
   5   1   6        787.00        797.77        12.87 o                         
  -8   2   6        816.16        831.01        13.46 o                         
  -7   2   6         29.05         25.72         3.36 o                         
  -6   2   6        621.93        618.94        10.09 o                         
  -5   2   6          5.97          6.55         2.08 o                         
  -4   2   6       3204.40       3164.66        24.00 o                         
  -3   2   6         11.08          7.68         1.45 o                         
  -2   2   6       1470.11       1480.21        11.51 o                         
  -1   2   6          8.79          7.32         1.14 o                         
   0   2   6       2558.64       2634.78        18.57 o                         
   1   2   6        159.28        151.44         4.13 o                         
   2   2   6       2139.31       2114.85        17.01 o                         
   3   2   6        112.61        105.42         4.62 o                         
   4   2   6       1395.11       1369.94        16.63 o                         
   5   2   6          2.74          1.38         2.40 o                         
  -8   3   6         16.50         13.23         3.25 o                         
  -7   3   6       1017.17       1029.97        14.13 o                         
  -6   3   6        180.37        186.29         6.92 o                         
  -5   3   6       1202.00       1229.61        14.01 o                         
  -4   3   6        474.04        455.23         6.94 o                         
  -3   3   6       2341.19       2295.94        17.66 o                         
  -2   3   6        172.78        169.02         3.76 o                         
  -1   3   6       2584.15       2674.26        17.85 o                         
   0   3   6         10.33          6.54         1.25 o                         
   1   3   6       1570.48       1601.20        14.19 o                         
   2   3   6         12.88          9.56         2.22 o                         
   3   3   6       2370.92       2325.27        20.19 o                         
   4   3   6         56.11         53.21         3.97 o                         
   5   3   6        626.66        597.99        11.20 o                         
  -8   4   6        431.30        431.01        10.42 o                         
  -7   4   6         30.38         27.92         3.33 o                         
  -6   4   6       1427.96       1421.28        17.09 o                         
  -5   4   6         83.54         92.57         4.59 o                         
  -4   4   6       1586.34       1570.72        15.15 o                         
  -3   4   6        251.89        255.45         4.86 o                         
  -2   4   6       2139.98       2157.40        15.53 o                         
  -1   4   6        115.78        104.71         2.95 o                         
   0   4   6       2264.28       2281.56        17.77 o                         
   1   4   6         10.43          7.60         1.59 o                         
   2   4   6       1990.63       2007.47        17.32 o                         
   3   4   6          0.07          0.34         1.79 o                         
   4   4   6       1094.48       1087.42        13.84 o                         
   5   4   6          0.68          0.73         2.37 o                         
  -7   5   6        640.09        636.08        10.71 o                         
  -6   5   6          5.25          2.62         2.45 o                         
  -5   5   6       1573.06       1573.90        17.30 o                         
  -4   5   6          1.34          2.99         1.54 o                         
  -3   5   6       2240.73       2230.90        16.58 o                         
  -2   5   6         54.58         58.21         2.31 o                         
  -1   5   6       1296.75       1290.45        13.39 o                         
   0   5   6        212.04        205.56         5.11 o                         
   1   5   6       2839.20       2818.85        21.41 o                         
   2   5   6        151.41        147.13         5.25 o                         
   3   5   6       1358.62       1372.63        16.31 o                         
   4   5   6         18.36         18.76         2.88 o                         
   5   5   6        734.39        750.70        12.70 o                         
  -7   6   6          0.92          3.80         2.65 o                         
  -6   6   6       1771.67       1746.52        19.85 o                         
  -5   6   6         53.16         49.69         3.95 o                         
  -4   6   6        942.57        929.57        11.39 o                         
  -3   6   6        130.72        130.06         4.06 o                         
  -2   6   6       2599.70       2623.39        19.73 o                         
  -1   6   6        171.80        178.00         4.98 o                         
   0   6   6       1333.60       1365.44        12.91 o                         
   1   6   6         26.81         36.50         2.75 o                         
   2   6   6       2328.30       2313.02        20.91 o                         
   3   6   6          1.58          0.27         1.67 o                         
   4   6   6        868.26        857.91        12.78 o                         
   5   6   6          0.02          1.23         2.58 o                         
  -7   7   6        551.04        558.85        11.36 o                         
  -6   7   6          8.53          6.96         2.66 o                         
  -5   7   6       1346.24       1348.87        20.89 o                         
  -4   7   6          7.77          9.80         2.09 o                         
  -3   7   6       2092.52       2080.64        18.13 o                         
  -2   7   6        148.96        142.86         4.09 o                         
  -1   7   6        928.39        923.77        10.18 o                         
   0   7   6        202.48        201.25         5.61 o                         
   1   7   6       2474.08       2426.17        22.27 o                         
   2   7   6         85.79         90.21         4.82 o                         
   3   7   6       1482.52       1507.16        17.03 o                         
   4   7   6         25.74         30.84         5.03 o                         
  -7   8   6         49.50         47.86         4.54 o                         
  -6   8   6        674.15        680.11        13.08 o                         
  -5   8   6         49.12         49.03         5.11 o                         
  -4   8   6       2619.09       2614.05        25.88 o                         
  -3   8   6         34.86         36.20         2.82 o                         
  -2   8   6        455.06        458.07         7.00 o                         
  -1   8   6         21.36         16.66         2.06 o                         
   0   8   6       2470.19       2490.75        21.42 o                         
   1   8   6          5.77          7.22         2.13 o                         
   2   8   6       1623.96       1624.63        17.84 o                         
   3   8   6         19.77         16.32         2.93 o                         
   4   8   6        815.12        814.78        14.04 o                         
  -6   9   6         11.06         12.32         3.47 o                         
  -5   9   6       1497.67       1475.64        20.76 o                         
  -4   9   6          6.21          5.46         2.13 o                         
  -3   9   6       1038.64       1034.87        12.30 o                         
  -2   9   6        257.39        258.83         5.71 o                         
  -1   9   6       1405.44       1412.46        13.77 o                         
   0   9   6        363.81        365.55         7.37 o                         
   1   9   6       1627.94       1599.40        19.32 o                         
   2   9   6         69.83         66.19         4.75 o                         
   3   9   6       1365.84       1394.39        20.66 o                         
   4   9   6          4.45          0.70         2.98 o                         
  -6  10   6        633.52        658.20        12.57 o                         
  -5  10   6         48.77         45.45         4.18 o                         
  -4  10   6       1294.71       1319.12        14.90 o                         
  -3  10   6        262.43        262.55         6.51 o                         
  -2  10   6       1307.03       1309.69        13.90 o                         
  -1  10   6        101.84        103.04         5.26 o                         
   0  10   6       1209.56       1205.17        16.94 o                         
   1  10   6          1.92          0.73         2.19 o                         
   2  10   6       1462.74       1473.73        22.33 o                         
   3  10   6          2.47          0.01         2.50 o                         
  -5  11   6        713.20        724.75        13.07 o                         
  -4  11   6          4.87          2.65         2.19 o                         
  -3  11   6       1187.97       1201.53        14.44 o                         
  -2  11   6         26.88         28.80         3.61 o                         
  -1  11   6       1582.56       1602.60        22.07 o                         
   0  11   6         22.10         19.84         3.32 o                         
   1  11   6        931.65        937.73        15.37 o                         
   2  11   6          0.09          1.33         2.63 o                         
   3  11   6        769.21        771.99        14.09 o                         
  -5  12   6         26.96         28.57         4.11 o                         
  -4  12   6        738.06        738.83        12.12 o                         
  -3  12   6          4.08          3.79         2.71 o                         
  -2  12   6       1545.98       1531.35        19.21 o                         
  -1  12   6          6.46          5.55         2.31 o                         
   0  12   6        885.58        869.98        16.97 o                         
   1  12   6         43.98         45.91         4.82 o                         
   2  12   6        856.37        859.64        15.64 o                         
  -4  13   6         64.87         70.56         6.39 o                         
  -3  13   6        823.98        793.16        19.46 o                         
  -2  13   6          9.74         12.26         3.08 o                         
  -1  13   6        938.57        972.30        29.79 o                         
   0  13   6          4.81          3.81         3.22 o                         
   1  13   6       1052.67        996.58        18.11 o                         
  -3  14   6          3.79          4.32         3.22 o                         
  -2  14   6        445.79        440.57        15.87 o                         
  -1  14   6          3.42          4.78         3.69 o                         
   0  14   6       1200.69       1172.06        27.03 o                         
  -7   0   7       1352.13       1362.26        24.04 o                         
  -5   0   7        455.04        463.86        11.96 o                         
  -3   0   7       3069.96       2999.75        32.80 o                         
  -1   0   7        854.19        966.77        13.29 o                         
   1   0   7       3285.54       3200.95        33.60 o                         
   3   0   7        824.29        835.70        16.64 o                         
  -7   1   7        157.21        146.32         6.50 o                         
  -6   1   7       1622.02       1648.68        18.14 o                         
  -5   1   7         53.38         53.47         3.60 o                         
  -4   1   7       1010.87       1002.14        12.18 o                         
  -3   1   7         11.27         13.80         2.02 o                         
  -2   1   7       1589.49       1586.65        12.67 o                         
  -1   1   7         22.20         23.75         1.90 o                         
   0   1   7       2657.15       2678.32        20.30 o                         
   1   1   7          3.38          3.58         1.53 o                         
   2   1   7       1561.58       1586.18        16.43 o                         
   3   1   7         31.92         28.29         2.95 o                         
   4   1   7        567.01        538.12        10.43 o                         
  -7   2   7        870.72        875.68        13.33 o                         
  -6   2   7          0.00          0.53         2.19 o                         
  -5   2   7       1353.53       1337.93        15.20 o                         
  -4   2   7          4.86          6.54         1.96 o                         
  -3   2   7       1148.11       1183.33        11.99 o                         
  -2   2   7        101.95         97.73         3.29 o                         
  -1   2   7       2307.20       2276.56        16.51 o                         
   0   2   7        116.04        101.07         3.67 o                         
   1   2   7       2166.67       2149.82        18.18 o                         
   2   2   7          3.73          2.28         1.83 o                         
   3   2   7        911.93        916.06        12.62 o                         
   4   2   7         50.77         42.76         3.98 o                         
  -7   3   7          6.17          8.38         2.90 o                         
  -6   3   7        790.07        818.62        12.09 o                         
  -5   3   7         20.32         17.03         2.55 o                         
  -4   3   7       1152.98       1157.57        13.29 o                         
  -3   3   7          2.20          2.34         1.42 o                         
  -2   3   7       1788.01       1830.44        14.03 o                         
  -1   3   7          2.02          3.27         1.29 o                         
   0   3   7       2586.66       2617.54        20.49 o                         
   1   3   7          0.59         -0.22         1.48 o                         
   2   3   7       1137.07       1112.98        12.96 o                         
   3   3   7          5.01         -0.43         2.15 o                         
   4   3   7        778.12        794.67        14.30 o                         
  -7   4   7        823.21        849.04        13.92 o                         
  -6   4   7          0.12          1.36         2.42 o                         
  -5   4   7       1016.28       1009.87        13.13 o                         
  -4   4   7         11.74          9.35         2.12 o                         
  -3   4   7        811.81        817.42         9.06 o                         
  -2   4   7         53.53         60.87         2.92 o                         
  -1   4   7       3694.61       3708.43        25.27 o                         
   0   4   7         97.78        109.86         4.09 o                         
   1   4   7       1135.00       1153.46        12.25 o                         
   2   4   7         46.67         43.70         3.37 o                         
   3   4   7        802.39        785.61        11.50 o                         
   4   4   7         17.16         14.14         2.96 o                         
  -7   5   7          3.27          5.20         2.84 o                         
  -6   5   7        899.87        898.44        13.59 o                         
  -5   5   7         29.81         34.91         3.35 o                         
  -4   5   7        844.32        858.20        11.49 o                         
  -3   5   7         21.26         21.84         2.36 o                         
  -2   5   7       1999.13       2029.60        17.06 o                         
  -1   5   7          0.06          2.53         1.60 o                         
   0   5   7       2090.62       2058.89        17.69 o                         
   1   5   7         14.54         15.53         2.22 o                         
   2   5   7        898.98        910.27        12.20 o                         
   3   5   7          0.58          2.21         2.21 o                         
   4   5   7       1051.48       1014.79        14.98 o                         
  -7   6   7        612.31        628.45        11.57 o                         
  -6   6   7         50.10         48.91         4.21 o                         
  -5   6   7       1390.52       1354.59        18.84 o                         
  -4   6   7          0.11          0.74         1.92 o                         
  -3   6   7        817.82        800.82         9.86 o                         
  -2   6   7         16.57         17.10         2.01 o                         
  -1   6   7       1935.11       1969.42        18.31 o                         
   0   6   7          4.71          2.78         1.60 o                         
   1   6   7       1793.60       1790.93        18.90 o                         
   2   6   7         28.31         25.30         3.00 o                         
   3   6   7        781.49        793.42        13.05 o                         
  -6   7   7        775.10        766.27        12.92 o                         
  -5   7   7         19.89         21.99         3.35 o                         
  -4   7   7       1617.16       1632.12        27.88 o                         
  -3   7   7          9.34          8.53         1.97 o                         
  -2   7   7        653.15        643.92         9.44 o                         
  -1   7   7          3.41          1.45         1.68 o                         
   0   7   7       2173.17       2164.90        19.41 o                         
   1   7   7         50.84         55.12         4.12 o                         
   2   7   7       1306.44       1294.68        17.82 o                         
   3   7   7         29.78         23.12         3.77 o                         
  -6   8   7         35.43         23.45         3.70 o                         
  -5   8   7       1657.66       1700.33        19.25 o                         
  -4   8   7          0.06         -0.74         1.91 o                         
  -3   8   7        554.48        545.90         8.90 o                         
  -2   8   7          0.35          0.09         1.86 o                         
  -1   8   7       1807.76       1806.36        18.54 o                         
   0   8   7          0.64         -1.05         1.91 o                         
   1   8   7       1324.48       1288.10        16.41 o                         
   2   8   7         26.89         23.09         3.47 o                         
   3   8   7        923.29        928.98        16.50 o                         
  -6   9   7        635.38        618.60        16.08 o                         
  -5   9   7         27.91         27.41         3.51 o                         
  -4   9   7        799.28        821.74        11.67 o                         
  -3   9   7        130.66        134.61         5.68 o                         
  -2   9   7       1460.85       1430.07        16.37 o                         
  -1   9   7         73.88         67.70         4.38 o                         
   0   9   7       1150.56       1161.80        17.56 o                         
   1   9   7          5.57          8.33         2.97 o                         
   2   9   7       1225.03       1213.12        20.93 o                         
   3   9   7          6.22          0.05         3.20 o                         
  -5  10   7        482.84        481.20         9.74 o                         
  -4  10   7        191.50        196.81         7.67 o                         
  -3  10   7       1282.84       1314.45        20.40 o                         
  -2  10   7         27.90         28.49         3.54 o                         
  -1  10   7        985.98        942.72        14.72 o                         
   0  10   7         13.75         10.75         3.19 o                         
   1  10   7       1357.91       1332.12        21.07 o                         
   2  10   7         48.19         47.66         6.43 o                         
  -5  11   7         35.21         29.05         3.80 o                         
  -4  11   7        343.44        332.91         9.50 o                         
  -3  11   7          1.67         -0.08         2.46 o                         
  -2  11   7       1309.04       1300.64        19.39 o                         
  -1  11   7          0.16          2.32         2.30 o                         
   0  11   7       1185.98       1149.95        24.66 o                         
   1  11   7          1.41          2.20         3.35 o                         
  -4  12   7          6.57          2.88         3.25 o                         
  -3  12   7       1256.69       1226.03        22.66 o                         
  -2  12   7          0.12          0.27         2.69 o                         
  -1  12   7        770.56        772.58        29.30 o                         
   0  12   7          1.19         -1.10         3.13 o                         
   1  12   7       1030.03       1027.37        20.14 o                         
  -2  13   7        740.02        751.44        16.97 o                         
  -1  13   7          3.45         -0.31         3.61 o                         
  -6   0   8        382.03        386.72        12.63 o                         
  -4   0   8       1946.58       1948.93        27.25 o                         
  -2   0   8       1302.82       1330.13        17.64 o                         
   0   0   8       1159.28       1117.35        16.64 o                         
   2   0   8       1371.29       1382.78        30.65 o                         
  -7   1   8        626.21        634.60        11.62 o                         
  -6   1   8          2.08         -0.46         2.29 o                         
  -5   1   8        749.42        754.38        11.37 o                         
  -4   1   8          3.61          3.72         2.07 o                         
  -3   1   8       1839.74       1856.92        16.28 o                         
  -2   1   8          7.54          5.02         1.64 o                         
  -1   1   8       1163.41       1128.04        12.35 o                         
   0   1   8          2.87          4.27         1.75 o                         
   1   1   8       1605.85       1639.31        16.46 o                         
   2   1   8          0.42          0.36         2.26 o                         
   3   1   8        553.81        547.19        11.23 o                         
  -7   2   8         32.19         25.75         3.81 o                         
  -6   2   8        461.74        477.64        10.12 o                         
  -5   2   8         78.78         79.07         4.48 o                         
  -4   2   8        947.90        947.74        12.34 o                         
  -3   2   8         66.14         66.12         3.40 o                         
  -2   2   8       2316.03       2255.58        18.50 o                         
  -1   2   8          0.21         -0.89         1.58 o                         
   0   2   8       1176.20       1180.96        13.64 o                         
   1   2   8         15.40         19.60         2.69 o                         
   2   2   8        737.54        725.57        11.61 o                         
   3   2   8          5.30          0.92         2.56 o                         
  -6   3   8         68.60         71.01         4.88 o                         
  -5   3   8        665.74        691.07        11.50 o                         
  -4   3   8         73.58         70.12         4.45 o                         
  -3   3   8       1342.81       1353.89        14.69 o                         
  -2   3   8          1.60         -0.43         1.73 o                         
  -1   3   8       2271.39       2224.48        20.66 o                         
   0   3   8          7.54          7.99         2.07 o                         
   1   3   8        682.82        683.37         9.58 o                         
   2   3   8         11.24          9.65         2.52 o                         
   3   3   8        837.17        854.09        16.17 o                         
  -6   4   8        941.37        940.37        15.38 o                         
  -5   4   8          1.53          1.78         2.44 o                         
  -4   4   8        574.45        590.63        10.56 o                         
  -3   4   8          0.37          3.30         1.92 o                         
  -2   4   8       2090.76       2064.50        19.90 o                         
  -1   4   8          5.99          5.75         1.88 o                         
   0   4   8       1412.03       1385.58        14.85 o                         
   1   4   8          1.24          3.76         1.92 o                         
   2   4   8        587.21        589.17        11.88 o                         
   3   4   8         13.83         10.09         4.14 o                         
  -6   5   8          5.28          0.63         2.89 o                         
  -5   5   8        598.07        624.50        11.99 o                         
  -4   5   8          1.02          3.56         2.31 o                         
  -3   5   8       1268.77       1263.52        14.20 o                         
  -2   5   8         16.58         13.02         2.25 o                         
  -1   5   8       1972.82       1965.50        18.42 o                         
   0   5   8         54.90         53.27         3.50 o                         
   1   5   8        526.38        482.38         9.35 o                         
   2   5   8          0.27         -2.42         2.09 o                         
  -6   6   8        644.94        622.64        12.62 o                         
  -5   6   8         30.47         30.09         3.87 o                         
  -4   6   8        890.64        889.79        12.30 o                         
  -3   6   8        100.51        105.18         5.19 o                         
  -2   6   8       1437.53       1451.62        16.01 o                         
  -1   6   8         42.41         49.79         3.71 o                         
   0   6   8       1235.70       1255.21        15.03 o                         
   1   6   8         25.68         22.58         3.23 o                         
   2   6   8        783.19        790.32        14.06 o                         
  -5   7   8        748.86        733.98        13.23 o                         
  -4   7   8         30.33         23.72         3.64 o                         
  -3   7   8       1092.99       1089.16        15.37 o                         
  -2   7   8          3.98          3.20         2.10 o                         
  -1   7   8       1565.50       1580.90        19.00 o                         
   0   7   8         29.78         33.44         3.29 o                         
   1   7   8        498.56        484.58        13.08 o                         
   2   7   8         21.27         19.10         3.51 o                         
  -5   8   8          2.04          5.28         2.69 o                         
  -4   8   8       1043.41       1074.95        16.96 o                         
  -3   8   8          5.62          6.56         2.81 o                         
  -2   8   8       1063.65       1053.04        14.22 o                         
  -1   8   8          0.31          1.65         2.86 o                         
   0   8   8        920.19        926.59        13.54 o                         
   1   8   8          0.40         -3.00         2.37 o                         
  -4   9   8          0.99          1.44         2.62 o                         
  -3   9   8       1045.94       1052.93        15.60 o                         
  -2   9   8         15.42         12.50         2.93 o                         
  -1   9   8        776.88        805.23        14.13 o                         
   0   9   8          2.57          2.16         2.84 o                         
   1   9   8       1152.76       1145.13        19.85 o                         
  -4  10   8        673.13        683.76        16.76 o                         
  -3  10   8          5.32          7.88         3.23 o                         
  -2  10   8       1125.20       1110.89        18.40 o                         
  -1  10   8         35.65         31.86         4.07 o                         
   0  10   8        905.76        898.02        21.51 o                         
  -2  11   8         40.88         39.01         4.54 o                         
  -1  11   8        980.36        962.01        20.45 o                         
  -5   0   9        757.90        731.66        16.60 o                         
  -3   0   9       1605.43       1580.16        23.02 o                         
  -1   0   9        654.99        651.52        15.03 o                         
   1   0   9        834.83        829.18        30.93 o                         
  -5   1   9          8.32          3.74         2.87 o                         
  -4   1   9       1399.92       1368.72        16.53 o                         
  -3   1   9         42.00         36.22         3.76 o                         
  -2   1   9        870.95        872.12        12.39 o                         
  -1   1   9          2.51          1.84         2.29 o                         
   0   1   9        738.16        724.54        13.19 o                         
   1   1   9         17.65         17.97         4.07 o                         
  -5   2   9        949.89        962.08        15.39 o                         
  -4   2   9         18.91         20.01         3.08 o                         
  -3   2   9       1164.14       1179.26        14.22 o                         
  -2   2   9          1.23          2.98         2.07 o                         
  -1   2   9        861.60        873.28        14.91 o                         
   0   2   9          0.71          0.32         2.06 o                         
   1   2   9        763.61        748.44        14.91 o                         
  -5   3   9          6.88         10.56         3.06 o                         
  -4   3   9       1010.14       1017.27        14.08 o                         
  -3   3   9         28.82         26.91         4.18 o                         
  -2   3   9        958.49        941.65        13.05 o                         
  -1   3   9          7.81          8.98         2.32 o                         
   0   3   9       1009.06       1026.81        13.78 o                         
   1   3   9          0.65         -0.52         2.66 o                         
  -5   4   9        579.02        574.86        11.39 o                         
  -4   4   9          6.08          7.49         2.60 o                         
  -3   4   9       1071.08       1076.11        14.96 o                         
  -2   4   9         17.49         17.69         2.96 o                         
  -1   4   9       1065.37       1053.14        13.39 o                         
   0   4   9         91.49         99.32         5.02 o                         
   1   4   9        820.30        804.84        13.58 o                         
  -5   5   9          1.53         -1.62         2.56 o                         
  -4   5   9        804.59        796.73        13.14 o                         
  -3   5   9          8.46         10.34         2.77 o                         
  -2   5   9       1327.65       1379.16        17.23 o                         
  -1   5   9          8.77         16.79         2.66 o                         
   0   5   9        598.51        589.21        11.23 o                         
   1   5   9         14.95         17.56         3.51 o                         
  -4   6   9          0.01          3.77         2.79 o                         
  -3   6   9        976.87       1002.41        15.39 o                         
  -2   6   9          2.66          1.40         2.51 o                         
  -1   6   9        526.98        493.39        11.30 o                         
   0   6   9          1.18          2.77         2.51 o                         
  -4   7   9       1164.28       1196.91        18.77 o                         
  -3   7   9          4.95          4.45         2.75 o                         
  -2   7   9        759.97        758.72        14.13 o                         
  -1   7   9         42.61         42.45         4.46 o                         
   0   7   9        495.96        492.26        10.80 o                         
  -3   8   9        931.72        905.10        17.11 o                         
  -2   8   9         59.99         63.59         5.84 o                         
  -1   8   9        544.80        577.46        13.41 o                         
  -2   0  10        838.52        882.55        21.09 o                         
  -3   1  10        981.75        964.71        16.73 o                         
  -2   1  10         46.91         54.78         4.78 o                         
  -1   1  10        295.87        288.47         9.82 o                         
  -3   2  10          1.90          0.76         2.78 o                         
  -2   2  10        857.83        851.97        13.85 o                         
                                                                                
